# Supplementary material for: Toll-like receptor 2 signaling pathway activation contributes to a highly efficient inflammatory response in Japanese encephalitis virus-infected mouse microglial cells by proteomics
Source: Front Microbiol. 2022 Sep 12;13:989183. doi: 10.3389/fmicb.2022.989183 (PMC9511957; doi:10.3389/fmicb.2022.989183)
Supplement: Supplementary file 1 [file Table_2.XLSX]

## Sheet: Annotation_Combine
Protein accession	Protein description	Gene name	MW [kDa]	BV2_mock_1	BV2_mock_2	BV2_mock_3	BV2_6_1	BV2_6_2	BV2_6_3	BV2_12_1	BV2_12_2	BV2_12_3	BV2_24_1	BV2_24_2	BV2_24_3	BV2_6/BV2_mock Ratio	BV2_6/BV2_mock P value	BV2_12/BV2_mock Ratio	BV2_12/BV2_mock P value	BV2_24/BV2_mock Ratio	BV2_24/BV2_mock P value	Subcellular localization	KEGG KO No.	KEGG Gene	KEGG pathway	Biological Process	Cellular Component	Molecular Function	Pfam ID	Domain description	COG/KOG category	COG/KOG NO.	COG/KOG description
B2RQC6	CAD protein OS=Mus musculus OX=10090 GN=Cad PE=1 SV=1	Cad	243.24	1.042	1.064	1.032	0.871	0.982	0.917	0.874	0.833	0.894	1.226	1.138	1.19	0.883	0.0247434	0.829	0.0011597	1.133	0.00611532	cytoplasm	K11540	CAD; carbamoyl-phosphate synthase / aspartate carbamoyltransferase / dihydroorotase [EC:6.3.5.5 2.1.3.2 3.5.2.3]	mmu00240 Pyrimidine metabolism; mmu00250 Alanine, aspartate and glutamate metabolism; mmu01100 Metabolic pathways; mmu01240 Biosynthesis of cofactors	GO:0000050 urea cycle; GO:0000052 citrulline metabolic process; GO:0006082 organic acid metabolic process; GO:0006139 nucleobase-containing compound metabolic process; GO:0006206 pyrimidine nucleobase metabolic process; GO:0006207 'de novo' pyrimidine nucleobase biosynthetic process; GO:0006213 pyrimidine nucleoside metabolic process; GO:0006220 pyrimidine nucleotide metabolic process; GO:0006221…	GO:0005622 intracellular; GO:0005623 cell; GO:0005634 nucleus; GO:0005654 nucleoplasm; GO:0005737 cytoplasm; GO:0005739 mitochondrion; GO:0005829 cytosol; GO:0016363 nuclear matrix; GO:0030424 axon; GO:0031974 membrane-enclosed lumen; GO:0031981 nuclear lumen; GO:0032991 protein-containing complex; GO:0034399 nuclear periphery; GO:0036477 somatodendritic compartment; GO:0042995 cell projection; G…	GO:0000166 nucleotide binding; GO:0001882 nucleoside binding; GO:0001884 pyrimidine nucleoside binding; GO:0002134 UTP binding; GO:0003824 catalytic activity; GO:0004070 aspartate carbamoyltransferase activity; GO:0004087 carbamoyl-phosphate synthase (ammonia) activity; GO:0004088 carbamoyl-phosphate synthase (glutamine-hydrolyzing) activity; GO:0004151 dihydroorotase activity; GO:0004672 protein…	PF00988; PF00117; PF02786; PF02787; PF02142; PF01979; PF02729; PF00185	Carbamoyl-phosphate synthase small chain, CPSase domain; Glutamine amidotransferase class-I; Carbamoyl-phosphate synthase L chain, ATP binding domain; Carbamoyl-phosphate synthetase large chain, oligomerisation domain; MGS-like domain; Amidohydrolase family; Aspartate/ornithine carbamoyltransferase, carbamoyl-P binding domain; Aspartate/ornithine carbamoyltransferase, Asp/Orn binding domain	F	KOG0370	Multifunctional pyrimidine synthesis protein CAD (includes carbamoyl-phophate synthetase, aspartate transcarbamylase, and glutamine amidotransferase)
P62876	DNA-directed RNA polymerases I, II, and III subunit RPABC5 OS=Mus musculus OX=10090 GN=Polr2l PE=3 SV=1	Polr2l	7.645	1.146	1.119	1.433	0.975	1.081	0.953	0.822	0.864	0.742	1.07	0.968	0.932	0.814	0.0835435	0.657	0.0100737	0.803	0.0732319	cytoplasm	K03007	RPB10; DNA-directed RNA polymerases I, II, and III subunit RPABC5	mmu03020 RNA polymerase; mmu04623 Cytosolic DNA-sensing pathway; mmu05016 Huntington disease	GO:0000375 RNA splicing, via transesterification reactions; GO:0000377 RNA splicing, via transesterification reactions with bulged adenosine as nucleophile; GO:0000398 mRNA splicing, via spliceosome; GO:0006139 nucleobase-containing compound metabolic process; GO:0006259 DNA metabolic process; GO:0006281 DNA repair; GO:0006283 transcription-coupled nucleotide-excision repair; GO:0006289 nucleotid…	GO:0000428 DNA-directed RNA polymerase complex; GO:0005622 intracellular; GO:0005623 cell; GO:0005634 nucleus; GO:0005654 nucleoplasm; GO:0005665 RNA polymerase II, core complex; GO:0005666 RNA polymerase III complex; GO:0005730 nucleolus; GO:0005736 RNA polymerase I complex; GO:0005737 cytoplasm; GO:0005829 cytosol; GO:0016591 RNA polymerase II, holoenzyme; GO:0030880 RNA polymerase complex; GO:…	GO:0003824 catalytic activity; GO:0003899 DNA-directed 5'-3' RNA polymerase activity; GO:0005488 binding; GO:0008270 zinc ion binding; GO:0016740 transferase activity; GO:0016772 transferase activity, transferring phosphorus-containing groups; GO:0016779 nucleotidyltransferase activity; GO:0034062 5'-3' RNA polymerase activity; GO:0043167 ion binding; GO:0043169 cation binding; GO:0046872 metal i…	PF01194	RNA polymerases N / 8 kDa subunit	K	KOG3497	DNA-directed RNA polymerase, subunit RPB10
Q62241	U1 small nuclear ribonucleoprotein C OS=Mus musculus OX=10090 GN=Snrpc PE=1 SV=1	Snrpc	17.364	1.357	1.367	1.456	0.991	0.976	0.893	0.893	0.962	0.981	0.792	0.817	0.736	0.684	0.000647206	0.678	0.000434035	0.561	0.000110595	nucleus	K11095	SNRPC; U1 small nuclear ribonucleoprotein C	mmu03040 Spliceosome	GO:0000245 spliceosomal complex assembly; GO:0000375 RNA splicing, via transesterification reactions; GO:0000377 RNA splicing, via transesterification reactions with bulged adenosine as nucleophile; GO:0000395 mRNA 5'-splice site recognition; GO:0000398 mRNA splicing, via spliceosome; GO:0006139 nucleobase-containing compound metabolic process; GO:0006376 mRNA splice site selection; GO:0006396 RN…	GO:0000243 commitment complex; GO:0005622 intracellular; GO:0005623 cell; GO:0005634 nucleus; GO:0005681 spliceosomal complex; GO:0005684 U2-type spliceosomal complex; GO:0005685 U1 snRNP; GO:0030532 small nuclear ribonucleoprotein complex; GO:0032991 protein-containing complex; GO:0043226 organelle; GO:0043227 membrane-bounded organelle; GO:0043229 intracellular organelle; GO:0043231 intracellul…	GO:0003676 nucleic acid binding; GO:0003723 RNA binding; GO:0005488 binding; GO:0030627 pre-mRNA 5'-splice site binding; GO:0036002 pre-mRNA binding; GO:0043021 ribonucleoprotein complex binding; GO:0044877 protein-containing complex binding; GO:0070990 snRNP binding; GO:0097159 organic cyclic compound binding; GO:1901363 heterocyclic compound binding; GO:1990446 U1 snRNP binding;	PF06220	U1 zinc finger	A	KOG3454	U1 snRNP-specific protein C
Q91V61	Sideroflexin-3 OS=Mus musculus OX=10090 GN=Sfxn3 PE=1 SV=1	Sfxn3	35.406	1.356	1.351	1.522	0.862	0.932	0.825	0.768	0.787	0.738	1.03	0.965	0.915	0.619	0.000827403	0.542	0.000147549	0.688	0.0019897	cytoplasm	K23500			GO:0006810 transport; GO:0006811 ion transport; GO:0006820 anion transport; GO:0006842 tricarboxylic acid transport; GO:0015711 organic anion transport; GO:0015849 organic acid transport; GO:0034220 ion transmembrane transport; GO:0035674 tricarboxylic acid transmembrane transport; GO:0046942 carboxylic acid transport; GO:0051179 localization; GO:0051234 establishment of localization; GO:0055085 …	GO:0005622 intracellular; GO:0005623 cell; GO:0005737 cytoplasm; GO:0005739 mitochondrion; GO:0005740 mitochondrial envelope; GO:0016020 membrane; GO:0031090 organelle membrane; GO:0031966 mitochondrial membrane; GO:0031967 organelle envelope; GO:0031975 envelope; GO:0043226 organelle; GO:0043227 membrane-bounded organelle; GO:0043229 intracellular organelle; GO:0043231 intracellular membrane-bou…	GO:0005215 transporter activity; GO:0005342 organic acid transmembrane transporter activity; GO:0005371 tricarboxylate secondary active transmembrane transporter activity; GO:0008509 anion transmembrane transporter activity; GO:0008514 organic anion transmembrane transporter activity; GO:0015075 ion transmembrane transporter activity; GO:0015142 tricarboxylic acid transmembrane transporter activi…			S	KOG3767	Sideroflexin
Q6TAW2	Stress-associated endoplasmic reticulum protein 2 OS=Mus musculus OX=10090 GN=Serp2 PE=3 SV=2	Serp2	7.4308																			mitochondria				GO:0006464 cellular protein modification process; GO:0006486 protein glycosylation; GO:0006807 nitrogen compound metabolic process; GO:0006950 response to stress; GO:0006986 response to unfolded protein; GO:0007154 cell communication; GO:0007165 signal transduction; GO:0008152 metabolic process; GO:0009058 biosynthetic process; GO:0009059 macromolecule biosynthetic process; GO:0009100 glycoprotei…	GO:0005622 intracellular; GO:0005623 cell; GO:0005737 cytoplasm; GO:0005783 endoplasmic reticulum; GO:0012505 endomembrane system; GO:0043226 organelle; GO:0043227 membrane-bounded organelle; GO:0043229 intracellular organelle; GO:0043231 intracellular membrane-bounded organelle;				U	KOG3491	Predicted membrane protein
Q9D083	Kinetochore protein Spc24 OS=Mus musculus OX=10090 GN=Spc24 PE=1 SV=1	Spc24	23.416	0.804		0.893	1.304		1.253	1.035		0.978	0.885		0.913	1.507	0.0181485	1.186	0.102426	1.06	0.3935	extracellular	K11549				GO:0000775 chromosome, centromeric region; GO:0000776 kinetochore; GO:0005622 intracellular; GO:0005623 cell; GO:0005634 nucleus; GO:0005694 chromosome; GO:0005730 nucleolus; GO:0005737 cytoplasm; GO:0005829 cytosol; GO:0031262 Ndc80 complex; GO:0031974 membrane-enclosed lumen; GO:0031981 nuclear lumen; GO:0032991 protein-containing complex; GO:0043226 organelle; GO:0043227 membrane-bounded organ…
Q920F6	Structural maintenance of chromosomes protein 1B OS=Mus musculus OX=10090 GN=Smc1b PE=1 SV=1	Smc1b	144.51			1.039			1.145			0.914			0.944	1.102		0.88		0.909		cytoplasm	K06636	SMC1; structural maintenance of chromosome 1	mmu04114 Oocyte meiosis; mmu04110 Cell cycle	GO:0000003 reproduction; GO:0000819 sister chromatid segregation; GO:0006996 organelle organization; GO:0007049 cell cycle; GO:0007059 chromosome segregation; GO:0007062 sister chromatid cohesion; GO:0009987 cellular process; GO:0016043 cellular component organization; GO:0022402 cell cycle process; GO:0022414 reproductive process; GO:0051276 chromosome organization; GO:0051321 meiotic cell cycle…	GO:0000228 nuclear chromosome; GO:0000775 chromosome, centromeric region; GO:0000793 condensed chromosome; GO:0000794 condensed nuclear chromosome; GO:0000795 synaptonemal complex; GO:0000798 nuclear cohesin complex; GO:0000800 lateral element; GO:0005622 intracellular; GO:0005623 cell; GO:0005634 nucleus; GO:0005654 nucleoplasm; GO:0005694 chromosome; GO:0005737 cytoplasm; GO:0005829 cytosol; GO…	GO:0003676 nucleic acid binding; GO:0003677 DNA binding; GO:0005488 binding; GO:0097159 organic cyclic compound binding; GO:1901363 heterocyclic compound binding;	PF02463; PF06470	RecF/RecN/SMC N terminal domain; SMC proteins Flexible Hinge Domain	D	KOG0018	Structural maintenance of chromosome protein 1 (sister chromatid cohesion complex Cohesin, subunit SMC1)
P46062	Signal-induced proliferation-associated protein 1 OS=Mus musculus OX=10090 GN=Sipa1 PE=1 SV=2	Sipa1	112.06	0.986	1.026	0.929	0.854	0.97	0.882	0.89	0.903	0.922	1.245	1.15	1.252	0.92	0.154641	0.923	0.0608646	1.24	0.00567305	nucleus	K08013	SIPA1; signal-induced proliferation-associated gene 1	mmu04015 Rap1 signaling pathway; mmu04670 Leukocyte transendothelial migration	GO:0001101 response to acid chemical; GO:0001558 regulation of cell growth; GO:0006950 response to stress; GO:0006996 organelle organization; GO:0007010 cytoskeleton organization; GO:0007154 cell communication; GO:0007162 negative regulation of cell adhesion; GO:0007165 signal transduction; GO:0008283 cell population proliferation; GO:0009414 response to water deprivation; GO:0009415 response to …	GO:0005622 intracellular; GO:0005623 cell; GO:0005737 cytoplasm; GO:0005829 cytosol; GO:0012505 endomembrane system; GO:0030133 transport vesicle; GO:0031410 cytoplasmic vesicle; GO:0031982 vesicle; GO:0032991 protein-containing complex; GO:0043226 organelle; GO:0043227 membrane-bounded organelle; GO:0043229 intracellular organelle; GO:0097708 intracellular vesicle;	GO:0005096 GTPase activator activity; GO:0005488 binding; GO:0005515 protein binding; GO:0008022 protein C-terminus binding; GO:0008047 enzyme activator activity; GO:0030234 enzyme regulator activity; GO:0030695 GTPase regulator activity; GO:0060589 nucleoside-triphosphatase regulator activity; GO:0098772 molecular function regulator;	PF00595	PDZ domain (Also known as DHR or GLGF)	T	KOG3686	Rap1-GTPase-activating protein (Rap1GAP)
P62317	Small nuclear ribonucleoprotein Sm D2 OS=Mus musculus OX=10090 GN=Snrpd2 PE=1 SV=1	Snrpd2	13.527	1.175	1.152	1.236	1.017	1.062	1.022	0.957	0.944	0.975	0.893	0.89	0.823	0.87	0.00519729	0.807	0.00073881	0.731	0.000765785	cytoplasm	K11096	SNRPD2; small nuclear ribonucleoprotein D2	mmu03040 Spliceosome	GO:0000245 spliceosomal complex assembly; GO:0000375 RNA splicing, via transesterification reactions; GO:0000377 RNA splicing, via transesterification reactions with bulged adenosine as nucleophile; GO:0000387 spliceosomal snRNP assembly; GO:0000398 mRNA splicing, via spliceosome; GO:0006139 nucleobase-containing compound metabolic process; GO:0006396 RNA processing; GO:0006397 mRNA processing; G…	GO:0005622 intracellular; GO:0005623 cell; GO:0005634 nucleus; GO:0005654 nucleoplasm; GO:0005681 spliceosomal complex; GO:0005682 U5 snRNP; GO:0005684 U2-type spliceosomal complex; GO:0005685 U1 snRNP; GO:0005686 U2 snRNP; GO:0005687 U4 snRNP; GO:0005689 U12-type spliceosomal complex; GO:0005737 cytoplasm; GO:0005829 cytosol; GO:0030532 small nuclear ribonucleoprotein complex; GO:0031974 membran…	GO:0005488 binding; GO:0043021 ribonucleoprotein complex binding; GO:0044877 protein-containing complex binding; GO:0070990 snRNP binding; GO:1990446 U1 snRNP binding;	PF01423	LSM domain	A	KOG3459	Small nuclear ribonucleoprotein (snRNP) Sm core protein
P40694	DNA-binding protein SMUBP-2 OS=Mus musculus OX=10090 GN=Ighmbp2 PE=1 SV=1	Ighmbp2	109.46	1.01	1.018	1.039	0.811	0.946	0.826	0.936	0.872	0.888	1.24	1.214	1.182	0.842	0.0241914	0.879	0.00480602	1.186	0.000468198	nucleus	K19036			GO:0000122 negative regulation of transcription by RNA polymerase II; GO:0003008 system process; GO:0006139 nucleobase-containing compound metabolic process; GO:0006259 DNA metabolic process; GO:0006260 DNA replication; GO:0006281 DNA repair; GO:0006310 DNA recombination; GO:0006355 regulation of transcription, DNA-templated; GO:0006357 regulation of transcription by RNA polymerase II; GO:0006412…	GO:0005622 intracellular; GO:0005623 cell; GO:0005634 nucleus; GO:0005737 cytoplasm; GO:0030424 axon; GO:0030426 growth cone; GO:0030427 site of polarized growth; GO:0032991 protein-containing complex; GO:0036477 somatodendritic compartment; GO:0042995 cell projection; GO:0043005 neuron projection; GO:0043025 neuronal cell body; GO:0043226 organelle; GO:0043227 membrane-bounded organelle; GO:0043…	GO:0000049 tRNA binding; GO:0000166 nucleotide binding; GO:0000976 transcription regulatory region sequence-specific DNA binding; GO:0000977 RNA polymerase II transcription regulatory region sequence-specific DNA binding; GO:0000981 DNA-binding transcription factor activity, RNA polymerase II-specific; GO:0001067 regulatory region nucleic acid binding; GO:0001227 DNA-binding transcription repress…	PF13086; PF13087; PF01424	AAA domain; AAA domain; R3H domain	L	KOG1803	DNA helicase
P09926	Surfeit locus protein 2 OS=Mus musculus OX=10090 GN=Surf2 PE=1 SV=1	Surf2	30.355	0.915	0.919	0.947	1.098	1.09	1.136	1.106	1.091	0.998	0.933	0.911	0.98	1.195	0.000436009	1.149	0.0153838	1.015	0.566797	nucleus					GO:0005622 intracellular; GO:0005623 cell; GO:0005634 nucleus; GO:0005654 nucleoplasm; GO:0005730 nucleolus; GO:0005886 plasma membrane; GO:0016020 membrane; GO:0016604 nuclear body; GO:0016607 nuclear speck; GO:0031974 membrane-enclosed lumen; GO:0031981 nuclear lumen; GO:0043226 organelle; GO:0043227 membrane-bounded organelle; GO:0043228 non-membrane-bounded organelle; GO:0043229 intracellular…
Q8R3F9	Speckle targeted PIP5K1A-regulated poly(A) polymerase OS=Mus musculus OX=10090 GN=Tut1 PE=1 SV=1	Tut1	94.602	0.742	0.739	0.692	1.127	1.066	1.104	1.214	1.23	1.125	0.977	0.975	1.048	1.517	0.000115558	1.642	0.000158276	1.381	0.000598909	nucleus	K18709			GO:0006139 nucleobase-containing compound metabolic process; GO:0006378 mRNA polyadenylation; GO:0006379 mRNA cleavage; GO:0006396 RNA processing; GO:0006397 mRNA processing; GO:0006725 cellular aromatic compound metabolic process; GO:0006807 nitrogen compound metabolic process; GO:0008152 metabolic process; GO:0009987 cellular process; GO:0010467 gene expression; GO:0016070 RNA metabolic process…	GO:0005622 intracellular; GO:0005623 cell; GO:0005634 nucleus; GO:0005654 nucleoplasm; GO:0005730 nucleolus; GO:0005737 cytoplasm; GO:0005829 cytosol; GO:0016604 nuclear body; GO:0016607 nuclear speck; GO:0031974 membrane-enclosed lumen; GO:0031981 nuclear lumen; GO:0043226 organelle; GO:0043227 membrane-bounded organelle; GO:0043228 non-membrane-bounded organelle; GO:0043229 intracellular organe…	GO:0003676 nucleic acid binding; GO:0003723 RNA binding; GO:0003729 mRNA binding; GO:0003730 mRNA 3'-UTR binding; GO:0003824 catalytic activity; GO:0004652 polynucleotide adenylyltransferase activity; GO:0005488 binding; GO:0005515 protein binding; GO:0016740 transferase activity; GO:0016772 transferase activity, transferring phosphorus-containing groups; GO:0016779 nucleotidyltransferase activit…	PF12874; PF00076	Zinc-finger of C2H2 type; RNA recognition motif. (a.k.a. RRM, RBD, or RNP domain)	A	KOG2277	S-M checkpoint control protein CID1 and related nucleotidyltransferases
Q8CF89	TGF-beta-activated kinase 1 and MAP3K7-binding protein 1 OS=Mus musculus OX=10090 GN=Tab1 PE=1 SV=2	Tab1	54.616	0.874	0.923	0.82	1.012	0.992	1.101	1.215	1.208	1.127	0.954	0.934	0.98	1.186	0.0216397	1.357	0.00187474	1.096	0.066236	nucleus	K04403	MAP3K7IP1; TAK1-binding protein 1	mmu05140 Leishmaniasis; mmu04010 MAPK signaling pathway; mmu04064 NF-kappa B signaling pathway; mmu05161 Hepatitis B; mmu04621 NOD-like receptor signaling pathway; mmu05135 Yersinia infection; mmu05132 Salmonella infection; mmu05145 Toxoplasmosis; mmu05169 Epstein-Barr virus infection; mmu04620 Toll-like receptor signaling pathway; mmu04380 Osteoclast differentiation; mmu04668 TNF signaling pathw…	GO:0000185 activation of MAPKKK activity; GO:0001568 blood vessel development; GO:0001701 in utero embryonic development; GO:0001932 regulation of protein phosphorylation; GO:0001934 positive regulation of protein phosphorylation; GO:0001944 vasculature development; GO:0003007 heart morphogenesis; GO:0003205 cardiac chamber development; GO:0003279 cardiac septum development; GO:0007154 cell commu…	GO:0005622 intracellular; GO:0005623 cell; GO:0005634 nucleus; GO:0005654 nucleoplasm; GO:0005737 cytoplasm; GO:0005829 cytosol; GO:0016604 nuclear body; GO:0016607 nuclear speck; GO:0031974 membrane-enclosed lumen; GO:0031981 nuclear lumen; GO:0032991 protein-containing complex; GO:0043226 organelle; GO:0043227 membrane-bounded organelle; GO:0043229 intracellular organelle; GO:0043231 intracellu…	GO:0005488 binding; GO:0005515 protein binding; GO:0008047 enzyme activator activity; GO:0019207 kinase regulator activity; GO:0019209 kinase activator activity; GO:0019899 enzyme binding; GO:0019900 kinase binding; GO:0019901 protein kinase binding; GO:0030234 enzyme regulator activity; GO:0044877 protein-containing complex binding; GO:0048273 mitogen-activated protein kinase p38 binding; GO:005…			T	KOG0698	Serine/threonine protein phosphatase
Q9R099	Transducin beta-like protein 2 OS=Mus musculus OX=10090 GN=Tbl2 PE=1 SV=2	Tbl2	49.583	1.189	1.197	1.338	0.861	0.984	0.853	0.714	0.707	0.772	1.234	1.129	1.08	0.724	0.00574421	0.589	0.000365174	0.925	0.22511	extracellular	K23325			GO:0001666 response to hypoxia; GO:0006950 response to stress; GO:0006986 response to unfolded protein; GO:0007154 cell communication; GO:0007165 signal transduction; GO:0009267 cellular response to starvation; GO:0009605 response to external stimulus; GO:0009628 response to abiotic stimulus; GO:0009987 cellular process; GO:0009991 response to extracellular stimulus; GO:0010033 response to organi…	GO:0005622 intracellular; GO:0005623 cell; GO:0005737 cytoplasm; GO:0005783 endoplasmic reticulum; GO:0005789 endoplasmic reticulum membrane; GO:0012505 endomembrane system; GO:0016020 membrane; GO:0016021 integral component of membrane; GO:0030176 integral component of endoplasmic reticulum membrane; GO:0031224 intrinsic component of membrane; GO:0031227 intrinsic component of endoplasmic reticu…	GO:0005488 binding; GO:0005515 protein binding; GO:0019899 enzyme binding; GO:0019900 kinase binding; GO:0019901 protein kinase binding; GO:0031369 translation initiation factor binding; GO:0051219 phosphoprotein binding;			S	KOG2096	WD40 repeat protein
Q3UFY8	tRNA methyltransferase 10 homolog C OS=Mus musculus OX=10090 GN=Trmt10c PE=1 SV=2	Trmt10c	48.385	1.253	1.235	1.216	0.992	1.001	0.982	0.84	0.856	0.879	0.948	0.947	0.983	0.803	2.85659e-05	0.695	2.08642e-05	0.777	7.33261e-05	mitochondria	K17654			GO:0000959 mitochondrial RNA metabolic process; GO:0000963 mitochondrial RNA processing; GO:0000964 mitochondrial RNA 5'-end processing; GO:0000965 mitochondrial RNA 3'-end processing; GO:0000966 RNA 5'-end processing; GO:0001510 RNA methylation; GO:0006139 nucleobase-containing compound metabolic process; GO:0006396 RNA processing; GO:0006399 tRNA metabolic process; GO:0006400 tRNA modification;…	GO:0005622 intracellular; GO:0005623 cell; GO:0005634 nucleus; GO:0005654 nucleoplasm; GO:0005737 cytoplasm; GO:0005739 mitochondrion; GO:0005759 mitochondrial matrix; GO:0030677 ribonuclease P complex; GO:0030678 mitochondrial ribonuclease P complex; GO:0031974 membrane-enclosed lumen; GO:0031981 nuclear lumen; GO:0032991 protein-containing complex; GO:0043226 organelle; GO:0043227 membrane-boun…	GO:0000049 tRNA binding; GO:0003676 nucleic acid binding; GO:0003723 RNA binding; GO:0003824 catalytic activity; GO:0005488 binding; GO:0008168 methyltransferase activity; GO:0008173 RNA methyltransferase activity; GO:0008174 mRNA methyltransferase activity; GO:0008175 tRNA methyltransferase activity; GO:0008757 S-adenosylmethionine-dependent methyltransferase activity; GO:0009019 tRNA (guanine-N…			S	KOG2967	Uncharacterized conserved protein
Q9D938	Transmembrane protein 160 OS=Mus musculus OX=10090 GN=Tmem160 PE=2 SV=1	Tmem160	19.587	1.179	1.198	1.158	0.982	1.021	1.023	0.955	0.926	0.958	0.912	0.894	0.909	0.856	0.000712786	0.803	0.000115087	0.768	2.20316e-05	mitochondria
P97789	5'-3' exoribonuclease 1 OS=Mus musculus OX=10090 GN=Xrn1 PE=1 SV=1	Xrn1	194.31	1.079	1.123	1.072	0.747	0.922	0.868	0.786	0.748	0.858	1.368	1.19	1.197	0.775	0.0157766	0.731	0.00178761	1.147	0.0473831	nucleus	K12618	XRN1; 5'-3' exoribonuclease 1 [EC:3.1.13.-]	mmu03018 RNA degradation; mmu03008 Ribosome biogenesis in eukaryotes	GO:0000003 reproduction; GO:0000723 telomere maintenance; GO:0000956 nuclear-transcribed mRNA catabolic process; GO:0006139 nucleobase-containing compound metabolic process; GO:0006259 DNA metabolic process; GO:0006396 RNA processing; GO:0006401 RNA catabolic process; GO:0006402 mRNA catabolic process; GO:0006417 regulation of translation; GO:0006725 cellular aromatic compound metabolic process; …	GO:0000932 P-body; GO:0005622 intracellular; GO:0005623 cell; GO:0005737 cytoplasm; GO:0005829 cytosol; GO:0005886 plasma membrane; GO:0016020 membrane; GO:0030425 dendrite; GO:0032991 protein-containing complex; GO:0035770 ribonucleoprotein granule; GO:0036464 cytoplasmic ribonucleoprotein granule; GO:0036477 somatodendritic compartment; GO:0042995 cell projection; GO:0043005 neuron projection; …	GO:0002151 G-quadruplex RNA binding; GO:0003676 nucleic acid binding; GO:0003677 DNA binding; GO:0003723 RNA binding; GO:0003824 catalytic activity; GO:0004518 nuclease activity; GO:0004527 exonuclease activity; GO:0004532 exoribonuclease activity; GO:0004534 5'-3' exoribonuclease activity; GO:0004540 ribonuclease activity; GO:0005488 binding; GO:0008409 5'-3' exonuclease activity; GO:0016787 hyd…			DL	KOG2045	5'-3' exonuclease XRN1/KEM1/SEP1 involved in DNA strand exchange and mRNA turnover
Q8BWC0	Two pore calcium channel protein 2 OS=Mus musculus OX=10090 GN=Tpcn2 PE=1 SV=1	Tpcn2	83.594	1.067	1.103	1.189	0.908	1.074	0.861	1.006	0.81	1.018	1.039	1.039	0.974	0.846	0.0826204	0.844	0.0974815	0.909	0.0690292	plasma membrane	K14077	TPCN2; two pore calcium channel protein 2	mmu04020 Calcium signaling pathway; mmu04972 Pancreatic secretion	GO:0001508 action potential; GO:0003008 system process; GO:0003012 muscle system process; GO:0006810 transport; GO:0006811 ion transport; GO:0006812 cation transport; GO:0006816 calcium ion transport; GO:0006873 cellular ion homeostasis; GO:0006874 cellular calcium ion homeostasis; GO:0006875 cellular metal ion homeostasis; GO:0006936 muscle contraction; GO:0006939 smooth muscle contraction; GO:0…	GO:0000323 lytic vacuole; GO:0005622 intracellular; GO:0005623 cell; GO:0005737 cytoplasm; GO:0005764 lysosome; GO:0005765 lysosomal membrane; GO:0005768 endosome; GO:0005773 vacuole; GO:0005774 vacuolar membrane; GO:0005886 plasma membrane; GO:0010008 endosome membrane; GO:0012505 endomembrane system; GO:0016020 membrane; GO:0031090 organelle membrane; GO:0031410 cytoplasmic vesicle; GO:0031982 …	GO:0005215 transporter activity; GO:0005216 ion channel activity; GO:0005217 intracellular ligand-gated ion channel activity; GO:0005244 voltage-gated ion channel activity; GO:0005245 voltage-gated calcium channel activity; GO:0005261 cation channel activity; GO:0005262 calcium channel activity; GO:0005488 binding; GO:0005515 protein binding; GO:0008324 cation transmembrane transporter activity; …			P	KOG2301	Voltage-gated Ca2+ channels, alpha1 subunits
Q8C006	Tripartite motif-containing protein 35 OS=Mus musculus OX=10090 GN=Trim35 PE=1 SV=2	Trim35	57.345	1.21	1.165	1.512	1.061	1.068	0.994	0.776	0.846	0.674	0.97	0.976	0.886	0.803	0.0656276	0.591	0.00751068	0.729	0.0234252	nucleus	K12012			GO:0002376 immune system process; GO:0006950 response to stress; GO:0006952 defense response; GO:0006955 immune response; GO:0007346 regulation of mitotic cell cycle; GO:0008285 negative regulation of cell population proliferation; GO:0010941 regulation of cell death; GO:0010942 positive regulation of cell death; GO:0040012 regulation of locomotion; GO:0040013 negative regulation of locomotion; G…	GO:0005622 intracellular; GO:0005623 cell; GO:0005634 nucleus; GO:0005737 cytoplasm; GO:0043226 organelle; GO:0043227 membrane-bounded organelle; GO:0043229 intracellular organelle; GO:0043231 intracellular membrane-bounded organelle;		PF13445; PF00643	RING-type zinc-finger, LisH dimerisation motif; B-box zinc finger	O	KOG2177	Predicted E3 ubiquitin ligase
Q8BRH0	Protein O-mannosyl-transferase TMTC3 OS=Mus musculus OX=10090 GN=Tmtc3 PE=1 SV=2	Tmtc3	104.2	1.168	1.095	1.466	0.882	0.986	0.793	0.786	0.839	0.761	1.138	1.108	1.119	0.714	0.0372543	0.64	0.00915193	0.902	0.346133	plasma membrane	K23424			GO:0001763 morphogenesis of a branching structure; GO:0002009 morphogenesis of an epithelium; GO:0003401 axis elongation; GO:0006950 response to stress; GO:0007275 multicellular organism development; GO:0009653 anatomical structure morphogenesis; GO:0009791 post-embryonic development; GO:0009887 animal organ morphogenesis; GO:0009888 tissue development; GO:0009893 positive regulation of metabolic…	GO:0005622 intracellular; GO:0005623 cell; GO:0005737 cytoplasm; GO:0005783 endoplasmic reticulum; GO:0012505 endomembrane system; GO:0043226 organelle; GO:0043227 membrane-bounded organelle; GO:0043229 intracellular organelle; GO:0043231 intracellular membrane-bounded organelle;				S	KOG1124	FOG: TPR repeat
Q8JZU2	Tricarboxylate transport protein, mitochondrial OS=Mus musculus OX=10090 GN=Slc25a1 PE=1 SV=1	Slc25a1	33.931	1.363	1.44	1.577	0.74	0.848	0.761	0.741	0.676	0.724	1.13	1.066	1.007	0.536	0.000468587	0.489	0.000146669	0.731	0.00444075	cytoplasm	K15100			GO:0005975 carbohydrate metabolic process; GO:0005996 monosaccharide metabolic process; GO:0006006 glucose metabolic process; GO:0006094 gluconeogenesis; GO:0006139 nucleobase-containing compound metabolic process; GO:0006163 purine nucleotide metabolic process; GO:0006164 purine nucleotide biosynthetic process; GO:0006637 acyl-CoA metabolic process; GO:0006725 cellular aromatic compound metaboli…	GO:0005622 intracellular; GO:0005623 cell; GO:0005737 cytoplasm; GO:0005739 mitochondrion; GO:0005740 mitochondrial envelope; GO:0005743 mitochondrial inner membrane; GO:0016020 membrane; GO:0016021 integral component of membrane; GO:0019866 organelle inner membrane; GO:0031090 organelle membrane; GO:0031224 intrinsic component of membrane; GO:0031966 mitochondrial membrane; GO:0031967 organelle …	GO:0005215 transporter activity; GO:0005342 organic acid transmembrane transporter activity; GO:0008509 anion transmembrane transporter activity; GO:0008514 organic anion transmembrane transporter activity; GO:0015075 ion transmembrane transporter activity; GO:0015137 citrate transmembrane transporter activity; GO:0015142 tricarboxylic acid transmembrane transporter activity; GO:0015318 inorganic…			C	KOG0756	Mitochondrial tricarboxylate/dicarboxylate carrier proteins
Q9DBG9	Tax1-binding protein 3 OS=Mus musculus OX=10090 GN=Tax1bp3 PE=1 SV=1	Tax1bp3	13.722	0.967	0.971	0.864	1.01	1.007	1.046	1.107	1.03	1.071	0.989	1.02	1.07	1.093	0.0875855	1.145	0.0351884	1.099	0.0996173	mitochondria	K24067			GO:0007154 cell communication; GO:0007165 signal transduction; GO:0007264 small GTPase mediated signal transduction; GO:0007265 Ras protein signal transduction; GO:0007266 Rho protein signal transduction; GO:0008285 negative regulation of cell population proliferation; GO:0009966 regulation of signal transduction; GO:0009968 negative regulation of signal transduction; GO:0009987 cellular process;…	GO:0001650 fibrillar center; GO:0005622 intracellular; GO:0005623 cell; GO:0005634 nucleus; GO:0005730 nucleolus; GO:0005737 cytoplasm; GO:0005829 cytosol; GO:0005856 cytoskeleton; GO:0005886 plasma membrane; GO:0015629 actin cytoskeleton; GO:0016020 membrane; GO:0031974 membrane-enclosed lumen; GO:0031981 nuclear lumen; GO:0043226 organelle; GO:0043227 membrane-bounded organelle; GO:0043228 non-…	GO:0005488 binding; GO:0005515 protein binding; GO:0008013 beta-catenin binding; GO:0008022 protein C-terminus binding;	PF00595	PDZ domain (Also known as DHR or GLGF)	M	KOG3553	Tax interaction protein TIP1
Q3TW96	UDP-N-acetylhexosamine pyrophosphorylase-like protein 1 OS=Mus musculus OX=10090 GN=Uap1l1 PE=1 SV=1	Uap1l1	56.613	1.038	1.025	0.889	1.027	1.016	1.118	1.09	1.148	1.087	0.895	0.818	0.929	1.071	0.295733	1.126	0.0833845	0.895	0.152948	cytoplasm,nucleus	K00972	UAP1; UDP-N-acetylglucosamine/UDP-N-acetylgalactosamine diphosphorylase [EC:2.7.7.23 2.7.7.83]	mmu00520 Amino sugar and nucleotide sugar metabolism; mmu01100 Metabolic pathways	GO:0006040 amino sugar metabolic process; GO:0006047 UDP-N-acetylglucosamine metabolic process; GO:0006048 UDP-N-acetylglucosamine biosynthetic process; GO:0006139 nucleobase-containing compound metabolic process; GO:0006725 cellular aromatic compound metabolic process; GO:0006793 phosphorus metabolic process; GO:0006807 nitrogen compound metabolic process; GO:0008152 metabolic process; GO:000905…	GO:0005622 intracellular; GO:0005623 cell; GO:0005737 cytoplasm; GO:0005829 cytosol;	GO:0003824 catalytic activity; GO:0003977 UDP-N-acetylglucosamine diphosphorylase activity; GO:0016740 transferase activity; GO:0016772 transferase activity, transferring phosphorus-containing groups; GO:0016779 nucleotidyltransferase activity; GO:0070569 uridylyltransferase activity;			M	KOG2388	UDP-N-acetylglucosamine pyrophosphorylase
Q8BWQ6	VPS35 endosomal protein-sorting factor-like OS=Mus musculus OX=10090 GN=Vps35l PE=1 SV=2	Vps35l	109.08	1.173	1.104	1.168	0.736	0.93	0.842	0.745	0.732	0.793	1.352	1.184	1.199	0.728	0.0103478	0.659	0.000179848	1.084	0.163517	plasma membrane				GO:0006810 transport; GO:0006892 post-Golgi vesicle-mediated transport; GO:0006893 Golgi to plasma membrane transport; GO:0016192 vesicle-mediated transport; GO:0048193 Golgi vesicle transport; GO:0051179 localization; GO:0051234 establishment of localization; GO:0098876 vesicle-mediated transport to the plasma membrane;					U	KOG3682	Predicted membrane protein (associated with esophageal cancer in humans)
P59328	WD repeat and HMG-box DNA-binding protein 1 OS=Mus musculus OX=10090 GN=Wdhd1 PE=1 SV=2	Wdhd1	124.25	0.939	0.988	0.828	1.028	1.069	1.072	0.938	0.91	1.012	1.077	1.072	1.109	1.15	0.0582571	1.038	0.557928	1.183	0.0335638	cytoplasm	K11274			GO:0006139 nucleobase-containing compound metabolic process; GO:0006325 chromatin organization; GO:0006355 regulation of transcription, DNA-templated; GO:0006357 regulation of transcription by RNA polymerase II; GO:0006396 RNA processing; GO:0006725 cellular aromatic compound metabolic process; GO:0006807 nitrogen compound metabolic process; GO:0006996 organelle organization; GO:0008152 metabolic…	GO:0000775 chromosome, centromeric region; GO:0005622 intracellular; GO:0005623 cell; GO:0005634 nucleus; GO:0005654 nucleoplasm; GO:0005694 chromosome; GO:0005737 cytoplasm; GO:0031974 membrane-enclosed lumen; GO:0031981 nuclear lumen; GO:0043226 organelle; GO:0043227 membrane-bounded organelle; GO:0043228 non-membrane-bounded organelle; GO:0043229 intracellular organelle; GO:0043231 intracellul…	GO:0000981 DNA-binding transcription factor activity, RNA polymerase II-specific; GO:0003676 nucleic acid binding; GO:0003677 DNA binding; GO:0003682 chromatin binding; GO:0003700 DNA-binding transcription factor activity; GO:0003723 RNA binding; GO:0005488 binding; GO:0005515 protein binding; GO:0019899 enzyme binding; GO:0070063 RNA polymerase binding; GO:0097159 organic cyclic compound binding…	PF00505	HMG (high mobility group) box	B	KOG1274	WD40 repeat protein
P15920	V-type proton ATPase 116 kDa subunit a2 OS=Mus musculus OX=10090 GN=Atp6v0a2 PE=1 SV=2	Atp6v0a2	98.144	1.137	0.995	0.917	1.001	1.088	0.876	0.857	0.855	0.963	1.022	1.09	1.262	0.972	0.769238	0.877	0.157383	1.107	0.315946	plasma membrane	K02154	ATPeV0A; V-type H+-transporting ATPase subunit a	mmu04966 Collecting duct acid secretion; mmu05165 Human papillomavirus infection; mmu00190 Oxidative phosphorylation; mmu01100 Metabolic pathways; mmu05323 Rheumatoid arthritis; mmu05152 Tuberculosis; mmu04142 Lysosome; mmu04145 Phagosome; mmu04721 Synaptic vesicle cycle	GO:0000041 transition metal ion transport; GO:0002376 immune system process; GO:0006139 nucleobase-containing compound metabolic process; GO:0006163 purine nucleotide metabolic process; GO:0006164 purine nucleotide biosynthetic process; GO:0006725 cellular aromatic compound metabolic process; GO:0006753 nucleoside phosphate metabolic process; GO:0006754 ATP biosynthetic process; GO:0006793 phosph…	GO:0001669 acrosomal vesicle; GO:0005622 intracellular; GO:0005623 cell; GO:0005737 cytoplasm; GO:0005768 endosome; GO:0005773 vacuole; GO:0005774 vacuolar membrane; GO:0005886 plasma membrane; GO:0005929 cilium; GO:0010008 endosome membrane; GO:0012505 endomembrane system; GO:0012506 vesicle membrane; GO:0016020 membrane; GO:0016469 proton-transporting two-sector ATPase complex; GO:0016471 vacuo…	GO:0003824 catalytic activity; GO:0005215 transporter activity; GO:0005488 binding; GO:0005515 protein binding; GO:0008324 cation transmembrane transporter activity; GO:0015075 ion transmembrane transporter activity; GO:0015077 monovalent inorganic cation transmembrane transporter activity; GO:0015078 proton transmembrane transporter activity; GO:0015318 inorganic molecular entity transmembrane t…			C	KOG2189	Vacuolar H+-ATPase V0 sector, subunit a
Q9CR11	YEATS domain-containing protein 4 OS=Mus musculus OX=10090 GN=Yeats4 PE=2 SV=1	Yeats4	26.529	0.996	1.032	1.031	1.074	1.034	1.042	0.924	0.965	0.953	0.989	0.992	0.971	1.03	0.149273	0.929	0.0133705	0.965	0.0576175	cytoplasm	K11341			GO:0000278 mitotic cell cycle; GO:0006325 chromatin organization; GO:0006355 regulation of transcription, DNA-templated; GO:0006357 regulation of transcription by RNA polymerase II; GO:0006464 cellular protein modification process; GO:0006473 protein acetylation; GO:0006475 internal protein amino acid acetylation; GO:0006807 nitrogen compound metabolic process; GO:0006996 organelle organization; …	GO:0000123 histone acetyltransferase complex; GO:0005622 intracellular; GO:0005623 cell; GO:0005634 nucleus; GO:0005635 nuclear envelope; GO:0005654 nucleoplasm; GO:0012505 endomembrane system; GO:0016020 membrane; GO:0016363 nuclear matrix; GO:0031090 organelle membrane; GO:0031248 protein acetyltransferase complex; GO:0031965 nuclear membrane; GO:0031967 organelle envelope; GO:0031974 membrane-…	GO:0003676 nucleic acid binding; GO:0003677 DNA binding; GO:0003700 DNA-binding transcription factor activity; GO:0005198 structural molecule activity; GO:0005200 structural constituent of cytoskeleton; GO:0005488 binding; GO:0005515 protein binding; GO:0008022 protein C-terminus binding; GO:0097159 organic cyclic compound binding; GO:0140110 transcription regulator activity; GO:1901363 heterocyc…			K	KOG3149	Transcription initiation factor IIF, auxiliary subunit
Q8BJ05	Zinc finger CCCH domain-containing protein 14 OS=Mus musculus OX=10090 GN=Zc3h14 PE=1 SV=1	Zc3h14	82.408	1.092	1.081	1.142	0.958	0.994	0.899	0.97	0.997	0.963	0.99	0.982	0.995	0.86	0.0110511	0.884	0.00345393	0.895	0.00306674	nucleus	K23038			GO:0009892 negative regulation of metabolic process; GO:0009894 regulation of catabolic process; GO:0010468 regulation of gene expression; GO:0010605 negative regulation of macromolecule metabolic process; GO:0010608 posttranscriptional regulation of gene expression; GO:0010629 negative regulation of gene expression; GO:0019219 regulation of nucleobase-containing compound metabolic process; GO:00…	GO:0005622 intracellular; GO:0005623 cell; GO:0005634 nucleus; GO:0005654 nucleoplasm; GO:0005730 nucleolus; GO:0005737 cytoplasm; GO:0016604 nuclear body; GO:0016607 nuclear speck; GO:0030424 axon; GO:0030425 dendrite; GO:0031974 membrane-enclosed lumen; GO:0031981 nuclear lumen; GO:0032838 plasma membrane bounded cell projection cytoplasm; GO:0032839 dendrite cytoplasm; GO:0032991 protein-conta…	GO:0003676 nucleic acid binding; GO:0003723 RNA binding; GO:0003727 single-stranded RNA binding; GO:0005488 binding; GO:0008143 poly(A) binding; GO:0070717 poly-purine tract binding; GO:0097159 organic cyclic compound binding; GO:1901363 heterocyclic compound binding;			A	KOG3702	Nuclear polyadenylated RNA binding protein
Q8BYK6	YTH domain-containing family protein 3 OS=Mus musculus OX=10090 GN=Ythdf3 PE=1 SV=2	Ythdf3	63.961	1.156	1.025	1.123	1	1.1	1.035	1.043	0.933	1.021	0.874	0.936	0.874	0.949	0.318995	0.907	0.122209	0.812	0.00844284	nucleus	K20102			GO:0006417 regulation of translation; GO:0006446 regulation of translational initiation; GO:0009889 regulation of biosynthetic process; GO:0009890 negative regulation of biosynthetic process; GO:0009891 positive regulation of biosynthetic process; GO:0009892 negative regulation of metabolic process; GO:0009893 positive regulation of metabolic process; GO:0009894 regulation of catabolic process; G…		GO:0003676 nucleic acid binding; GO:0003723 RNA binding; GO:0005488 binding; GO:0043021 ribonucleoprotein complex binding; GO:0043022 ribosome binding; GO:0044877 protein-containing complex binding; GO:0097159 organic cyclic compound binding; GO:1901363 heterocyclic compound binding; GO:1990247 N6-methyladenosine-containing RNA binding;	PF04146	YT521-B-like domain	S	KOG1901	Uncharacterized high-glucose-regulated protein
Q9QY66	Zinc finger HIT domain-containing protein 2 OS=Mus musculus OX=10090 GN=Znhit2 PE=2 SV=2	Znhit2	42.896	0.92	0.823	0.761	1.071	1.036	1.092	1.088	1.283	1.259	0.972	0.916	0.915	1.278	0.0123033	1.45	0.00801737	1.119	0.119973	extracellular				GO:0007275 multicellular organism development; GO:0007399 nervous system development; GO:0009987 cellular process; GO:0022008 neurogenesis; GO:0030154 cell differentiation; GO:0032501 multicellular organismal process; GO:0032502 developmental process; GO:0048731 system development; GO:0048856 anatomical structure development; GO:0048869 cellular developmental process;			PF04438	HIT zinc finger	S	KOG4317	Predicted Zn-finger protein
Q9CQK1	Zinc finger HIT domain-containing protein 3 OS=Mus musculus OX=10090 GN=Znhit3 PE=1 SV=1	Znhit3	17.067	0.904	0.948	0.923	1.195	1.161	1.185	0.973	1.006	1.04	0.964	0.922	0.928	1.276	0.00011366	1.088	0.0236353	1.014	0.5149	extracellular	K23309			GO:0006355 regulation of transcription, DNA-templated; GO:0009889 regulation of biosynthetic process; GO:0010468 regulation of gene expression; GO:0010556 regulation of macromolecule biosynthetic process; GO:0019219 regulation of nucleobase-containing compound metabolic process; GO:0019222 regulation of metabolic process; GO:0031323 regulation of cellular metabolic process; GO:0031326 regulation …	GO:0005622 intracellular; GO:0005623 cell; GO:0005634 nucleus; GO:0005737 cytoplasm; GO:0043226 organelle; GO:0043227 membrane-bounded organelle; GO:0043229 intracellular organelle; GO:0043231 intracellular membrane-bounded organelle;	GO:0005102 signaling receptor binding; GO:0005488 binding; GO:0005515 protein binding; GO:0008134 transcription factor binding; GO:0035257 nuclear hormone receptor binding; GO:0046966 thyroid hormone receptor binding; GO:0051427 hormone receptor binding;	PF04438	HIT zinc finger	K	KOG2857	Predicted MYND Zn-finger protein/hormone receptor interactor
Q8BJ90	Zinc finger protein 771 OS=Mus musculus OX=10090 GN=Znf771 PE=2 SV=1	Znf771	35.767	1.019	1.051	1.056	0.94	1.012	0.921	0.974	0.927	1.031	1.162	1.074	1.018	0.919	0.0503496	0.938	0.118139	1.041	0.387448	nucleus				GO:0006355 regulation of transcription, DNA-templated; GO:0006357 regulation of transcription by RNA polymerase II; GO:0009889 regulation of biosynthetic process; GO:0010468 regulation of gene expression; GO:0010556 regulation of macromolecule biosynthetic process; GO:0019219 regulation of nucleobase-containing compound metabolic process; GO:0019222 regulation of metabolic process; GO:0031323 reg…	GO:0005622 intracellular; GO:0005623 cell; GO:0005634 nucleus; GO:0005730 nucleolus; GO:0031974 membrane-enclosed lumen; GO:0031981 nuclear lumen; GO:0043226 organelle; GO:0043227 membrane-bounded organelle; GO:0043228 non-membrane-bounded organelle; GO:0043229 intracellular organelle; GO:0043231 intracellular membrane-bounded organelle; GO:0043232 intracellular non-membrane-bounded organelle; GO…	GO:0000981 DNA-binding transcription factor activity, RNA polymerase II-specific; GO:0003700 DNA-binding transcription factor activity; GO:0140110 transcription regulator activity;	PF00096	Zinc finger, C2H2 type	K	KOG1721	FOG: Zn-finger
Q8K2H1	Periphilin-1 OS=Mus musculus OX=10090 GN=Pphln1 PE=1 SV=1	Pphln1	43.835	0.838	0.917	0.901	1.116	1.017	1.08	1.237	1.214	1.125	0.834	0.937	0.938	1.21	0.00794991	1.346	0.00175285	1.02	0.710888	nucleus	K21872				GO:0005622 intracellular; GO:0005623 cell; GO:0005634 nucleus; GO:0005654 nucleoplasm; GO:0005737 cytoplasm; GO:0005794 Golgi apparatus; GO:0005829 cytosol; GO:0012505 endomembrane system; GO:0031974 membrane-enclosed lumen; GO:0031981 nuclear lumen; GO:0043226 organelle; GO:0043227 membrane-bounded organelle; GO:0043229 intracellular organelle; GO:0043231 intracellular membrane-bounded organelle…
Q61144	Presenilin-2 OS=Mus musculus OX=10090 GN=Psen2 PE=1 SV=3	Psen2	49.983	1.112	1.089	0.942	0.954	1.008	0.913	0.943	0.904	1.143	0.984	1.034	1.03	0.915	0.216416	0.951	0.586964	0.97	0.631614	plasma membrane	K04522	PSEN2; presenilin 2 [EC:3.4.23.-]	mmu04330 Notch signaling pathway; mmu05022 Pathways of neurodegeneration - multiple diseases; mmu04722 Neurotrophin signaling pathway; mmu05010 Alzheimer disease	GO:0000122 negative regulation of transcription by RNA polymerase II; GO:0001666 response to hypoxia; GO:0001708 cell fate specification; GO:0001756 somitogenesis; GO:0001775 cell activation; GO:0001919 regulation of receptor recycling; GO:0001921 positive regulation of receptor recycling; GO:0001932 regulation of protein phosphorylation; GO:0001933 negative regulation of protein phosphorylation;…	GO:0000323 lytic vacuole; GO:0000775 chromosome, centromeric region; GO:0000776 kinetochore; GO:0005622 intracellular; GO:0005623 cell; GO:0005634 nucleus; GO:0005635 nuclear envelope; GO:0005637 nuclear inner membrane; GO:0005694 chromosome; GO:0005737 cytoplasm; GO:0005739 mitochondrion; GO:0005740 mitochondrial envelope; GO:0005743 mitochondrial inner membrane; GO:0005764 lysosome; GO:0005765 …	GO:0003824 catalytic activity; GO:0004175 endopeptidase activity; GO:0004190 aspartic-type endopeptidase activity; GO:0008233 peptidase activity; GO:0016787 hydrolase activity; GO:0070001 aspartic-type peptidase activity; GO:0070011 peptidase activity, acting on L-amino acid peptides; GO:0140096 catalytic activity, acting on a protein;			T	KOG2736	Presenilin
Q61838	Pregnancy zone protein OS=Mus musculus OX=10090 GN=Pzp PE=1 SV=3	Pzp	165.85	1.564		1.781	0.858		0.793	0.751		0.643	0.852		0.861	0.494	0.0114224	0.417	0.0130858	0.512	0.00941022	extracellular	K23589			GO:0000003 reproduction; GO:0007275 multicellular organism development; GO:0007565 female pregnancy; GO:0007566 embryo implantation; GO:0009892 negative regulation of metabolic process; GO:0010466 negative regulation of peptidase activity; GO:0010605 negative regulation of macromolecule metabolic process; GO:0010951 negative regulation of endopeptidase activity; GO:0019222 regulation of metabolic…	GO:0005576 extracellular region;	GO:0004857 enzyme inhibitor activity; GO:0004866 endopeptidase inhibitor activity; GO:0005488 binding; GO:0005515 protein binding; GO:0019838 growth factor binding; GO:0030234 enzyme regulator activity; GO:0030414 peptidase inhibitor activity; GO:0043121 neurotrophin binding; GO:0044877 protein-containing complex binding; GO:0048403 brain-derived neurotrophic factor binding; GO:0048406 nerve grow…	PF01835; PF07703; PF07678; PF07677	MG2 domain; Alpha-2-macroglobulin family N-terminal region; A-macroglobulin complement component; A-macroglobulin receptor	O	KOG1366	Alpha-macroglobulin
Q9CYN9	Renin receptor OS=Mus musculus OX=10090 GN=Atp6ap2 PE=1 SV=2	Atp6ap2	39.091	1.036	1.072	1.213	0.906	0.905	0.859	0.778	0.774	0.762	1.317	1.25	1.242	0.804	0.0133055	0.697	0.00175135	1.147	0.0537157	endoplasmic reticulum	K19514	ATP6AP2; renin receptor	mmu04614 Renin-angiotensin system	GO:0001775 cell activation; GO:0001817 regulation of cytokine production; GO:0001819 positive regulation of cytokine production; GO:0001932 regulation of protein phosphorylation; GO:0001990 regulation of systemic arterial blood pressure by hormone; GO:0001991 regulation of systemic arterial blood pressure by circulatory renin-angiotensin; GO:0002002 regulation of angiotensin levels in blood; GO:0…	GO:0005622 intracellular; GO:0005623 cell; GO:0005737 cytoplasm; GO:0005886 plasma membrane; GO:0009897 external side of plasma membrane; GO:0009986 cell surface; GO:0012505 endomembrane system; GO:0012506 vesicle membrane; GO:0016020 membrane; GO:0030141 secretory granule; GO:0030659 cytoplasmic vesicle membrane; GO:0030667 secretory granule membrane; GO:0031090 organelle membrane; GO:0031410 cy…	GO:0005488 binding; GO:0005515 protein binding; GO:0019899 enzyme binding;			T	KOG4737	ATPase membrane sector associated protein
Q8BJU9	Peptide chain release factor 1-like, mitochondrial OS=Mus musculus OX=10090 GN=Mtrf1l PE=2 SV=1	Mtrf1l	42.248	1.225		1.195	0.959		1.014	0.957		0.907	0.889		0.932	0.815	0.0215443	0.77	0.0125515	0.752	0.00867108	mitochondria	K02835			GO:0006412 translation; GO:0006415 translational termination; GO:0006518 peptide metabolic process; GO:0006807 nitrogen compound metabolic process; GO:0008152 metabolic process; GO:0009058 biosynthetic process; GO:0009059 macromolecule biosynthetic process; GO:0009987 cellular process; GO:0010467 gene expression; GO:0016043 cellular component organization; GO:0019538 protein metabolic process; GO…	GO:0005622 intracellular; GO:0005623 cell; GO:0005737 cytoplasm; GO:0005739 mitochondrion; GO:0005759 mitochondrial matrix; GO:0031974 membrane-enclosed lumen; GO:0043226 organelle; GO:0043227 membrane-bounded organelle; GO:0043229 intracellular organelle; GO:0043231 intracellular membrane-bounded organelle; GO:0043233 organelle lumen; GO:0070013 intracellular organelle lumen;		PF03462	PCRF domain	J	KOG2726	Mitochondrial polypeptide chain release factor
O70576	Cohesin subunit SA-3 OS=Mus musculus OX=10090 GN=Stag3 PE=1 SV=2	Stag3	141.17	1.31			0.585			0.502			1.542			0.447		0.383		1.177		plasma membrane	K13055	STAG3; cohesin complex subunit SA-3	mmu04114 Oocyte meiosis	GO:0000003 reproduction; GO:0000280 nuclear division; GO:0000819 sister chromatid segregation; GO:0006996 organelle organization; GO:0007049 cell cycle; GO:0007059 chromosome segregation; GO:0007062 sister chromatid cohesion; GO:0007065 male meiosis sister chromatid cohesion; GO:0007066 female meiosis sister chromatid cohesion; GO:0007127 meiosis I; GO:0007129 synapsis; GO:0007130 synaptonemal co…	GO:0000228 nuclear chromosome; GO:0000793 condensed chromosome; GO:0000794 condensed nuclear chromosome; GO:0000795 synaptonemal complex; GO:0000798 nuclear cohesin complex; GO:0000800 lateral element; GO:0000802 transverse filament; GO:0001673 male germ cell nucleus; GO:0005622 intracellular; GO:0005623 cell; GO:0005634 nucleus; GO:0005654 nucleoplasm; GO:0005694 chromosome; GO:0008278 cohesin c…				D	KOG2011	Sister chromatid cohesion complex Cohesin, subunit STAG/IRR1/SCC3
Q3U0J8	TBC1 domain family member 2B OS=Mus musculus OX=10090 GN=Tbc1d2b PE=1 SV=2	Tbc1d2b	109.95	0.89	0.826	0.907	0.962	1.065	0.962	0.97	1.063	0.953	1.188	1.084	1.12	1.14	0.0424457	1.138	0.0432953	1.293	0.00278287	cytoplasm	K20166			GO:0006810 transport; GO:0006886 intracellular protein transport; GO:0008104 protein localization; GO:0015031 protein transport; GO:0015833 peptide transport; GO:0031338 regulation of vesicle fusion; GO:0032879 regulation of localization; GO:0033036 macromolecule localization; GO:0033043 regulation of organelle organization; GO:0034613 cellular protein localization; GO:0042886 amide transport; GO…	GO:0005622 intracellular; GO:0005623 cell; GO:0005737 cytoplasm; GO:0005829 cytosol; GO:0012505 endomembrane system;	GO:0005096 GTPase activator activity; GO:0005488 binding; GO:0005515 protein binding; GO:0008047 enzyme activator activity; GO:0017016 Ras GTPase binding; GO:0017137 Rab GTPase binding; GO:0019899 enzyme binding; GO:0030234 enzyme regulator activity; GO:0030695 GTPase regulator activity; GO:0031267 small GTPase binding; GO:0051020 GTPase binding; GO:0060589 nucleoside-triphosphatase regulator act…	PF00169	PH domain	U	KOG2058	Ypt/Rab GTPase activating protein
Q9JJD0	THAP domain-containing protein 11 OS=Mus musculus OX=10090 GN=Thap11 PE=1 SV=1	Thap11	33.275	1.398	1.592	1.519	0.954	0.925	0.912	0.814	0.713	0.744	0.9	0.802	0.889	0.619	0.000286917	0.504	0.000229039	0.575	0.000463973	nucleus	K23211			GO:0000122 negative regulation of transcription by RNA polymerase II; GO:0006355 regulation of transcription, DNA-templated; GO:0006357 regulation of transcription by RNA polymerase II; GO:0009889 regulation of biosynthetic process; GO:0009890 negative regulation of biosynthetic process; GO:0009892 negative regulation of metabolic process; GO:0010468 regulation of gene expression; GO:0010556 regu…	GO:0005576 extracellular region; GO:0005622 intracellular; GO:0005623 cell; GO:0005634 nucleus; GO:0005654 nucleoplasm; GO:0031974 membrane-enclosed lumen; GO:0031981 nuclear lumen; GO:0043226 organelle; GO:0043227 membrane-bounded organelle; GO:0043229 intracellular organelle; GO:0043231 intracellular membrane-bounded organelle; GO:0043233 organelle lumen; GO:0045171 intercellular bridge; GO:007…	GO:0000976 transcription regulatory region sequence-specific DNA binding; GO:0000977 RNA polymerase II transcription regulatory region sequence-specific DNA binding; GO:0000978 RNA polymerase II cis-regulatory region sequence-specific DNA binding; GO:0000981 DNA-binding transcription factor activity, RNA polymerase II-specific; GO:0000987 cis-regulatory region sequence-specific DNA binding; GO:00…	PF05485	THAP domain
Q921Z5	Tumor necrosis factor alpha-induced protein 8 OS=Mus musculus OX=10090 GN=Tnfaip8 PE=1 SV=1	Tnfaip8	22.96	0.719	0.688	0.61	1.058	0.982	1.072	1.352	1.568	1.35	0.872	0.87	0.954	1.543	0.00149764	2.117	0.000426771	1.337	0.0072326	cytoplasm				GO:0001816 cytokine production; GO:0006915 apoptotic process; GO:0006950 response to stress; GO:0006952 defense response; GO:0008219 cell death; GO:0009605 response to external stimulus; GO:0009607 response to biotic stimulus; GO:0009617 response to bacterium; GO:0009892 negative regulation of metabolic process; GO:0009987 cellular process; GO:0010466 negative regulation of peptidase activity; GO…	GO:0005622 intracellular; GO:0005623 cell; GO:0005634 nucleus; GO:0005654 nucleoplasm; GO:0005737 cytoplasm; GO:0031974 membrane-enclosed lumen; GO:0031981 nuclear lumen; GO:0043226 organelle; GO:0043227 membrane-bounded organelle; GO:0043229 intracellular organelle; GO:0043231 intracellular membrane-bounded organelle; GO:0043233 organelle lumen; GO:0070013 intracellular organelle lumen;	GO:0004857 enzyme inhibitor activity; GO:0004866 endopeptidase inhibitor activity; GO:0004869 cysteine-type endopeptidase inhibitor activity; GO:0030234 enzyme regulator activity; GO:0030414 peptidase inhibitor activity; GO:0043027 cysteine-type endopeptidase inhibitor activity involved in apoptotic process; GO:0043028 cysteine-type endopeptidase regulator activity involved in apoptotic process; …
P52196	Thiosulfate sulfurtransferase OS=Mus musculus OX=10090 GN=Tst PE=1 SV=3	Tst	33.466	1.447	1.342	1.36	1.017	1.042	1.05	0.892	0.927	0.926	0.63	0.671	0.668	0.749	0.000330207	0.662	9.83032e-05	0.475	1.74061e-05	mitochondria	K01011	TST; thiosulfate/3-mercaptopyruvate sulfurtransferase [EC:2.8.1.1 2.8.1.2]	mmu00920 Sulfur metabolism; mmu00270 Cysteine and methionine metabolism; mmu01100 Metabolic pathways; mmu04122 Sulfur relay system	GO:0000096 sulfur amino acid metabolic process; GO:0000098 sulfur amino acid catabolic process; GO:0006082 organic acid metabolic process; GO:0006403 RNA localization; GO:0006520 cellular amino acid metabolic process; GO:0006790 sulfur compound metabolic process; GO:0006807 nitrogen compound metabolic process; GO:0006810 transport; GO:0006839 mitochondrial transport; GO:0008152 metabolic process;…	GO:0005622 intracellular; GO:0005623 cell; GO:0005737 cytoplasm; GO:0005739 mitochondrion; GO:0005759 mitochondrial matrix; GO:0031974 membrane-enclosed lumen; GO:0043226 organelle; GO:0043227 membrane-bounded organelle; GO:0043229 intracellular organelle; GO:0043231 intracellular membrane-bounded organelle; GO:0043233 organelle lumen; GO:0070013 intracellular organelle lumen;	GO:0003676 nucleic acid binding; GO:0003723 RNA binding; GO:0003824 catalytic activity; GO:0004792 thiosulfate sulfurtransferase activity; GO:0005488 binding; GO:0008097 5S rRNA binding; GO:0016740 transferase activity; GO:0016782 transferase activity, transferring sulfur-containing groups; GO:0016783 sulfurtransferase activity; GO:0019843 rRNA binding; GO:0097159 organic cyclic compound binding;…	PF00581	Rhodanese-like domain	V	KOG1529	Mercaptopyruvate sulfurtransferase/thiosulfate sulfurtransferase
P12032	Metalloproteinase inhibitor 1 OS=Mus musculus OX=10090 GN=Timp1 PE=1 SV=2	Timp1	22.628	0.969			1.099			1.024			0.934			1.134		1.057		0.964		extracellular	K16451	TIMP1; metalloproteinase inhibitor 1	mmu04066 HIF-1 signaling pathway	GO:0001501 skeletal system development; GO:0001775 cell activation; GO:0002246 wound healing involved in inflammatory response; GO:0002248 connective tissue replacement involved in inflammatory response wound healing; GO:0002576 platelet degranulation; GO:0006464 cellular protein modification process; GO:0006807 nitrogen compound metabolic process; GO:0006810 transport; GO:0006887 exocytosis; GO:…	GO:0005576 extracellular region; GO:0005604 basement membrane; GO:0005615 extracellular space; GO:0005622 intracellular; GO:0005623 cell; GO:0005737 cytoplasm; GO:0005783 endoplasmic reticulum; GO:0005788 endoplasmic reticulum lumen; GO:0012505 endomembrane system; GO:0030141 secretory granule; GO:0031012 extracellular matrix; GO:0031091 platelet alpha granule; GO:0031093 platelet alpha granule l…	GO:0002020 protease binding; GO:0004857 enzyme inhibitor activity; GO:0004866 endopeptidase inhibitor activity; GO:0005102 signaling receptor binding; GO:0005125 cytokine activity; GO:0005488 binding; GO:0005515 protein binding; GO:0008191 metalloendopeptidase inhibitor activity; GO:0008270 zinc ion binding; GO:0019899 enzyme binding; GO:0030234 enzyme regulator activity; GO:0030414 peptidase inh…	PF00965	Tissue inhibitor of metalloproteinase	O	KOG4745	Metalloproteinase inhibitor TIMP and related proteins
P62073	Mitochondrial import inner membrane translocase subunit Tim10 OS=Mus musculus OX=10090 GN=Timm10 PE=1 SV=1	Timm10	10.333	1.116	1.103	1.196	1.048	1.044	1.058	1.161	1.239	1.163	0.736	0.662	0.696	0.922	0.0350186	1.043	0.26745	0.613	0.000248339	extracellular	K17778			GO:0003008 system process; GO:0006605 protein targeting; GO:0006626 protein targeting to mitochondrion; GO:0006810 transport; GO:0006839 mitochondrial transport; GO:0006886 intracellular protein transport; GO:0006996 organelle organization; GO:0007005 mitochondrion organization; GO:0007006 mitochondrial membrane organization; GO:0007007 inner mitochondrial membrane organization; GO:0007600 sensor…	GO:0005622 intracellular; GO:0005623 cell; GO:0005737 cytoplasm; GO:0005739 mitochondrion; GO:0005740 mitochondrial envelope; GO:0005743 mitochondrial inner membrane; GO:0005744 TIM23 mitochondrial import inner membrane translocase complex; GO:0005758 mitochondrial intermembrane space; GO:0016020 membrane; GO:0019866 organelle inner membrane; GO:0031090 organelle membrane; GO:0031966 mitochondria…	GO:0005215 transporter activity; GO:0005488 binding; GO:0005515 protein binding; GO:0008270 zinc ion binding; GO:0042802 identical protein binding; GO:0042803 protein homodimerization activity; GO:0043167 ion binding; GO:0043169 cation binding; GO:0046872 metal ion binding; GO:0046914 transition metal ion binding; GO:0046983 protein dimerization activity; GO:0051087 chaperone binding;	PF02953	Tim10/DDP family zinc finger	U	KOG3480	Mitochondrial import inner membrane translocase, subunits TIM10/TIM12
Q8BNV1	tRNA (uracil-5-)-methyltransferase homolog A OS=Mus musculus OX=10090 GN=Trmt2a PE=1 SV=1	Trmt2a	63.301	0.87	0.895	0.887	1.044	0.998	1.022	1.004	1.023	1.013	1.088	1.089	1.088	1.155	0.000734784	1.146	0.00016376	1.231	1.55201e-05	cytoplasm,nucleus	K15332						PF13649	Methyltransferase domain	A	KOG2187	tRNA uracil-5-methyltransferase and related tRNA-modifying enzymes
P70196	TNF receptor-associated factor 6 OS=Mus musculus OX=10090 GN=Traf6 PE=1 SV=2	Traf6	60.069	0.97	0.811	0.924	1.01	1.048	1	1.057	1.132	0.972	0.988	1.052	1.127	1.13	0.0862516	1.169	0.0865218	1.171	0.072369	nucleus	K03175	TRAF6; TNF receptor-associated factor 6 [EC:2.3.2.27]	mmu05161 Hepatitis B; mmu05142 Chagas disease; mmu05135 Yersinia infection; mmu05145 Toxoplasmosis; mmu05169 Epstein-Barr virus infection; mmu05160 Hepatitis C; mmu05162 Measles; mmu04144 Endocytosis; mmu05170 Human immunodeficiency virus 1 infection; mmu05171 Coronavirus disease - COVID-19; mmu05140 Leishmaniasis; mmu04010 MAPK signaling pathway; mmu04064 NF-kappa B signaling pathway; mmu04622 R…	GO:0000122 negative regulation of transcription by RNA polymerase II; GO:0000165 MAPK cascade; GO:0000187 activation of MAPK activity; GO:0000209 protein polyubiquitination; GO:0001503 ossification; GO:0001773 myeloid dendritic cell activation; GO:0001775 cell activation; GO:0001817 regulation of cytokine production; GO:0001819 positive regulation of cytokine production; GO:0001838 embryonic epit…	GO:0005622 intracellular; GO:0005623 cell; GO:0005634 nucleus; GO:0005737 cytoplasm; GO:0005768 endosome; GO:0005811 lipid droplet; GO:0005829 cytosol; GO:0005886 plasma membrane; GO:0005887 integral component of plasma membrane; GO:0009898 cytoplasmic side of plasma membrane; GO:0010008 endosome membrane; GO:0012505 endomembrane system; GO:0016020 membrane; GO:0016021 integral component of membr…	GO:0003824 catalytic activity; GO:0004842 ubiquitin-protein transferase activity; GO:0005102 signaling receptor binding; GO:0005126 cytokine receptor binding; GO:0005164 tumor necrosis factor receptor binding; GO:0005488 binding; GO:0005515 protein binding; GO:0016740 transferase activity; GO:0019787 ubiquitin-like protein transferase activity; GO:0019899 enzyme binding; GO:0019900 kinase binding…	PF13923	Zinc finger, C3HC4 type (RING finger)	O	KOG0297	TNF receptor-associated factor
Q3UDK1	TRAF-type zinc finger domain-containing protein 1 OS=Mus musculus OX=10090 GN=Trafd1 PE=1 SV=1	Trafd1	64.282	0.354	0.361	0.297	1.108	1.112	1.218	1.419	1.495	1.449	1.048	1.038	1.041	3.397	6.01608e-05	4.311	2.14156e-05	3.09	5.33132e-05	nucleus				GO:0002682 regulation of immune system process; GO:0002683 negative regulation of immune system process; GO:0010033 response to organic substance; GO:0031347 regulation of defense response; GO:0031348 negative regulation of defense response; GO:0034097 response to cytokine; GO:0042221 response to chemical; GO:0045088 regulation of innate immune response; GO:0045824 negative regulation of innate i…
Q9ER63	Tumor necrosis factor receptor superfamily member 23 OS=Mus musculus OX=10090 GN=Tnfrsf23 PE=2 SV=2	Tnfrsf23	19.594	0.937	0.855		1.14	1.113		1.184	1.323		0.78	0.77		1.257	0.0398691	1.399	0.0431041	0.865	0.089444	extracellular	K05159			GO:0000902 cell morphogenesis; GO:0000904 cell morphogenesis involved in differentiation; GO:0002237 response to molecule of bacterial origin; GO:0002376 immune system process; GO:0006928 movement of cell or subcellular component; GO:0006935 chemotaxis; GO:0006950 response to stress; GO:0006952 defense response; GO:0006954 inflammatory response; GO:0006955 immune response; GO:0007154 cell communi…	GO:0005622 intracellular; GO:0005623 cell; GO:0005634 nucleus; GO:0005886 plasma membrane; GO:0005887 integral component of plasma membrane; GO:0009897 external side of plasma membrane; GO:0009986 cell surface; GO:0016020 membrane; GO:0016021 integral component of membrane; GO:0031224 intrinsic component of membrane; GO:0031225 anchored component of membrane; GO:0031226 intrinsic component of pla…	GO:0004888 transmembrane signaling receptor activity; GO:0005031 tumor necrosis factor-activated receptor activity; GO:0005035 death receptor activity; GO:0005488 binding; GO:0005515 protein binding; GO:0019838 growth factor binding; GO:0038023 signaling receptor activity; GO:0043121 neurotrophin binding; GO:0045569 TRAIL binding; GO:0048406 nerve growth factor binding; GO:0060089 molecular trans…	PF00020	TNFR/NGFR cysteine-rich region
Q9DAM5	Mitochondrial thiamine pyrophosphate carrier OS=Mus musculus OX=10090 GN=Slc25a19 PE=1 SV=1	Slc25a19	35.618		1.352	1.748		1.062	0.839		0.839	0.795		0.781	0.701	0.613	0.107527	0.527	0.0404564	0.478	0.0344481	cytoplasm	K15108			GO:0006725 cellular aromatic compound metabolic process; GO:0006766 vitamin metabolic process; GO:0006767 water-soluble vitamin metabolic process; GO:0006790 sulfur compound metabolic process; GO:0006807 nitrogen compound metabolic process; GO:0006810 transport; GO:0006811 ion transport; GO:0006812 cation transport; GO:0006820 anion transport; GO:0006839 mitochondrial transport; GO:0006855 drug t…	GO:0005622 intracellular; GO:0005623 cell; GO:0005737 cytoplasm; GO:0005739 mitochondrion; GO:0005740 mitochondrial envelope; GO:0005743 mitochondrial inner membrane; GO:0016020 membrane; GO:0016021 integral component of membrane; GO:0019866 organelle inner membrane; GO:0031090 organelle membrane; GO:0031224 intrinsic component of membrane; GO:0031300 intrinsic component of organelle membrane; GO…	GO:0005215 transporter activity; GO:0008324 cation transmembrane transporter activity; GO:0008509 anion transmembrane transporter activity; GO:0008514 organic anion transmembrane transporter activity; GO:0015075 ion transmembrane transporter activity; GO:0015101 organic cation transmembrane transporter activity; GO:0015215 nucleotide transmembrane transporter activity; GO:0015234 thiamine transme…			C	KOG0752	Mitochondrial solute carrier protein
G5E870	E3 ubiquitin-protein ligase TRIP12 OS=Mus musculus OX=10090 GN=Trip12 PE=1 SV=1	Trip12	224.13	1.055	1.059	1.091	0.949	1.125	0.95	0.877	0.752	0.833	1.142	1.08	1.141	0.944	0.346814	0.768	0.00461434	1.049	0.0877191	nucleus	K10590	TRIP12; E3 ubiquitin-protein ligase TRIP12 [EC:2.3.2.26]	mmu04120 Ubiquitin mediated proteolysis	GO:0006282 regulation of DNA repair; GO:0006464 cellular protein modification process; GO:0006508 proteolysis; GO:0006511 ubiquitin-dependent protein catabolic process; GO:0006807 nitrogen compound metabolic process; GO:0006950 response to stress; GO:0006974 cellular response to DNA damage stimulus; GO:0008152 metabolic process; GO:0009056 catabolic process; GO:0009057 macromolecule catabolic pro…	GO:0005622 intracellular; GO:0005623 cell; GO:0005634 nucleus; GO:0005654 nucleoplasm; GO:0005737 cytoplasm; GO:0016604 nuclear body; GO:0016607 nuclear speck; GO:0031974 membrane-enclosed lumen; GO:0031981 nuclear lumen; GO:0043226 organelle; GO:0043227 membrane-bounded organelle; GO:0043229 intracellular organelle; GO:0043231 intracellular membrane-bounded organelle; GO:0043233 organelle lumen;…	GO:0003824 catalytic activity; GO:0004842 ubiquitin-protein transferase activity; GO:0005102 signaling receptor binding; GO:0005488 binding; GO:0005515 protein binding; GO:0008134 transcription factor binding; GO:0016740 transferase activity; GO:0019787 ubiquitin-like protein transferase activity; GO:0035257 nuclear hormone receptor binding; GO:0046966 thyroid hormone receptor binding; GO:0051427…	PF00632	HECT-domain (ubiquitin-transferase)	O	KOG0170	E3 ubiquitin protein ligase
Q0KL02	Triple functional domain protein OS=Mus musculus OX=10090 GN=Trio PE=1 SV=3	Trio	347.86	0.94	0.95	0.892	0.95	0.999	0.949	0.935	0.928	0.974	1.142	1.175	1.213	1.042	0.18794	1.02	0.467569	1.269	0.000803313	nucleus	K08810			GO:0006464 cellular protein modification process; GO:0006468 protein phosphorylation; GO:0006793 phosphorus metabolic process; GO:0006796 phosphate-containing compound metabolic process; GO:0006807 nitrogen compound metabolic process; GO:0007154 cell communication; GO:0007165 signal transduction; GO:0007166 cell surface receptor signaling pathway; GO:0007167 enzyme linked receptor protein signali…	GO:0005622 intracellular; GO:0005623 cell; GO:0005737 cytoplasm; GO:0005829 cytosol;	GO:0003824 catalytic activity; GO:0004672 protein kinase activity; GO:0004674 protein serine/threonine kinase activity; GO:0005085 guanyl-nucleotide exchange factor activity; GO:0005088 Ras guanyl-nucleotide exchange factor activity; GO:0005089 Rho guanyl-nucleotide exchange factor activity; GO:0005488 binding; GO:0005515 protein binding; GO:0016301 kinase activity; GO:0016740 transferase activit…	PF00650; PF00435; PF00621; PF00169; PF00018; PF07679; PF00069	CRAL/TRIO domain; Spectrin repeat; RhoGEF domain; PH domain; SH3 domain; Immunoglobulin I-set domain; Protein kinase domain	T	KOG4240	Multidomain protein, contains SPEC repeats, PH, SH3, and separate rac-specific and rho-specific guanine nucleotide exchange factor domains
Q9JJX7	Tyrosyl-DNA phosphodiesterase 2 OS=Mus musculus OX=10090 GN=Tdp2 PE=1 SV=1	Tdp2	41.033	0.901	0.986	0.953	0.879	0.863	0.949	0.999	0.997	1.025	1.229	1.191	1.099	0.948	0.240042	1.064	0.0878388	1.239	0.00725938	cytoplasm	K19619			GO:0006139 nucleobase-containing compound metabolic process; GO:0006259 DNA metabolic process; GO:0006281 DNA repair; GO:0006302 double-strand break repair; GO:0006725 cellular aromatic compound metabolic process; GO:0006807 nitrogen compound metabolic process; GO:0006950 response to stress; GO:0006974 cellular response to DNA damage stimulus; GO:0007154 cell communication; GO:0007165 signal tran…	GO:0005622 intracellular; GO:0005623 cell; GO:0005634 nucleus; GO:0005654 nucleoplasm; GO:0005730 nucleolus; GO:0005737 cytoplasm; GO:0016234 inclusion body; GO:0016235 aggresome; GO:0016604 nuclear body; GO:0016605 PML body; GO:0031974 membrane-enclosed lumen; GO:0031981 nuclear lumen; GO:0043226 organelle; GO:0043227 membrane-bounded organelle; GO:0043228 non-membrane-bounded organelle; GO:0043…	GO:0000287 magnesium ion binding; GO:0003676 nucleic acid binding; GO:0003677 DNA binding; GO:0003697 single-stranded DNA binding; GO:0003712 transcription coregulator activity; GO:0003714 transcription corepressor activity; GO:0003824 catalytic activity; GO:0004518 nuclease activity; GO:0004519 endonuclease activity; GO:0005488 binding; GO:0008081 phosphoric diester hydrolase activity; GO:001678…	PF03372	Endonuclease/Exonuclease/phosphatase family	L	KOG2756	Predicted Mg2+-dependent phosphodiesterase TTRAP
Q4FJU9	Transmembrane protein 40 OS=Mus musculus OX=10090 GN=Tmem40 PE=1 SV=1	Tmem40	24.925	1.005	1.092	1.166	0.826	1.014	0.997	1.13	0.994	0.993	1.063	0.942	0.892	0.869	0.144255	0.955	0.492816	0.888	0.14972	plasma membrane
P35761	Dual specificity protein kinase TTK OS=Mus musculus OX=10090 GN=Ttk PE=1 SV=1	Ttk	96.21	1.088	1.12	0.983	1.191	1.063	1.205	0.656	0.684	0.892	1.071	1.15	1.015	1.084	0.225088	0.699	0.0246254	1.014	0.803611	cytoplasm	K08866	TTK; serine/threonine-protein kinase TTK/MPS1 [EC:2.7.12.1]	mmu04110 Cell cycle	GO:0000003 reproduction; GO:0000075 cell cycle checkpoint; GO:0000226 microtubule cytoskeleton organization; GO:0000278 mitotic cell cycle; GO:0000280 nuclear division; GO:0001932 regulation of protein phosphorylation; GO:0001934 positive regulation of protein phosphorylation; GO:0006464 cellular protein modification process; GO:0006468 protein phosphorylation; GO:0006793 phosphorus metabolic pro…	GO:0000775 chromosome, centromeric region; GO:0000776 kinetochore; GO:0005622 intracellular; GO:0005623 cell; GO:0005694 chromosome; GO:0005737 cytoplasm; GO:0005819 spindle; GO:0005856 cytoskeleton; GO:0015630 microtubule cytoskeleton; GO:0016020 membrane; GO:0032991 protein-containing complex; GO:0043226 organelle; GO:0043228 non-membrane-bounded organelle; GO:0043229 intracellular organelle; G…	GO:0003824 catalytic activity; GO:0004672 protein kinase activity; GO:0004674 protein serine/threonine kinase activity; GO:0004712 protein serine/threonine/tyrosine kinase activity; GO:0004713 protein tyrosine kinase activity; GO:0005488 binding; GO:0005515 protein binding; GO:0016301 kinase activity; GO:0016740 transferase activity; GO:0016772 transferase activity, transferring phosphorus-contai…	PF00069	Protein kinase domain	T	KOG0596	Dual specificity; serine/threonine and tyrosine kinase
Q99LG4	Tetratricopeptide repeat protein 5 OS=Mus musculus OX=10090 GN=Ttc5 PE=1 SV=2	Ttc5	48.795	0.957	0.924	0.882	0.945	0.982	1.024	0.917	0.949	0.941	1.16	1.177	1.174	1.068	0.117608	1.016	0.562814	1.271	0.000566156	nucleus				GO:0006355 regulation of transcription, DNA-templated; GO:0006357 regulation of transcription by RNA polymerase II; GO:0009889 regulation of biosynthetic process; GO:0009891 positive regulation of biosynthetic process; GO:0009893 positive regulation of metabolic process; GO:0009966 regulation of signal transduction; GO:0010468 regulation of gene expression; GO:0010556 regulation of macromolecule …	GO:0005622 intracellular; GO:0005623 cell; GO:0005634 nucleus; GO:0005654 nucleoplasm; GO:0005737 cytoplasm; GO:0031974 membrane-enclosed lumen; GO:0031981 nuclear lumen; GO:0043226 organelle; GO:0043227 membrane-bounded organelle; GO:0043229 intracellular organelle; GO:0043231 intracellular membrane-bounded organelle; GO:0043233 organelle lumen; GO:0070013 intracellular organelle lumen;	GO:0003676 nucleic acid binding; GO:0003677 DNA binding; GO:0003682 chromatin binding; GO:0005488 binding; GO:0097159 organic cyclic compound binding; GO:1901363 heterocyclic compound binding;
Q8BX13	E3 ubiquitin-protein ligase E3D OS=Mus musculus OX=10090 GN=Ube3d PE=2 SV=1	Ube3d	40.753			0.884			1.029			1.201			0.918	1.164		1.359		1.038		nucleus	K20803			GO:0000209 protein polyubiquitination; GO:0006464 cellular protein modification process; GO:0006513 protein monoubiquitination; GO:0006807 nitrogen compound metabolic process; GO:0008152 metabolic process; GO:0009987 cellular process; GO:0016567 protein ubiquitination; GO:0019538 protein metabolic process; GO:0032446 protein modification by small protein conjugation; GO:0036211 protein modificati…	GO:0000151 ubiquitin ligase complex; GO:0005622 intracellular; GO:0005623 cell; GO:0032991 protein-containing complex; GO:1902494 catalytic complex; GO:1990234 transferase complex;	GO:0003824 catalytic activity; GO:0004842 ubiquitin-protein transferase activity; GO:0005488 binding; GO:0005515 protein binding; GO:0016740 transferase activity; GO:0019787 ubiquitin-like protein transferase activity; GO:0019899 enzyme binding; GO:0030332 cyclin binding; GO:0044390 ubiquitin-like protein conjugating enzyme binding; GO:0061630 ubiquitin protein ligase activity; GO:0061659 ubiquit…	PF09814	Uncharacterized conserved protein (DUF2351)	S	KOG4784	Uncharacterized conserved protein
P62257	Ubiquitin-conjugating enzyme E2 H OS=Mus musculus OX=10090 GN=Ube2h PE=1 SV=1	Ube2h	20.655	0.766	0.806	0.692	0.955	0.841	1.082	1.341	1.491	1.234	1.001	0.954	0.974	1.271	0.0503331	1.796	0.00117157	1.294	0.00524257	cytoplasm	K10576	UBE2H; ubiquitin-conjugating enzyme E2 H [EC:2.3.2.23]	mmu04120 Ubiquitin mediated proteolysis	GO:0000209 protein polyubiquitination; GO:0006464 cellular protein modification process; GO:0006508 proteolysis; GO:0006511 ubiquitin-dependent protein catabolic process; GO:0006807 nitrogen compound metabolic process; GO:0008152 metabolic process; GO:0009056 catabolic process; GO:0009057 macromolecule catabolic process; GO:0009987 cellular process; GO:0010498 proteasomal protein catabolic proces…	GO:0005622 intracellular; GO:0005623 cell; GO:0005737 cytoplasm; GO:0005829 cytosol;	GO:0003824 catalytic activity; GO:0004842 ubiquitin-protein transferase activity; GO:0005488 binding; GO:0005515 protein binding; GO:0016740 transferase activity; GO:0019787 ubiquitin-like protein transferase activity; GO:0019899 enzyme binding; GO:0031625 ubiquitin protein ligase binding; GO:0044389 ubiquitin-like protein ligase binding; GO:0061630 ubiquitin protein ligase activity; GO:0061631 u…	PF00179	Ubiquitin-conjugating enzyme	O	KOG0416	Ubiquitin-protein ligase
Q9Z2R6	Protein unc-119 homolog A OS=Mus musculus OX=10090 GN=Unc119 PE=1 SV=1	Unc119	27.01	0.805	0.856	0.768	1.052	0.984	1.027	1.154	1.152	1.176	0.992	1.113	1.052	1.261	0.00327102	1.434	0.00035557	1.3	0.00459026	cytoplasm	K23539			GO:0000278 mitotic cell cycle; GO:0000281 mitotic cytokinesis; GO:0000910 cytokinesis; GO:0001932 regulation of protein phosphorylation; GO:0001934 positive regulation of protein phosphorylation; GO:0003008 system process; GO:0006810 transport; GO:0007049 cell cycle; GO:0007154 cell communication; GO:0007165 signal transduction; GO:0007267 cell-cell signaling; GO:0007268 chemical synaptic transmi…	GO:0000922 spindle pole; GO:0005576 extracellular region; GO:0005622 intracellular; GO:0005623 cell; GO:0005737 cytoplasm; GO:0005813 centrosome; GO:0005815 microtubule organizing center; GO:0005819 spindle; GO:0005829 cytosol; GO:0005856 cytoskeleton; GO:0015630 microtubule cytoskeleton; GO:0043226 organelle; GO:0043228 non-membrane-bounded organelle; GO:0043229 intracellular organelle; GO:00432…	GO:0005488 binding; GO:0008289 lipid binding;			TU	KOG4037	Photoreceptor synaptic vesicle protein HRG4/UNC-119
P63024	Vesicle-associated membrane protein 3 OS=Mus musculus OX=10090 GN=Vamp3 PE=1 SV=1	Vamp3	11.48	1.042	0.905	0.963	1.073	1.084	1.068	0.965	1.132	0.98	0.883	0.901	0.96	1.108	0.0636029	1.057	0.447402	0.943	0.295042	plasma membrane	K13505	VAMP3; vesicle-associated membrane protein 3	mmu04145 Phagosome; mmu04130 SNARE interactions in vesicular transport	GO:0000902 cell morphogenesis; GO:0000904 cell morphogenesis involved in differentiation; GO:0001919 regulation of receptor recycling; GO:0001921 positive regulation of receptor recycling; GO:0002376 immune system process; GO:0002474 antigen processing and presentation of peptide antigen via MHC class I; GO:0002478 antigen processing and presentation of exogenous peptide antigen; GO:0002479 antig…	GO:0000139 Golgi membrane; GO:0005622 intracellular; GO:0005623 cell; GO:0005737 cytoplasm; GO:0005768 endosome; GO:0005794 Golgi apparatus; GO:0005802 trans-Golgi network; GO:0005829 cytosol; GO:0005886 plasma membrane; GO:0009986 cell surface; GO:0010008 endosome membrane; GO:0012505 endomembrane system; GO:0012506 vesicle membrane; GO:0016020 membrane; GO:0016021 integral component of membrane…	GO:0000149 SNARE binding; GO:0005484 SNAP receptor activity; GO:0005488 binding; GO:0005515 protein binding; GO:0017075 syntaxin-1 binding; GO:0019905 syntaxin binding;			U	KOG0860	Synaptobrevin/VAMP-like protein
Q8R0J7	Vacuolar protein sorting-associated protein 37B OS=Mus musculus OX=10090 GN=Vps37b PE=1 SV=1	Vps37b	31.055	0.967	1.061	0.964	1.028	1.054	1.097	1.052	0.944	0.924	1.016	0.973	1.047	1.062	0.170419	0.976	0.649839	1.015	0.710354	cytoplasm	K12185	VPS37; ESCRT-I complex subunit VPS37	mmu04144 Endocytosis	GO:0006810 transport; GO:0006914 autophagy; GO:0006996 organelle organization; GO:0007032 endosome organization; GO:0008152 metabolic process; GO:0009056 catabolic process; GO:0009987 cellular process; GO:0010256 endomembrane system organization; GO:0016032 viral process; GO:0016043 cellular component organization; GO:0016050 vesicle organization; GO:0016192 vesicle-mediated transport; GO:0016197…	GO:0000813 ESCRT I complex; GO:0005622 intracellular; GO:0005623 cell; GO:0005737 cytoplasm; GO:0005768 endosome; GO:0005886 plasma membrane; GO:0010008 endosome membrane; GO:0012505 endomembrane system; GO:0016020 membrane; GO:0030496 midbody; GO:0031090 organelle membrane; GO:0031410 cytoplasmic vesicle; GO:0031982 vesicle; GO:0032991 protein-containing complex; GO:0036452 ESCRT complex; GO:004…	GO:0005488 binding; GO:0005515 protein binding; GO:0048306 calcium-dependent protein binding;	PF07200	Modifier of rudimentary (Mod(r)) protein	U	KOG3270	Uncharacterized conserved protein
Q6ZQB6	Inositol hexakisphosphate and diphosphoinositol-pentakisphosphate kinase 2 OS=Mus musculus OX=10090 GN=Ppip5k2 PE=1 SV=3	Ppip5k2	128.43	1.122	1.116	1.118	0.738	0.92	0.818	0.77	0.77	0.814	1.35	1.202	1.306	0.738	0.00841324	0.701	4.43191e-05	1.15	0.0161546	nucleus	K13024	PPIP5K; inositol-hexakisphosphate/diphosphoinositol-pentakisphosphate 1-kinase [EC:2.7.4.24]	mmu04070 Phosphatidylinositol signaling system	GO:0005975 carbohydrate metabolic process; GO:0006020 inositol metabolic process; GO:0006066 alcohol metabolic process; GO:0006793 phosphorus metabolic process; GO:0006796 phosphate-containing compound metabolic process; GO:0008152 metabolic process; GO:0009058 biosynthetic process; GO:0009987 cellular process; GO:0016310 phosphorylation; GO:0019637 organophosphate metabolic process; GO:0019751 p…	GO:0005622 intracellular; GO:0005623 cell; GO:0005737 cytoplasm; GO:0005829 cytosol;	GO:0000166 nucleotide binding; GO:0000827 inositol-1,3,4,5,6-pentakisphosphate kinase activity; GO:0000828 inositol hexakisphosphate kinase activity; GO:0000829 inositol heptakisphosphate kinase activity; GO:0000832 inositol hexakisphosphate 5-kinase activity; GO:0003824 catalytic activity; GO:0005488 binding; GO:0005524 ATP binding; GO:0008144 drug binding; GO:0016301 kinase activity; GO:0016740…			Z	KOG1057	Arp2/3 complex-interacting protein VIP1/Asp1, involved in regulation of actin cytoskeleton
Q8CGF6	WD repeat-containing protein 47 OS=Mus musculus OX=10090 GN=Wdr47 PE=1 SV=2	Wdr47	102.31	0.931	0.968	0.98	0.949	0.994	0.928	1.015	1.022	0.968	1.104	1.042	1.132	0.997	0.913189	1.044	0.136714	1.139	0.011127	nucleus									S	KOG0641	WD40 repeat protein
Q8CBE3	WD repeat-containing protein 37 OS=Mus musculus OX=10090 GN=Wdr37 PE=1 SV=1	Wdr37	55.045	0.887	0.944	0.982	1.028	1	1.01	1.012	0.968	0.964	1.116	1.121	1.093	1.08	0.0644615	1.047	0.239837	1.184	0.00520487	nucleus				GO:0000460 maturation of 5.8S rRNA; GO:0000470 maturation of LSU-rRNA; GO:0006139 nucleobase-containing compound metabolic process; GO:0006364 rRNA processing; GO:0006396 RNA processing; GO:0006725 cellular aromatic compound metabolic process; GO:0006807 nitrogen compound metabolic process; GO:0008152 metabolic process; GO:0009987 cellular process; GO:0010467 gene expression; GO:0016070 RNA metab…	GO:0005622 intracellular; GO:0005623 cell; GO:0005634 nucleus; GO:0005730 nucleolus; GO:0030684 preribosome; GO:0030686 90S preribosome; GO:0030687 preribosome, large subunit precursor; GO:0031974 membrane-enclosed lumen; GO:0031981 nuclear lumen; GO:0032991 protein-containing complex; GO:0043226 organelle; GO:0043227 membrane-bounded organelle; GO:0043228 non-membrane-bounded organelle; GO:00432…				S	KOG0300	WD40 repeat-containing protein
Q3UDP0	WD repeat-containing protein 41 OS=Mus musculus OX=10090 GN=Wdr41 PE=1 SV=1	Wdr41	51.51	1.013	1.031	1.085	0.948	0.988	0.885	0.986	0.984	0.993	1.049	1.03	1.072	0.902	0.0523158	0.947	0.0598054	1.007	0.772636	cytoplasm	K23610	WDR41; WD repeat-containing protein 41	mmu04140 Autophagy - animal; mmu05022 Pathways of neurodegeneration - multiple diseases; mmu05014 Amyotrophic lateral sclerosis	GO:0009894 regulation of catabolic process; GO:0010506 regulation of autophagy; GO:0019222 regulation of metabolic process; GO:0031323 regulation of cellular metabolic process; GO:0031329 regulation of cellular catabolic process; GO:0050789 regulation of biological process; GO:0050794 regulation of cellular process; GO:0065007 biological regulation;	GO:0005622 intracellular; GO:0005623 cell; GO:0005737 cytoplasm; GO:0032045 guanyl-nucleotide exchange factor complex; GO:0032991 protein-containing complex;
Q8R2N2	U3 small nucleolar RNA-associated protein 4 homolog OS=Mus musculus OX=10090 GN=Utp4 PE=2 SV=3	Utp4	76.908	1.329	1.29	1.46	0.843	1.043	0.894	0.69	0.665	0.721	1.121	0.974	0.975	0.682	0.00632502	0.509	0.000105798	0.753	0.00884755	nucleus	K14548	UTP4; U3 small nucleolar RNA-associated protein 4	mmu03008 Ribosome biogenesis in eukaryotes	GO:0006139 nucleobase-containing compound metabolic process; GO:0006355 regulation of transcription, DNA-templated; GO:0006364 rRNA processing; GO:0006396 RNA processing; GO:0006725 cellular aromatic compound metabolic process; GO:0006807 nitrogen compound metabolic process; GO:0008152 metabolic process; GO:0009889 regulation of biosynthetic process; GO:0009987 cellular process; GO:0010467 gene e…	GO:0001650 fibrillar center; GO:0005622 intracellular; GO:0005623 cell; GO:0005634 nucleus; GO:0005654 nucleoplasm; GO:0005694 chromosome; GO:0005730 nucleolus; GO:0031974 membrane-enclosed lumen; GO:0031981 nuclear lumen; GO:0032991 protein-containing complex; GO:0034455 t-UTP complex; GO:0043226 organelle; GO:0043227 membrane-bounded organelle; GO:0043228 non-membrane-bounded organelle; GO:0043…				S	KOG2048	WD40 repeat protein
O88384	Vesicle transport through interaction with t-SNAREs homolog 1B OS=Mus musculus OX=10090 GN=Vti1b PE=1 SV=1	Vti1b	26.713	0.931	0.92	0.959	1.048	0.956	1.048	1.2	1.223	1.116	0.869	0.933	0.871	1.086	0.068334	1.259	0.00165679	0.951	0.128793	cytoplasm	K08493	VTI1; vesicle transport through interaction with t-SNAREs 1	mmu04130 SNARE interactions in vesicular transport	GO:0002576 platelet degranulation; GO:0006605 protein targeting; GO:0006623 protein targeting to vacuole; GO:0006810 transport; GO:0006886 intracellular protein transport; GO:0006887 exocytosis; GO:0006888 endoplasmic reticulum to Golgi vesicle-mediated transport; GO:0006891 intra-Golgi vesicle-mediated transport; GO:0006892 post-Golgi vesicle-mediated transport; GO:0006896 Golgi to vacuole trans…	GO:0000323 lytic vacuole; GO:0005576 extracellular region; GO:0005622 intracellular; GO:0005623 cell; GO:0005737 cytoplasm; GO:0005764 lysosome; GO:0005765 lysosomal membrane; GO:0005768 endosome; GO:0005769 early endosome; GO:0005770 late endosome; GO:0005773 vacuole; GO:0005774 vacuolar membrane; GO:0005783 endoplasmic reticulum; GO:0005789 endoplasmic reticulum membrane; GO:0005794 Golgi appar…	GO:0000149 SNARE binding; GO:0005484 SNAP receptor activity; GO:0005488 binding; GO:0005515 protein binding; GO:0008200 ion channel inhibitor activity; GO:0016247 channel regulator activity; GO:0016248 channel inhibitor activity; GO:0017081 chloride channel regulator activity; GO:0019869 chloride channel inhibitor activity; GO:0098772 molecular function regulator; GO:0099106 ion channel regulator…	PF12352	Snare region anchored in the vesicle membrane C-terminus	U	KOG1666	V-SNARE
Q9DB94	WD repeat-containing protein 53 OS=Mus musculus OX=10090 GN=Wdr53 PE=1 SV=1	Wdr53	38.642	0.813		1.061	1.285		1.167	1.108		0.938	0.828		0.879	1.308	0.19002	1.092	0.613067	0.911	0.597043	cytoplasm					GO:0005622 intracellular; GO:0005623 cell; GO:0005737 cytoplasm;
Q3UVL4	Vacuolar protein sorting-associated protein 51 homolog OS=Mus musculus OX=10090 GN=Vps51 PE=1 SV=2	Vps51	86.186	1.003	0.942	0.932	0.975	0.972	0.961	0.941	0.974	0.996	1.092	1.132	1.088	1.011	0.655391	1.012	0.692646	1.151	0.00570749	cytoplasm	K20296			GO:0006810 transport; GO:0006914 autophagy; GO:0006996 organelle organization; GO:0007030 Golgi organization; GO:0007034 vacuolar transport; GO:0007041 lysosomal transport; GO:0008152 metabolic process; GO:0009056 catabolic process; GO:0009987 cellular process; GO:0010256 endomembrane system organization; GO:0016043 cellular component organization; GO:0016192 vesicle-mediated transport; GO:001619…	GO:0000139 Golgi membrane; GO:0000938 GARP complex; GO:0005622 intracellular; GO:0005623 cell; GO:0005634 nucleus; GO:0005730 nucleolus; GO:0005737 cytoplasm; GO:0005768 endosome; GO:0005794 Golgi apparatus; GO:0005802 trans-Golgi network; GO:0012505 endomembrane system; GO:0016020 membrane; GO:0016021 integral component of membrane; GO:0031090 organelle membrane; GO:0031224 intrinsic component o…				U	KOG2346	Uncharacterized conserved protein
Q3U2E2	Zinc finger MYM-type protein 5 OS=Mus musculus OX=10090 GN=Zmym5 PE=2 SV=2	Zmym5	70.07	1.09	1.138		1.146	1.085		0.95	1.018		0.842	0.803		1.001	0.97556	0.883	0.0924996	0.738	0.0109681	cytoplasm,nucleus				GO:0006355 regulation of transcription, DNA-templated; GO:0006357 regulation of transcription by RNA polymerase II; GO:0006996 organelle organization; GO:0007010 cytoskeleton organization; GO:0007275 multicellular organism development; GO:0009889 regulation of biosynthetic process; GO:0009987 cellular process; GO:0010468 regulation of gene expression; GO:0010556 regulation of macromolecule biosyn…	GO:0005622 intracellular; GO:0005623 cell; GO:0005634 nucleus; GO:0005654 nucleoplasm; GO:0005737 cytoplasm; GO:0031974 membrane-enclosed lumen; GO:0031981 nuclear lumen; GO:0043226 organelle; GO:0043227 membrane-bounded organelle; GO:0043229 intracellular organelle; GO:0043231 intracellular membrane-bounded organelle; GO:0043233 organelle lumen; GO:0070013 intracellular organelle lumen;	GO:0000981 DNA-binding transcription factor activity, RNA polymerase II-specific; GO:0003676 nucleic acid binding; GO:0003677 DNA binding; GO:0003700 DNA-binding transcription factor activity; GO:0005488 binding; GO:0097159 organic cyclic compound binding; GO:0140110 transcription regulator activity; GO:1901363 heterocyclic compound binding;	PF06467	MYM-type Zinc finger with FCS sequence motif
Q8CJ67	Double-stranded RNA-binding protein Staufen homolog 2 OS=Mus musculus OX=10090 GN=Stau2 PE=1 SV=1	Stau2	62.535	0.896		0.943	0.97		0.99	0.942		0.883	1.199		1.206	1.066	0.145627	0.992	0.86675	1.308	0.00904723	nucleus	K17597			GO:0001654 eye development; GO:0006403 RNA localization; GO:0006810 transport; GO:0006886 intracellular protein transport; GO:0006928 movement of cell or subcellular component; GO:0006950 response to stress; GO:0006979 response to oxidative stress; GO:0007017 microtubule-based process; GO:0007018 microtubule-based movement; GO:0007275 multicellular organism development; GO:0007399 nervous system …	GO:0005622 intracellular; GO:0005623 cell; GO:0005634 nucleus; GO:0005635 nuclear envelope; GO:0005730 nucleolus; GO:0005737 cytoplasm; GO:0005783 endoplasmic reticulum; GO:0010494 cytoplasmic stress granule; GO:0012505 endomembrane system; GO:0016020 membrane; GO:0030424 axon; GO:0030425 dendrite; GO:0031090 organelle membrane; GO:0031965 nuclear membrane; GO:0031967 organelle envelope; GO:00319…	GO:0003676 nucleic acid binding; GO:0003723 RNA binding; GO:0003725 double-stranded RNA binding; GO:0005488 binding; GO:0005515 protein binding; GO:0008092 cytoskeletal protein binding; GO:0019894 kinesin binding; GO:0019899 enzyme binding; GO:0019900 kinase binding; GO:0019901 protein kinase binding; GO:0030544 Hsp70 protein binding; GO:0031072 heat shock protein binding; GO:0043021 ribonucleopr…	PF00035	Double-stranded RNA binding motif	KU	KOG3732	Staufen and related double-stranded-RNA-binding proteins
Q9D6K5	Synaptojanin-2-binding protein OS=Mus musculus OX=10090 GN=Synj2bp PE=1 SV=1	Synj2bp	15.815	1.082	0.995	1.094	1.049	0.94	0.982	1.042	1.134	1.016	0.868	0.923	0.873	0.937	0.209922	1.007	0.893549	0.84	0.0083154	cytoplasm	K20057			GO:0001932 regulation of protein phosphorylation; GO:0001933 negative regulation of protein phosphorylation; GO:0001936 regulation of endothelial cell proliferation; GO:0001937 negative regulation of endothelial cell proliferation; GO:0002090 regulation of receptor internalization; GO:0002092 positive regulation of receptor internalization; GO:0006605 protein targeting; GO:0006810 transport; GO:0…	GO:0005622 intracellular; GO:0005623 cell; GO:0005737 cytoplasm; GO:0005739 mitochondrion; GO:0005740 mitochondrial envelope; GO:0005741 mitochondrial outer membrane; GO:0009986 cell surface; GO:0016020 membrane; GO:0016021 integral component of membrane; GO:0019867 outer membrane; GO:0031090 organelle membrane; GO:0031224 intrinsic component of membrane; GO:0031300 intrinsic component of organel…	GO:0005102 signaling receptor binding; GO:0005488 binding; GO:0005515 protein binding; GO:0008022 protein C-terminus binding; GO:0033612 receptor serine/threonine kinase binding; GO:0070696 transmembrane receptor protein serine/threonine kinase binding; GO:0070697 activin receptor binding; GO:0070699 type II activin receptor binding;	PF00595	PDZ domain (Also known as DHR or GLGF)	S	KOG3528	FOG: PDZ domain
Q68FL6	Methionine--tRNA ligase, cytoplasmic OS=Mus musculus OX=10090 GN=Mars1 PE=1 SV=1	Mars1	101.43	1.21	1.175	1.17	0.768	0.888	0.83	0.772	0.754	0.807	1.246	1.166	1.212	0.699	0.00114686	0.656	4.81723e-05	1.019	0.436385	mitochondria	K01874	MARS; methionyl-tRNA synthetase [EC:6.1.1.10]	mmu00450 Selenocompound metabolism; mmu01100 Metabolic pathways; mmu00970 Aminoacyl-tRNA biosynthesis	GO:0006082 organic acid metabolic process; GO:0006139 nucleobase-containing compound metabolic process; GO:0006351 transcription, DNA-templated; GO:0006355 regulation of transcription, DNA-templated; GO:0006356 regulation of transcription by RNA polymerase I; GO:0006399 tRNA metabolic process; GO:0006412 translation; GO:0006418 tRNA aminoacylation for protein translation; GO:0006431 methionyl-tRN…	GO:0005622 intracellular; GO:0005623 cell; GO:0005634 nucleus; GO:0005730 nucleolus; GO:0005737 cytoplasm; GO:0005829 cytosol; GO:0017101 aminoacyl-tRNA synthetase multienzyme complex; GO:0031974 membrane-enclosed lumen; GO:0031981 nuclear lumen; GO:0032991 protein-containing complex; GO:0043226 organelle; GO:0043227 membrane-bounded organelle; GO:0043228 non-membrane-bounded organelle; GO:004322…	GO:0003824 catalytic activity; GO:0004812 aminoacyl-tRNA ligase activity; GO:0004825 methionine-tRNA ligase activity; GO:0016874 ligase activity; GO:0016875 ligase activity, forming carbon-oxygen bonds; GO:0140098 catalytic activity, acting on RNA; GO:0140101 catalytic activity, acting on a tRNA;	PF00043; PF00458	Glutathione S-transferase, C-terminal domain; WHEP-TRS domain	J	KOG1247	Methionyl-tRNA synthetase
Q9R1Q6	Transmembrane protein 176B OS=Mus musculus OX=10090 GN=Tmem176b PE=1 SV=1	Tmem176b	28.367	1.056			1.129			0.93			0.91			1.069		0.881		0.862		plasma membrane				GO:0002682 regulation of immune system process; GO:0002683 negative regulation of immune system process; GO:0007275 multicellular organism development; GO:0009653 anatomical structure morphogenesis; GO:0009887 animal organ morphogenesis; GO:0032501 multicellular organismal process; GO:0032502 developmental process; GO:0045595 regulation of cell differentiation; GO:0045596 negative regulation of c…
Q9EPQ8	Transcription factor 20 OS=Mus musculus OX=10090 GN=Tcf20 PE=1 SV=3	Tcf20	215.68	1.169	1.124	1.134	0.952	1.042	1.021	1.009	0.936	1.076	0.956	0.944	0.856	0.88	0.0125027	0.882	0.0384866	0.804	0.0040359	nucleus				GO:0006139 nucleobase-containing compound metabolic process; GO:0006351 transcription, DNA-templated; GO:0006355 regulation of transcription, DNA-templated; GO:0006357 regulation of transcription by RNA polymerase II; GO:0006366 transcription by RNA polymerase II; GO:0006725 cellular aromatic compound metabolic process; GO:0006807 nitrogen compound metabolic process; GO:0008152 metabolic process;…	GO:0005622 intracellular; GO:0005623 cell; GO:0005634 nucleus; GO:0005654 nucleoplasm; GO:0016604 nuclear body; GO:0031974 membrane-enclosed lumen; GO:0031981 nuclear lumen; GO:0043226 organelle; GO:0043227 membrane-bounded organelle; GO:0043229 intracellular organelle; GO:0043231 intracellular membrane-bounded organelle; GO:0043233 organelle lumen; GO:0070013 intracellular organelle lumen;	GO:0000976 transcription regulatory region sequence-specific DNA binding; GO:0000977 RNA polymerase II transcription regulatory region sequence-specific DNA binding; GO:0000978 RNA polymerase II cis-regulatory region sequence-specific DNA binding; GO:0000981 DNA-binding transcription factor activity, RNA polymerase II-specific; GO:0000987 cis-regulatory region sequence-specific DNA binding; GO:00…	PF13771	PHD-like zinc-binding domain	K	KOG1084	Transcription factor TCF20
Q793I8	TRAF-interacting protein with FHA domain-containing protein A OS=Mus musculus OX=10090 GN=Tifa PE=1 SV=1	Tifa	21.56																			cytoplasm,nucleus	K23826			GO:0007154 cell communication; GO:0007165 signal transduction; GO:0007249 I-kappaB kinase/NF-kappaB signaling; GO:0009987 cellular process; GO:0023052 signaling; GO:0035556 intracellular signal transduction; GO:0050789 regulation of biological process; GO:0050794 regulation of cellular process; GO:0050896 response to stimulus; GO:0051716 cellular response to stimulus; GO:0065007 biological regula…
Q9R0Q7	Prostaglandin E synthase 3 OS=Mus musculus OX=10090 GN=Ptges3 PE=1 SV=1	Ptges3	18.721	0.779	0.793	0.76	0.995	0.936	1	1.194	1.285	1.16	1.021	1.055	1.07	1.257	0.000746543	1.56	0.000173316	1.349	8.64997e-05	nucleus	K15730	PTGES3; cytosolic prostaglandin-E synthase [EC:5.3.99.3]	mmu01100 Metabolic pathways; mmu00590 Arachidonic acid metabolism	GO:0000271 polysaccharide biosynthetic process; GO:0000723 telomere maintenance; GO:0001516 prostaglandin biosynthetic process; GO:0001676 long-chain fatty acid metabolic process; GO:0003008 system process; GO:0005975 carbohydrate metabolic process; GO:0005976 polysaccharide metabolic process; GO:0005977 glycogen metabolic process; GO:0005978 glycogen biosynthetic process; GO:0006073 cellular glu…	GO:0000781 chromosome, telomeric region; GO:0005622 intracellular; GO:0005623 cell; GO:0005634 nucleus; GO:0005654 nucleoplasm; GO:0005694 chromosome; GO:0005697 telomerase holoenzyme complex; GO:0005737 cytoplasm; GO:0005829 cytosol; GO:0005856 cytoskeleton; GO:0005884 actin filament; GO:0015629 actin cytoskeleton; GO:0031974 membrane-enclosed lumen; GO:0031981 nuclear lumen; GO:0032991 protein-…	GO:0002039 p53 binding; GO:0003720 telomerase activity; GO:0003824 catalytic activity; GO:0003964 RNA-directed DNA polymerase activity; GO:0005488 binding; GO:0005515 protein binding; GO:0016740 transferase activity; GO:0016772 transferase activity, transferring phosphorus-containing groups; GO:0016779 nucleotidyltransferase activity; GO:0016853 isomerase activity; GO:0016860 intramolecular oxido…	PF04969	CS domain	K	KOG3158	HSP90 co-chaperone p23
Q9CQE2	Transmembrane protein 223 OS=Mus musculus OX=10090 GN=Tmem223 PE=2 SV=1	Tmem223	21.856																			mitochondria				GO:0007275 multicellular organism development; GO:0007399 nervous system development; GO:0032501 multicellular organismal process; GO:0032502 developmental process; GO:0048731 system development; GO:0048856 anatomical structure development;	GO:0005622 intracellular; GO:0005623 cell; GO:0005737 cytoplasm; GO:0005739 mitochondrion; GO:0043226 organelle; GO:0043227 membrane-bounded organelle; GO:0043229 intracellular organelle; GO:0043231 intracellular membrane-bounded organelle;
Q91VX9	Transmembrane protein 168 OS=Mus musculus OX=10090 GN=Tmem168 PE=1 SV=1	Tmem168	79.673	1	1.084	1.141	0.904	0.926	0.797	0.995	1.002	0.998	1.118	1.028	1.098	0.815	0.0269949	0.929	0.132288	1.006	0.891541	plasma membrane					GO:0005622 intracellular; GO:0005623 cell; GO:0005737 cytoplasm; GO:0012505 endomembrane system; GO:0030133 transport vesicle; GO:0031410 cytoplasmic vesicle; GO:0031982 vesicle; GO:0043226 organelle; GO:0043227 membrane-bounded organelle; GO:0043229 intracellular organelle; GO:0097708 intracellular vesicle;
Q8VE80	THO complex subunit 3 OS=Mus musculus OX=10090 GN=Thoc3 PE=2 SV=1	Thoc3	38.737	0.96	1.044	1.05	1.058	1.022	1.004	1.02	0.997	0.938	0.948	1.042	0.979	1.01	0.767679	0.968	0.440442	0.972	0.521224	extracellular	K12880	THOC3; THO complex subunit 3	mmu03040 Spliceosome; mmu03013 RNA transport	GO:0006139 nucleobase-containing compound metabolic process; GO:0006396 RNA processing; GO:0006397 mRNA processing; GO:0006403 RNA localization; GO:0006405 RNA export from nucleus; GO:0006406 mRNA export from nucleus; GO:0006611 protein export from nucleus; GO:0006725 cellular aromatic compound metabolic process; GO:0006807 nitrogen compound metabolic process; GO:0006810 transport; GO:0006886 int…	GO:0000346 transcription export complex; GO:0000347 THO complex; GO:0000445 THO complex part of transcription export complex; GO:0005622 intracellular; GO:0005623 cell; GO:0005634 nucleus; GO:0005654 nucleoplasm; GO:0031974 membrane-enclosed lumen; GO:0031981 nuclear lumen; GO:0032991 protein-containing complex; GO:0043226 organelle; GO:0043227 membrane-bounded organelle; GO:0043229 intracellular…				S	KOG1407	WD40 repeat protein
O08583	THO complex subunit 4 OS=Mus musculus OX=10090 GN=Alyref PE=1 SV=3	Alyref	26.94	0.982	1.022	0.996	1.074	1.038	1.106	1.194	1.21	1.144	0.703	0.803	0.743	1.073	0.0323688	1.183	0.00123272	0.75	0.00199039	cytoplasm	K12881	THOC4; THO complex subunit 4	mmu03015 mRNA surveillance pathway; mmu03040 Spliceosome; mmu05168 Herpes simplex virus 1 infection; mmu05014 Amyotrophic lateral sclerosis; mmu03013 RNA transport				PF00076	RNA recognition motif. (a.k.a. RRM, RBD, or RNP domain)	A	KOG0533	RRM motif-containing protein
P63002	TLE family member 5 OS=Mus musculus OX=10090 GN=Tle5 PE=1 SV=1	Tle5	22	0.999		0.981	1.023		0.976	1.109		1.038	0.901		1.035	1.01	0.747232	1.084	0.143624	0.978	0.756427	nucleus				GO:0000122 negative regulation of transcription by RNA polymerase II; GO:0001501 skeletal system development; GO:0006355 regulation of transcription, DNA-templated; GO:0006357 regulation of transcription by RNA polymerase II; GO:0007154 cell communication; GO:0007275 multicellular organism development; GO:0009605 response to external stimulus; GO:0009889 regulation of biosynthetic process; GO:000…	GO:0005622 intracellular; GO:0005623 cell; GO:0005634 nucleus; GO:0005654 nucleoplasm; GO:0031974 membrane-enclosed lumen; GO:0031981 nuclear lumen; GO:0043226 organelle; GO:0043227 membrane-bounded organelle; GO:0043229 intracellular organelle; GO:0043231 intracellular membrane-bounded organelle; GO:0043233 organelle lumen; GO:0070013 intracellular organelle lumen;	GO:0003712 transcription coregulator activity; GO:0003714 transcription corepressor activity; GO:0140110 transcription regulator activity;			K	KOG0639	Transducin-like enhancer of split protein (contains WD40 repeats)
Q9CPQ3	Mitochondrial import receptor subunit TOM22 homolog OS=Mus musculus OX=10090 GN=Tomm22 PE=1 SV=3	Tomm22	15.537	1.156	1.1	1.248	1.01	1.075	0.97	0.985	0.953	1.003	0.906	0.94	0.887	0.872	0.0447176	0.839	0.0117911	0.78	0.00361349	cytoplasm	K17769			GO:0006605 protein targeting; GO:0006626 protein targeting to mitochondrion; GO:0006810 transport; GO:0006839 mitochondrial transport; GO:0006886 intracellular protein transport; GO:0006996 organelle organization; GO:0007005 mitochondrion organization; GO:0007006 mitochondrial membrane organization; GO:0008104 protein localization; GO:0009987 cellular process; GO:0010941 regulation of cell death;…	GO:0005622 intracellular; GO:0005623 cell; GO:0005737 cytoplasm; GO:0005739 mitochondrion; GO:0005740 mitochondrial envelope; GO:0005741 mitochondrial outer membrane; GO:0005742 mitochondrial outer membrane translocase complex; GO:0016020 membrane; GO:0016021 integral component of membrane; GO:0019867 outer membrane; GO:0031090 organelle membrane; GO:0031224 intrinsic component of membrane; GO:00…	GO:0005215 transporter activity; GO:0008320 protein transmembrane transporter activity; GO:0022857 transmembrane transporter activity; GO:0022884 macromolecule transmembrane transporter activity; GO:0042887 amide transmembrane transporter activity; GO:1904680 peptide transmembrane transporter activity;			U	KOG4111	Translocase of outer mitochondrial membrane complex, subunit TOM22
Q8C3S2	Transport and Golgi organization protein 6 homolog OS=Mus musculus OX=10090 GN=Tango6 PE=1 SV=1	Tango6	118.73	0.886	0.97	0.959	1.024	1.098	1.003	1.041	0.968	0.912	1.072	1.104	1.164	1.11	0.0572299	1.038	0.488966	1.187	0.0101057	plasma membrane									S	KOG4653	Uncharacterized conserved protein
Q8VEH0	Transmembrane protein 144 OS=Mus musculus OX=10090 GN=Tmem144 PE=2 SV=1	Tmem144	37.771			1.085			0.984			0.98			0.99	0.907		0.903		0.912		plasma membrane
Q9CZW5	Mitochondrial import receptor subunit TOM70 OS=Mus musculus OX=10090 GN=Tomm70 PE=1 SV=2	Tomm70	67.589	1.122	1.151	1.257	0.968	0.947	0.913	0.917	0.914	0.891	1.008	1.037	0.995	0.801	0.00453934	0.771	0.00190079	0.861	0.015302	cytoplasm	K17768			GO:0001101 response to acid chemical; GO:0001558 regulation of cell growth; GO:0006605 protein targeting; GO:0006626 protein targeting to mitochondrion; GO:0006810 transport; GO:0006839 mitochondrial transport; GO:0006886 intracellular protein transport; GO:0006996 organelle organization; GO:0007005 mitochondrion organization; GO:0008104 protein localization; GO:0009719 response to endogenous sti…	GO:0005622 intracellular; GO:0005623 cell; GO:0005737 cytoplasm; GO:0005739 mitochondrion; GO:0005740 mitochondrial envelope; GO:0005741 mitochondrial outer membrane; GO:0005742 mitochondrial outer membrane translocase complex; GO:0016020 membrane; GO:0016021 integral component of membrane; GO:0019867 outer membrane; GO:0031090 organelle membrane; GO:0031224 intrinsic component of membrane; GO:00…	GO:0005215 transporter activity; GO:0008320 protein transmembrane transporter activity; GO:0022857 transmembrane transporter activity; GO:0022884 macromolecule transmembrane transporter activity; GO:0042887 amide transmembrane transporter activity; GO:1904680 peptide transmembrane transporter activity;			U	KOG0547	Translocase of outer mitochondrial membrane complex, subunit TOM70/TOM72
Q78XR0	Trafficking protein particle complex subunit 6A OS=Mus musculus OX=10090 GN=Trappc6a PE=1 SV=1	Trappc6a	17.43	1.188	1.237	1.132	1.073	1.002	1.135	0.934	0.917	0.858	0.874	0.851	0.922	0.902	0.0797858	0.762	0.00169928	0.744	0.00105852	extracellular	K20304			GO:0006810 transport; GO:0006888 endoplasmic reticulum to Golgi vesicle-mediated transport; GO:0006900 vesicle budding from membrane; GO:0006901 vesicle coating; GO:0006903 vesicle targeting; GO:0006996 organelle organization; GO:0009987 cellular process; GO:0016043 cellular component organization; GO:0016050 vesicle organization; GO:0016192 vesicle-mediated transport; GO:0022607 cellular compone…	GO:0005622 intracellular; GO:0005623 cell; GO:0005737 cytoplasm; GO:0005794 Golgi apparatus; GO:0005801 cis-Golgi network; GO:0005802 trans-Golgi network; GO:0005829 cytosol; GO:0012505 endomembrane system; GO:0030008 TRAPP complex; GO:0031984 organelle subcompartment; GO:0032991 protein-containing complex; GO:0043226 organelle; GO:0043227 membrane-bounded organelle; GO:0043229 intracellular orga…	GO:0005085 guanyl-nucleotide exchange factor activity; GO:0005088 Ras guanyl-nucleotide exchange factor activity; GO:0005488 binding; GO:0005515 protein binding; GO:0017016 Ras GTPase binding; GO:0017112 Rab guanyl-nucleotide exchange factor activity; GO:0017137 Rab GTPase binding; GO:0019899 enzyme binding; GO:0031267 small GTPase binding; GO:0051020 GTPase binding; GO:0098772 molecular function…			U	KOG3316	Transport protein particle (TRAPP) complex subunit
Q9D0C4	tRNA (guanine(37)-N1)-methyltransferase OS=Mus musculus OX=10090 GN=Trmt5 PE=1 SV=1	Trmt5	56.794	0.947	0.971	0.949	1.134	1.048	1.112	1.348	1.398	1.272	0.6	0.654	0.669	1.149	0.00523176	1.401	0.000299332	0.671	0.000301364	mitochondria	K15429			GO:0000959 mitochondrial RNA metabolic process; GO:0000963 mitochondrial RNA processing; GO:0001510 RNA methylation; GO:0006139 nucleobase-containing compound metabolic process; GO:0006396 RNA processing; GO:0006399 tRNA metabolic process; GO:0006400 tRNA modification; GO:0006725 cellular aromatic compound metabolic process; GO:0006807 nitrogen compound metabolic process; GO:0008033 tRNA processi…	GO:0005622 intracellular; GO:0005623 cell; GO:0005737 cytoplasm; GO:0005739 mitochondrion; GO:0005759 mitochondrial matrix; GO:0031974 membrane-enclosed lumen; GO:0043226 organelle; GO:0043227 membrane-bounded organelle; GO:0043229 intracellular organelle; GO:0043231 intracellular membrane-bounded organelle; GO:0043233 organelle lumen; GO:0070013 intracellular organelle lumen;				J	KOG2078	tRNA modification enzyme
Q8BH02	Torsin-4A OS=Mus musculus OX=10090 GN=Tor4a PE=2 SV=1	Tor4a	47.585	1.47	1.374	1.09	0.881	0.941	0.929	0.796	0.789	0.883	0.88	0.902	1.131	0.699	0.0195451	0.627	0.00921682	0.74	0.0684623	cytoplasm				GO:0002576 platelet degranulation; GO:0006810 transport; GO:0006887 exocytosis; GO:0009987 cellular process; GO:0016192 vesicle-mediated transport; GO:0032940 secretion by cell; GO:0045055 regulated exocytosis; GO:0046903 secretion; GO:0051179 localization; GO:0051234 establishment of localization;	GO:0005576 extracellular region; GO:0005622 intracellular; GO:0005623 cell; GO:0005737 cytoplasm; GO:0012505 endomembrane system; GO:0030141 secretory granule; GO:0031091 platelet alpha granule; GO:0031093 platelet alpha granule lumen; GO:0031410 cytoplasmic vesicle; GO:0031974 membrane-enclosed lumen; GO:0031982 vesicle; GO:0031983 vesicle lumen; GO:0034774 secretory granule lumen; GO:0043226 or…				O	KOG2170	ATPase of the AAA+ superfamily
Q8VBT0	Thioredoxin-related transmembrane protein 1 OS=Mus musculus OX=10090 GN=Tmx1 PE=1 SV=1	Tmx1	31.395	1.022	1.032	1.097	1.011	0.998	0.942	0.997	0.95	0.962	1.008	1.064	1.034	0.937	0.102264	0.923	0.0396004	0.986	0.629678	plasma membrane				GO:0006457 protein folding; GO:0006950 response to stress; GO:0008152 metabolic process; GO:0009987 cellular process; GO:0033554 cellular response to stress; GO:0034976 response to endoplasmic reticulum stress; GO:0050896 response to stimulus; GO:0051716 cellular response to stimulus; GO:0055114 oxidation-reduction process;	GO:0005622 intracellular; GO:0005623 cell; GO:0005737 cytoplasm; GO:0005783 endoplasmic reticulum; GO:0005789 endoplasmic reticulum membrane; GO:0012505 endomembrane system; GO:0016020 membrane; GO:0031984 organelle subcompartment; GO:0042175 nuclear outer membrane-endoplasmic reticulum membrane network; GO:0043226 organelle; GO:0043227 membrane-bounded organelle; GO:0043229 intracellular organel…	GO:0003756 protein disulfide isomerase activity; GO:0003824 catalytic activity; GO:0015036 disulfide oxidoreductase activity; GO:0016491 oxidoreductase activity; GO:0016667 oxidoreductase activity, acting on a sulfur group of donors; GO:0016853 isomerase activity; GO:0016860 intramolecular oxidoreductase activity; GO:0016864 intramolecular oxidoreductase activity, transposing S-S bonds; GO:014009…	PF00085	Thioredoxin	CO	KOG0913	Thiol-disulfide isomerase and thioredoxin
Q9D8Z2	TP53-regulated inhibitor of apoptosis 1 OS=Mus musculus OX=10090 GN=Triap1 PE=1 SV=1	Triap1	8.7558	1.148	1.122	1.158	1.198	1.092	1.151	1.39	1.444	1.235	0.31	0.369	0.496	1.004	0.91697	1.187	0.0242858	0.343	0.00137224	extracellular	K17968								S	KOG3481	Uncharacterized conserved protein
Q99NB8	Ubiquilin-4 OS=Mus musculus OX=10090 GN=Ubqln4 PE=1 SV=1	Ubqln4	63.505	0.816	0.827	0.804	1.061	0.955	1.058	1.357	1.486	1.266	0.79	0.802	0.813	1.256	0.00309294	1.679	0.000393694	0.983	0.210467	nucleus	K04523	UBQLN; ubiquilin	mmu04141 Protein processing in endoplasmic reticulum; mmu05014 Amyotrophic lateral sclerosis	GO:0009892 negative regulation of metabolic process; GO:0009894 regulation of catabolic process; GO:0009895 negative regulation of catabolic process; GO:0010506 regulation of autophagy; GO:0010507 negative regulation of autophagy; GO:0016241 regulation of macroautophagy; GO:0016242 negative regulation of macroautophagy; GO:0019222 regulation of metabolic process; GO:0030162 regulation of proteoly…	GO:0005622 intracellular; GO:0005623 cell; GO:0005634 nucleus; GO:0005737 cytoplasm; GO:0005773 vacuole; GO:0005776 autophagosome; GO:0005783 endoplasmic reticulum; GO:0005789 endoplasmic reticulum membrane; GO:0005829 cytosol; GO:0012505 endomembrane system; GO:0016020 membrane; GO:0031984 organelle subcompartment; GO:0042175 nuclear outer membrane-endoplasmic reticulum membrane network; GO:0043…	GO:0005488 binding; GO:0005515 protein binding; GO:0031593 polyubiquitin modification-dependent protein binding; GO:0042802 identical protein binding; GO:0140030 modification-dependent protein binding;	PF00240; PF00627	Ubiquitin family; UBA/TS-N domain	O	KOG0010	Ubiquitin-like protein
P63147	Ubiquitin-conjugating enzyme E2 B OS=Mus musculus OX=10090 GN=Ube2b PE=1 SV=1	Ube2b	17.312	0.826	0.847	0.833	1.18	1.098	1.189	1.19	1.206	1.09	0.873	0.901	0.919	1.383	0.000253859	1.391	0.00053943	1.075	0.0125839	nucleus	K10574	UBE2B; ubiquitin-conjugating enzyme E2 B [EC:2.3.2.23]	mmu04120 Ubiquitin mediated proteolysis	GO:0000003 reproduction; GO:0000018 regulation of DNA recombination; GO:0000209 protein polyubiquitination; GO:0000226 microtubule cytoskeleton organization; GO:0000280 nuclear division; GO:0001578 microtubule bundle formation; GO:0001666 response to hypoxia; GO:0001701 in utero embryonic development; GO:0001932 regulation of protein phosphorylation; GO:0001933 negative regulation of protein phos…	GO:0000151 ubiquitin ligase complex; GO:0000228 nuclear chromosome; GO:0000785 chromatin; GO:0000790 nuclear chromatin; GO:0000792 heterochromatin; GO:0000803 sex chromosome; GO:0001741 XY body; GO:0005622 intracellular; GO:0005623 cell; GO:0005634 nucleus; GO:0005654 nucleoplasm; GO:0005657 replication fork; GO:0005694 chromosome; GO:0005737 cytoplasm; GO:0031371 ubiquitin conjugating enzyme com…	GO:0003824 catalytic activity; GO:0004842 ubiquitin-protein transferase activity; GO:0005488 binding; GO:0005515 protein binding; GO:0016740 transferase activity; GO:0019787 ubiquitin-like protein transferase activity; GO:0019899 enzyme binding; GO:0031625 ubiquitin protein ligase binding; GO:0044389 ubiquitin-like protein ligase binding; GO:0061630 ubiquitin protein ligase activity; GO:0061631 u…	PF00179	Ubiquitin-conjugating enzyme	O	KOG0419	Ubiquitin-protein ligase
Q8C0E2	Vacuolar protein sorting-associated protein 26B OS=Mus musculus OX=10090 GN=Vps26b PE=1 SV=1	Vps26b	39.124	1.056	1.068	1.036	0.893	1.01	0.927	0.988	0.94	1.029	1.071	1.033	1.055	0.896	0.0409836	0.936	0.0723358	1	0.981027	cytoplasm	K18466	VPS26; vacuolar protein sorting-associated protein 26	mmu04144 Endocytosis	GO:0002376 immune system process; GO:0006810 transport; GO:0006886 intracellular protein transport; GO:0006950 response to stress; GO:0006952 defense response; GO:0006955 immune response; GO:0008104 protein localization; GO:0009894 regulation of catabolic process; GO:0009987 cellular process; GO:0010033 response to organic substance; GO:0010506 regulation of autophagy; GO:0015031 protein transpor…	GO:0005622 intracellular; GO:0005623 cell; GO:0005737 cytoplasm; GO:0005768 endosome; GO:0005769 early endosome; GO:0005770 late endosome; GO:0012505 endomembrane system; GO:0016020 membrane; GO:0030139 endocytic vesicle; GO:0030904 retromer complex; GO:0030906 retromer, cargo-selective complex; GO:0031410 cytoplasmic vesicle; GO:0031982 vesicle; GO:0032991 protein-containing complex; GO:0043226 …	GO:0005215 transporter activity;			U	KOG3063	Membrane coat complex Retromer, subunit VPS26
Q9D0I6	WD repeat, SAM and U-box domain-containing protein 1 OS=Mus musculus OX=10090 GN=Wdsub1 PE=2 SV=1	Wdsub1	51.69		1.186	1.142		0.961	0.964		0.92	0.951		0.97	0.986	0.827	0.00982805	0.804	0.0129787	0.84	0.0137298	extracellular							PF07647; PF04564	SAM domain (Sterile alpha motif); U-box domain	S	KOG4155	FOG: WD40 repeat
Q9Z0U0	Xenotropic and polytropic retrovirus receptor 1 OS=Mus musculus OX=10090 GN=Xpr1 PE=1 SV=1	Xpr1	81.75		1.734			0.806			0.679			0.813		0.465		0.392		0.469		plasma membrane	K24195			GO:0006810 transport; GO:0006811 ion transport; GO:0006817 phosphate ion transport; GO:0006820 anion transport; GO:0006873 cellular ion homeostasis; GO:0007154 cell communication; GO:0007165 signal transduction; GO:0007186 G protein-coupled receptor signaling pathway; GO:0009605 response to external stimulus; GO:0009607 response to biotic stimulus; GO:0009615 response to virus; GO:0009987 cellula…	GO:0005622 intracellular; GO:0005623 cell; GO:0005737 cytoplasm; GO:0005886 plasma membrane; GO:0016020 membrane; GO:0031224 intrinsic component of membrane; GO:0031226 intrinsic component of plasma membrane; GO:0071944 cell periphery;	GO:0000822 inositol hexakisphosphate binding; GO:0001618 virus receptor activity; GO:0004888 transmembrane signaling receptor activity; GO:0004930 G protein-coupled receptor activity; GO:0005215 transporter activity; GO:0005488 binding; GO:0008144 drug binding; GO:0008509 anion transmembrane transporter activity; GO:0015075 ion transmembrane transporter activity; GO:0015103 inorganic anion transm…	PF03105	SPX domain	U	KOG1162	Predicted small molecule transporter
Q8K3G5	Inactive serine/threonine-protein kinase VRK3 OS=Mus musculus OX=10090 GN=Vrk3 PE=1 SV=2	Vrk3	50.829	1.211	1.146	1.13	0.999	1.028	0.976	0.855	0.882	1.01	0.982	1.018	0.966	0.861	0.00451463	0.788	0.0121544	0.851	0.00350305	cytoplasm	K08816			GO:0001932 regulation of protein phosphorylation; GO:0001933 negative regulation of protein phosphorylation; GO:0006464 cellular protein modification process; GO:0006468 protein phosphorylation; GO:0006793 phosphorus metabolic process; GO:0006796 phosphate-containing compound metabolic process; GO:0006807 nitrogen compound metabolic process; GO:0008152 metabolic process; GO:0008360 regulation of …	GO:0005622 intracellular; GO:0005623 cell; GO:0005634 nucleus; GO:0005730 nucleolus; GO:0005737 cytoplasm; GO:0031974 membrane-enclosed lumen; GO:0031981 nuclear lumen; GO:0043226 organelle; GO:0043227 membrane-bounded organelle; GO:0043228 non-membrane-bounded organelle; GO:0043229 intracellular organelle; GO:0043231 intracellular membrane-bounded organelle; GO:0043232 intracellular non-membrane…	GO:0003824 catalytic activity; GO:0004672 protein kinase activity; GO:0004674 protein serine/threonine kinase activity; GO:0005488 binding; GO:0005515 protein binding; GO:0016301 kinase activity; GO:0016740 transferase activity; GO:0016772 transferase activity, transferring phosphorus-containing groups; GO:0016773 phosphotransferase activity, alcohol group as acceptor; GO:0019899 enzyme binding; …	PF00069	Protein kinase domain	T	KOG1164	Casein kinase (serine/threonine/tyrosine protein kinase)
Q6P1E1	Zinc finger MIZ domain-containing protein 1 OS=Mus musculus OX=10090 GN=Zmiz1 PE=1 SV=1	Zmiz1	115.85	0.983	1.044	0.978	0.962	1.032	1.015	1.026	0.987	0.981	1.093	0.99	1.117	1.001	0.966652	0.996	0.898679	1.065	0.220048	nucleus	K22403			GO:0000003 reproduction; GO:0001568 blood vessel development; GO:0001570 vasculogenesis; GO:0001701 in utero embryonic development; GO:0001944 vasculature development; GO:0002682 regulation of immune system process; GO:0002684 positive regulation of immune system process; GO:0002694 regulation of leukocyte activation; GO:0002696 positive regulation of leukocyte activation; GO:0003007 heart morpho…	GO:0005622 intracellular; GO:0005623 cell; GO:0005634 nucleus; GO:0005654 nucleoplasm; GO:0031974 membrane-enclosed lumen; GO:0031981 nuclear lumen; GO:0043226 organelle; GO:0043227 membrane-bounded organelle; GO:0043229 intracellular organelle; GO:0043231 intracellular membrane-bounded organelle; GO:0043233 organelle lumen; GO:0070013 intracellular organelle lumen;		PF02891	MIZ/SP-RING zinc finger	K	KOG2169	Zn-finger transcription factor
P17141	Zinc finger protein 37 OS=Mus musculus OX=10090 GN=Zfp37 PE=2 SV=4	Zfp37	67.226	1.12	1.108		0.962	0.978		0.941	0.854		0.999	1.09		0.871	0.00502501	0.806	0.0469361	0.938	0.275149	nucleus	K09228	KRAB; KRAB domain-containing zinc finger protein	mmu05168 Herpes simplex virus 1 infection	GO:0000003 reproduction; GO:0003006 developmental process involved in reproduction; GO:0006355 regulation of transcription, DNA-templated; GO:0006357 regulation of transcription by RNA polymerase II; GO:0007276 gamete generation; GO:0007281 germ cell development; GO:0008283 cell population proliferation; GO:0009889 regulation of biosynthetic process; GO:0009987 cellular process; GO:0010468 regula…		GO:0000981 DNA-binding transcription factor activity, RNA polymerase II-specific; GO:0003700 DNA-binding transcription factor activity; GO:0005488 binding; GO:0008270 zinc ion binding; GO:0043167 ion binding; GO:0043169 cation binding; GO:0046872 metal ion binding; GO:0046914 transition metal ion binding; GO:0140110 transcription regulator activity;	PF00096	Zinc finger, C2H2 type	K	KOG1721	FOG: Zn-finger
P62918	60S ribosomal protein L8 OS=Mus musculus OX=10090 GN=Rpl8 PE=1 SV=2	Rpl8	28.024	1.245	1.37	1.428	0.695	0.921	0.798	0.718	0.696	0.788	1.339	1.022	1.018	0.597	0.00459183	0.545	0.0003859	0.836	0.134242	cytoplasm	K02938	RP-L8e; large subunit ribosomal protein L8e	mmu03010 Ribosome; mmu05171 Coronavirus disease - COVID-19	GO:0000184 nuclear-transcribed mRNA catabolic process, nonsense-mediated decay; GO:0000956 nuclear-transcribed mRNA catabolic process; GO:0002181 cytoplasmic translation; GO:0006139 nucleobase-containing compound metabolic process; GO:0006401 RNA catabolic process; GO:0006402 mRNA catabolic process; GO:0006412 translation; GO:0006413 translational initiation; GO:0006518 peptide metabolic process;…	GO:0005622 intracellular; GO:0005623 cell; GO:0005737 cytoplasm; GO:0005829 cytosol; GO:0005840 ribosome; GO:0005844 polysome; GO:0015934 large ribosomal subunit; GO:0022625 cytosolic large ribosomal subunit; GO:0022626 cytosolic ribosome; GO:0032991 protein-containing complex; GO:0042788 polysomal ribosome; GO:0043226 organelle; GO:0043228 non-membrane-bounded organelle; GO:0043229 intracellular…	GO:0003676 nucleic acid binding; GO:0003723 RNA binding; GO:0003735 structural constituent of ribosome; GO:0005198 structural molecule activity; GO:0005488 binding; GO:0019843 rRNA binding; GO:0097159 organic cyclic compound binding; GO:1901363 heterocyclic compound binding; GO:1990932 5.8S rRNA binding;	PF00181; PF03947	Ribosomal Proteins L2, RNA binding domain; Ribosomal Proteins L2, C-terminal domain	J	KOG2309	60s ribosomal protein L2/L8
Q9JJ80	Ribosome production factor 2 homolog OS=Mus musculus OX=10090 GN=Rpf2 PE=2 SV=2	Rpf2	35.363	1.328	1.425	1.598	0.712	1.028	0.758	0.67	0.673	0.721	1.271	0.947	0.965	0.574	0.0108232	0.474	0.000227255	0.732	0.0433571	nucleus	K14847			GO:0000027 ribosomal large subunit assembly; GO:0000463 maturation of LSU-rRNA from tricistronic rRNA transcript (SSU-rRNA, 5.8S rRNA, LSU-rRNA); GO:0000470 maturation of LSU-rRNA; GO:0006139 nucleobase-containing compound metabolic process; GO:0006355 regulation of transcription, DNA-templated; GO:0006357 regulation of transcription by RNA polymerase II; GO:0006364 rRNA processing; GO:0006396 RN…	GO:0005622 intracellular; GO:0005623 cell; GO:0005634 nucleus; GO:0005730 nucleolus; GO:0031974 membrane-enclosed lumen; GO:0031981 nuclear lumen; GO:0043226 organelle; GO:0043227 membrane-bounded organelle; GO:0043228 non-membrane-bounded organelle; GO:0043229 intracellular organelle; GO:0043231 intracellular membrane-bounded organelle; GO:0043232 intracellular non-membrane-bounded organelle; GO…	GO:0000981 DNA-binding transcription factor activity, RNA polymerase II-specific; GO:0003676 nucleic acid binding; GO:0003700 DNA-binding transcription factor activity; GO:0003723 RNA binding; GO:0005488 binding; GO:0008097 5S rRNA binding; GO:0019843 rRNA binding; GO:0097159 organic cyclic compound binding; GO:0140110 transcription regulator activity; GO:1901363 heterocyclic compound binding;	PF04427	Brix domain	J	KOG3031	Protein required for biogenesis of the ribosomal 60S subunit
Q9DBG6	Dolichyl-diphosphooligosaccharide--protein glycosyltransferase subunit 2 OS=Mus musculus OX=10090 GN=Rpn2 PE=1 SV=1	Rpn2	69.062	1.089	1.081	1.253	0.954	1.034	0.902	0.874	0.802	0.863	1.107	1.107	1.035	0.844	0.0537854	0.742	0.0056861	0.949	0.396189	extracellular	K12667	SWP1; oligosaccharyltransferase complex subunit delta (ribophorin II)	mmu00510 N-Glycan biosynthesis; mmu01100 Metabolic pathways; mmu00513 Various types of N-glycan biosynthesis; mmu04141 Protein processing in endoplasmic reticulum	GO:0006464 cellular protein modification process; GO:0006486 protein glycosylation; GO:0006487 protein N-linked glycosylation; GO:0006807 nitrogen compound metabolic process; GO:0007568 aging; GO:0008152 metabolic process; GO:0009058 biosynthetic process; GO:0009059 macromolecule biosynthetic process; GO:0009100 glycoprotein metabolic process; GO:0009101 glycoprotein biosynthetic process; GO:0009…	GO:0000421 autophagosome membrane; GO:0005622 intracellular; GO:0005623 cell; GO:0005737 cytoplasm; GO:0005773 vacuole; GO:0005774 vacuolar membrane; GO:0005776 autophagosome; GO:0005783 endoplasmic reticulum; GO:0005789 endoplasmic reticulum membrane; GO:0005791 rough endoplasmic reticulum; GO:0008250 oligosaccharyltransferase complex; GO:0012505 endomembrane system; GO:0016020 membrane; GO:0031…	GO:0005488 binding; GO:0043021 ribonucleoprotein complex binding; GO:0043022 ribosome binding; GO:0044877 protein-containing complex binding;			O	KOG2447	Oligosaccharyltransferase, delta subunit (ribophorin II)
Q8BZG5	Protein RRNAD1 OS=Mus musculus OX=10090 GN=Rrnad1 PE=2 SV=1	Rrnad1	53.302	0.792			0.916			1.13			1.177			1.157		1.427		1.486		cytoplasm							PF13679	Methyltransferase domain	A	KOG2651	rRNA adenine N-6-methyltransferase
Q99K70	Ras-related GTP-binding protein C OS=Mus musculus OX=10090 GN=Rragc PE=1 SV=1	Rragc	44.12	1.019	0.994	0.873	0.969	0.975	1.001	1.041	1.132	1.236	0.97	0.978	0.878	1.02	0.67108	1.181	0.0733799	0.979	0.753134	cytoplasm	K16186	RRAGC_D; Ras-related GTP-binding protein C/D	mmu04140 Autophagy - animal; mmu04150 mTOR signaling pathway	GO:0001101 response to acid chemical; GO:0006139 nucleobase-containing compound metabolic process; GO:0006351 transcription, DNA-templated; GO:0006396 RNA processing; GO:0006725 cellular aromatic compound metabolic process; GO:0006807 nitrogen compound metabolic process; GO:0006915 apoptotic process; GO:0006950 response to stress; GO:0007049 cell cycle; GO:0007050 cell cycle arrest; GO:0007154 ce…	GO:0000323 lytic vacuole; GO:0005622 intracellular; GO:0005623 cell; GO:0005634 nucleus; GO:0005737 cytoplasm; GO:0005764 lysosome; GO:0005768 endosome; GO:0005773 vacuole; GO:0005774 vacuolar membrane; GO:0005829 cytosol; GO:0012505 endomembrane system; GO:0016020 membrane; GO:0031090 organelle membrane; GO:0031410 cytoplasmic vesicle; GO:0031982 vesicle; GO:0032991 protein-containing complex; G…	GO:0000166 nucleotide binding; GO:0000287 magnesium ion binding; GO:0001882 nucleoside binding; GO:0001883 purine nucleoside binding; GO:0003824 catalytic activity; GO:0003924 GTPase activity; GO:0005488 binding; GO:0005515 protein binding; GO:0005525 GTP binding; GO:0016462 pyrophosphatase activity; GO:0016787 hydrolase activity; GO:0016817 hydrolase activity, acting on acid anhydrides; GO:00168…	PF04670	Gtr1/RagA G protein conserved region	U	KOG3887	Predicted small GTPase involved in nuclear protein import
Q9D125	28S ribosomal protein S25, mitochondrial OS=Mus musculus OX=10090 GN=Mrps25 PE=1 SV=1	Mrps25	19.92	1.271	1.197	1.261	0.886	0.969	0.912	0.818	0.912	0.853	0.996	0.994	1.044	0.742	0.000769697	0.693	0.000565537	0.814	0.00113016	mitochondria	K17404			GO:0006412 translation; GO:0006414 translational elongation; GO:0006415 translational termination; GO:0006518 peptide metabolic process; GO:0006807 nitrogen compound metabolic process; GO:0008152 metabolic process; GO:0009058 biosynthetic process; GO:0009059 macromolecule biosynthetic process; GO:0009987 cellular process; GO:0010467 gene expression; GO:0016043 cellular component organization; GO:…	GO:0000313 organellar ribosome; GO:0000314 organellar small ribosomal subunit; GO:0005622 intracellular; GO:0005623 cell; GO:0005737 cytoplasm; GO:0005739 mitochondrion; GO:0005740 mitochondrial envelope; GO:0005743 mitochondrial inner membrane; GO:0005759 mitochondrial matrix; GO:0005761 mitochondrial ribosome; GO:0005763 mitochondrial small ribosomal subunit; GO:0005840 ribosome; GO:0015935 sma…	GO:0003735 structural constituent of ribosome; GO:0005198 structural molecule activity;	PF05047	Mitochondrial ribosomal protein L51 / S25 / CI-B8 domain	J	KOG4079	Putative mitochondrial ribosomal protein mRpS25
Q9WTM5	RuvB-like 2 OS=Mus musculus OX=10090 GN=Ruvbl2 PE=1 SV=3	Ruvbl2	51.112	0.909	0.921	0.912	1.084	1.023	1.077	1.064	1.086	1.026	0.963	1.006	0.987	1.161	0.00135088	1.158	0.00101008	1.078	0.00479232	cytoplasm	K11338			GO:0000491 small nucleolar ribonucleoprotein complex assembly; GO:0000492 box C/D snoRNP assembly; GO:0006139 nucleobase-containing compound metabolic process; GO:0006259 DNA metabolic process; GO:0006281 DNA repair; GO:0006310 DNA recombination; GO:0006325 chromatin organization; GO:0006338 chromatin remodeling; GO:0006355 regulation of transcription, DNA-templated; GO:0006357 regulation of tran…	GO:0000123 histone acetyltransferase complex; GO:0000228 nuclear chromosome; GO:0000785 chromatin; GO:0000790 nuclear chromatin; GO:0000791 euchromatin; GO:0000812 Swr1 complex; GO:0005622 intracellular; GO:0005623 cell; GO:0005634 nucleus; GO:0005654 nucleoplasm; GO:0005694 chromosome; GO:0005719 nuclear euchromatin; GO:0005737 cytoplasm; GO:0005813 centrosome; GO:0005815 microtubule organizing …	GO:0000166 nucleotide binding; GO:0000976 transcription regulatory region sequence-specific DNA binding; GO:0000977 RNA polymerase II transcription regulatory region sequence-specific DNA binding; GO:0000979 RNA polymerase II core promoter sequence-specific DNA binding; GO:0001046 core promoter sequence-specific DNA binding; GO:0001067 regulatory region nucleic acid binding; GO:0001085 RNA polyme…	PF06068	TIP49 C-terminus	L	KOG2680	DNA helicase TIP49, TBP-interacting protein
Q8BUH8	Sentrin-specific protease 7 OS=Mus musculus OX=10090 GN=Senp7 PE=1 SV=1	Senp7	116.34	1.114	1.18	1.04	0.928	0.986	0.902	0.97	0.962	1.153	0.952	0.936	0.867	0.845	0.0201069	0.925	0.314129	0.826	0.0149368	nucleus	K08596			GO:0007154 cell communication; GO:0007165 signal transduction; GO:0007186 G protein-coupled receptor signaling pathway; GO:0007187 G protein-coupled receptor signaling pathway, coupled to cyclic nucleotide second messenger; GO:0007188 adenylate cyclase-modulating G protein-coupled receptor signaling pathway; GO:0009987 cellular process; GO:0023052 signaling; GO:0050789 regulation of biological pr…	GO:0005622 intracellular; GO:0005623 cell; GO:0005634 nucleus; GO:0005886 plasma membrane; GO:0016020 membrane; GO:0043226 organelle; GO:0043227 membrane-bounded organelle; GO:0043229 intracellular organelle; GO:0043231 intracellular membrane-bounded organelle; GO:0071944 cell periphery;	GO:0004888 transmembrane signaling receptor activity; GO:0004930 G protein-coupled receptor activity; GO:0038023 signaling receptor activity; GO:0060089 molecular transducer activity;	PF02902	Ulp1 protease family, C-terminal catalytic domain	O	KOG0779	Protease, Ulp1 family
O35638	Cohesin subunit SA-2 OS=Mus musculus OX=10090 GN=Stag2 PE=1 SV=3	Stag2	141.28	1.001	1.02	0.974	1.09	1.08	1.078	0.896	0.885	0.949	1.012	0.995	0.976	1.084	0.00418866	0.912	0.0214508	0.996	0.827875	nucleus	K06671	STAG1_2; cohesin complex subunit SA-1/2	mmu04110 Cell cycle	GO:0000819 sister chromatid segregation; GO:0006139 nucleobase-containing compound metabolic process; GO:0006275 regulation of DNA replication; GO:0006351 transcription, DNA-templated; GO:0006355 regulation of transcription, DNA-templated; GO:0006357 regulation of transcription by RNA polymerase II; GO:0006366 transcription by RNA polymerase II; GO:0006725 cellular aromatic compound metabolic pro…	GO:0000785 chromatin; GO:0000793 condensed chromosome; GO:0000922 spindle pole; GO:0005622 intracellular; GO:0005623 cell; GO:0005634 nucleus; GO:0005654 nucleoplasm; GO:0005694 chromosome; GO:0005819 spindle; GO:0005856 cytoskeleton; GO:0008278 cohesin complex; GO:0015630 microtubule cytoskeleton; GO:0016363 nuclear matrix; GO:0031974 membrane-enclosed lumen; GO:0031981 nuclear lumen; GO:0032991…	GO:0000981 DNA-binding transcription factor activity, RNA polymerase II-specific; GO:0001228 DNA-binding transcription activator activity, RNA polymerase II-specific; GO:0003682 chromatin binding; GO:0003700 DNA-binding transcription factor activity; GO:0005488 binding; GO:0140110 transcription regulator activity;			K	KOG2011	Sister chromatid cohesion complex Cohesin, subunit STAG/IRR1/SCC3
Q3TDQ1	Dolichyl-diphosphooligosaccharide--protein glycosyltransferase subunit STT3B OS=Mus musculus OX=10090 GN=Stt3b PE=1 SV=2	Stt3b	93.245	1.32	1.339	1.465	0.72	0.899	0.744	0.634	0.606	0.731	1.32	1.124	1.115	0.573	0.00184422	0.478	0.00034379	0.863	0.0796878	plasma membrane	K07151	STT3; dolichyl-diphosphooligosaccharide---protein glycosyltransferase [EC:2.4.99.18]	mmu00510 N-Glycan biosynthesis; mmu01100 Metabolic pathways; mmu00513 Various types of N-glycan biosynthesis; mmu04141 Protein processing in endoplasmic reticulum	GO:0006464 cellular protein modification process; GO:0006486 protein glycosylation; GO:0006487 protein N-linked glycosylation; GO:0006508 proteolysis; GO:0006511 ubiquitin-dependent protein catabolic process; GO:0006516 glycoprotein catabolic process; GO:0006807 nitrogen compound metabolic process; GO:0006950 response to stress; GO:0006986 response to unfolded protein; GO:0008152 metabolic proces…	GO:0005622 intracellular; GO:0005623 cell; GO:0005737 cytoplasm; GO:0005783 endoplasmic reticulum; GO:0005789 endoplasmic reticulum membrane; GO:0008250 oligosaccharyltransferase complex; GO:0012505 endomembrane system; GO:0016020 membrane; GO:0031984 organelle subcompartment; GO:0032991 protein-containing complex; GO:0042175 nuclear outer membrane-endoplasmic reticulum membrane network; GO:00432…	GO:0003824 catalytic activity; GO:0004576 oligosaccharyl transferase activity; GO:0004579 dolichyl-diphosphooligosaccharide-protein glycotransferase activity; GO:0016740 transferase activity; GO:0016757 transferase activity, transferring glycosyl groups; GO:0016758 transferase activity, transferring hexosyl groups;			O	KOG2292	Oligosaccharyltransferase, STT3 subunit
P49962	Signal recognition particle 9 kDa protein OS=Mus musculus OX=10090 GN=Srp9 PE=1 SV=2	Srp9	10.194	1.118	1.153	1.229	0.886	0.988	0.926	0.914	0.899	0.923	1.094	0.992	0.938	0.8	0.00610003	0.782	0.00105439	0.864	0.049453	cytoplasm	K03109	SRP9; signal recognition particle subunit SRP9	mmu03060 Protein export	GO:0006605 protein targeting; GO:0006612 protein targeting to membrane; GO:0006613 cotranslational protein targeting to membrane; GO:0006614 SRP-dependent cotranslational protein targeting to membrane; GO:0006616 SRP-dependent cotranslational protein targeting to membrane, translocation; GO:0006810 transport; GO:0006886 intracellular protein transport; GO:0008104 protein localization; GO:0015031 …	GO:0005622 intracellular; GO:0005623 cell; GO:0005737 cytoplasm; GO:0005783 endoplasmic reticulum; GO:0005785 signal recognition particle receptor complex; GO:0005786 signal recognition particle, endoplasmic reticulum targeting; GO:0005789 endoplasmic reticulum membrane; GO:0005791 rough endoplasmic reticulum; GO:0005829 cytosol; GO:0012505 endomembrane system; GO:0016020 membrane; GO:0030867 rou…	GO:0003676 nucleic acid binding; GO:0003723 RNA binding; GO:0005047 signal recognition particle binding; GO:0005488 binding; GO:0043021 ribonucleoprotein complex binding; GO:0044877 protein-containing complex binding; GO:0097159 organic cyclic compound binding; GO:1901363 heterocyclic compound binding;	PF05486	Signal recognition particle 9 kDa protein (SRP9)	U	KOG3465	Signal recognition particle, subunit Srp9
Q9Z1Z2	Serine-threonine kinase receptor-associated protein OS=Mus musculus OX=10090 GN=Strap PE=1 SV=2	Strap	38.442	0.935	0.965	0.969	0.992	1.018	1.017	1.068	1.052	1.04	1.022	1.026	1.014	1.055	0.0190194	1.101	0.00209995	1.067	0.00523219	mitochondria	K13137	STRAP; serine-threonine kinase receptor-associated protein	mmu03013 RNA transport	GO:0000122 negative regulation of transcription by RNA polymerase II; GO:0000375 RNA splicing, via transesterification reactions; GO:0000377 RNA splicing, via transesterification reactions with bulged adenosine as nucleophile; GO:0000387 spliceosomal snRNP assembly; GO:0000398 mRNA splicing, via spliceosome; GO:0001894 tissue homeostasis; GO:0001932 regulation of protein phosphorylation; GO:00019…	GO:0005622 intracellular; GO:0005623 cell; GO:0005634 nucleus; GO:0005654 nucleoplasm; GO:0005737 cytoplasm; GO:0005829 cytosol; GO:0031974 membrane-enclosed lumen; GO:0031981 nuclear lumen; GO:0032797 SMN complex; GO:0032991 protein-containing complex; GO:0034719 SMN-Sm protein complex; GO:0043226 organelle; GO:0043227 membrane-bounded organelle; GO:0043229 intracellular organelle; GO:0043231 in…	GO:0005102 signaling receptor binding; GO:0005488 binding; GO:0005515 protein binding;			I	KOG0278	Serine/threonine kinase receptor-associated protein
F8VPN2	Testis-expressed protein 15 OS=Mus musculus OX=10090 GN=Tex15 PE=2 SV=1	Tex15	311.28	1.095	1.142		1.1	1.01		0.921	0.683		0.91	1.181		0.943	0.339793	0.717	0.15063	0.935	0.624074	nucleus				GO:0000003 reproduction; GO:0000018 regulation of DNA recombination; GO:0000280 nuclear division; GO:0001894 tissue homeostasis; GO:0003006 developmental process involved in reproduction; GO:0006282 regulation of DNA repair; GO:0006996 organelle organization; GO:0007049 cell cycle; GO:0007059 chromosome segregation; GO:0007127 meiosis I; GO:0007129 synapsis; GO:0007130 synaptonemal complex assemb…
Q8BMQ2	General transcription factor 3C polypeptide 4 OS=Mus musculus OX=10090 GN=Gtf3c4 PE=1 SV=2	Gtf3c4	91.612	1.056	1.073	1.076	0.932	1.046	0.984	0.944	0.904	0.952	1.068	0.98	1.031	0.924	0.0775046	0.874	0.00136704	0.961	0.187564	cytoplasm	K11310			GO:0006139 nucleobase-containing compound metabolic process; GO:0006325 chromatin organization; GO:0006351 transcription, DNA-templated; GO:0006352 DNA-templated transcription, initiation; GO:0006383 transcription by RNA polymerase III; GO:0006384 transcription initiation from RNA polymerase III promoter; GO:0006399 tRNA metabolic process; GO:0006464 cellular protein modification process; GO:0006…	GO:0000127 transcription factor TFIIIC complex; GO:0005622 intracellular; GO:0005623 cell; GO:0005634 nucleus; GO:0005654 nucleoplasm; GO:0005667 transcription regulator complex; GO:0005737 cytoplasm; GO:0005739 mitochondrion; GO:0031974 membrane-enclosed lumen; GO:0031981 nuclear lumen; GO:0032991 protein-containing complex; GO:0043226 organelle; GO:0043227 membrane-bounded organelle; GO:0043229…	GO:0003824 catalytic activity; GO:0004402 histone acetyltransferase activity; GO:0008047 enzyme activator activity; GO:0008080 N-acetyltransferase activity; GO:0016407 acetyltransferase activity; GO:0016410 N-acyltransferase activity; GO:0016740 transferase activity; GO:0016746 transferase activity, transferring acyl groups; GO:0016747 transferase activity, transferring acyl groups other than ami…	PF12657; PF12660	Transcription factor IIIC subunit delta N-term; Putative zinc-finger of transcription factor IIIC complex
Q8BH55	Threonine synthase-like 1 OS=Mus musculus OX=10090 GN=Thnsl1 PE=1 SV=1	Thnsl1	83.099	1.392		1.227	0.966		0.954	0.83		0.857	0.84		1.007	0.733	0.0397271	0.644	0.0213763	0.705	0.0862363	mitochondria							PF01202	Shikimate kinase	E	KOG2616	Pyridoxalphosphate-dependent enzyme/predicted threonine synthase
B1AZA5	Transmembrane protein 245 OS=Mus musculus OX=10090 GN=Tmem245 PE=1 SV=1	Tmem245	97.356	1.419	1.419	1.585	0.755	0.947	0.673	0.682	0.634	0.958	1.149	1.021	0.849	0.537	0.00412991	0.514	0.00679436	0.683	0.0152682	plasma membrane					GO:0016020 membrane; GO:0016021 integral component of membrane; GO:0031224 intrinsic component of membrane;				S	KOG2365	Uncharacterized membrane protein
Q8CC21	Tetratricopeptide repeat protein 19, mitochondrial OS=Mus musculus OX=10090 GN=Ttc19 PE=1 SV=1	Ttc19	41.234	1.176	1.232		1.015	1.058		0.925	0.884		0.91	0.861		0.861	0.0406955	0.751	0.0126515	0.735	0.0135534	mitochondria	K18169			GO:0000278 mitotic cell cycle; GO:0000281 mitotic cytokinesis; GO:0000910 cytokinesis; GO:0006996 organelle organization; GO:0007005 mitochondrion organization; GO:0007049 cell cycle; GO:0009987 cellular process; GO:0016043 cellular component organization; GO:0017004 cytochrome complex assembly; GO:0017062 respiratory chain complex III assembly; GO:0022402 cell cycle process; GO:0022607 cellular …	GO:0005622 intracellular; GO:0005623 cell; GO:0005737 cytoplasm; GO:0005739 mitochondrion; GO:0005740 mitochondrial envelope; GO:0005743 mitochondrial inner membrane; GO:0005813 centrosome; GO:0005815 microtubule organizing center; GO:0005856 cytoskeleton; GO:0015630 microtubule cytoskeleton; GO:0016020 membrane; GO:0019866 organelle inner membrane; GO:0030496 midbody; GO:0031090 organelle membra…				Z	KOG1840	Kinesin light chain
P13439	Uridine 5'-monophosphate synthase OS=Mus musculus OX=10090 GN=Umps PE=1 SV=3	Umps	52.292	0.913	0.911	0.904	1.088	1.051	1.06	0.923	0.908	0.864	1.108	1.157	1.18	1.173	0.000124814	0.988	0.56584	1.263	0.00024538	cytoplasm	K13421	UMPS; uridine monophosphate synthetase [EC:2.4.2.10 4.1.1.23]	mmu00240 Pyrimidine metabolism; mmu01100 Metabolic pathways; mmu00983 Drug metabolism - other enzymes; mmu01240 Biosynthesis of cofactors	GO:0006139 nucleobase-containing compound metabolic process; GO:0006213 pyrimidine nucleoside metabolic process; GO:0006220 pyrimidine nucleotide metabolic process; GO:0006221 pyrimidine nucleotide biosynthetic process; GO:0006222 UMP biosynthetic process; GO:0006725 cellular aromatic compound metabolic process; GO:0006753 nucleoside phosphate metabolic process; GO:0006793 phosphorus metabolic pr…	GO:0005622 intracellular; GO:0005623 cell; GO:0005634 nucleus; GO:0005737 cytoplasm; GO:0005829 cytosol; GO:0043226 organelle; GO:0043227 membrane-bounded organelle; GO:0043229 intracellular organelle; GO:0043231 intracellular membrane-bounded organelle;	GO:0003824 catalytic activity; GO:0004588 orotate phosphoribosyltransferase activity; GO:0004590 orotidine-5'-phosphate decarboxylase activity; GO:0005488 binding; GO:0005515 protein binding; GO:0016740 transferase activity; GO:0016757 transferase activity, transferring glycosyl groups; GO:0016763 transferase activity, transferring pentosyl groups; GO:0016829 lyase activity; GO:0016830 carbon-car…	PF00156; PF00215	Phosphoribosyl transferase domain; Orotidine 5'-phosphate decarboxylase / HUMPS family	F	KOG1377	Uridine 5'- monophosphate synthase/orotate phosphoribosyltransferase
Q8VCW4	Protein unc-93 homolog B1 OS=Mus musculus OX=10090 GN=Unc93b1 PE=1 SV=2	Unc93b1	66.98	0.994	1.048	0.93	0.964	1.081	1.106	1.094	0.987	1.024	0.976	0.92	0.974	1.06	0.35023	1.045	0.390873	0.966	0.437825	plasma membrane				GO:0000902 cell morphogenesis; GO:0001817 regulation of cytokine production; GO:0001819 positive regulation of cytokine production; GO:0002218 activation of innate immune response; GO:0002221 pattern recognition receptor signaling pathway; GO:0002224 toll-like receptor signaling pathway; GO:0002253 activation of immune response; GO:0002376 immune system process; GO:0002478 antigen processing and …	GO:0000139 Golgi membrane; GO:0000323 lytic vacuole; GO:0005622 intracellular; GO:0005623 cell; GO:0005737 cytoplasm; GO:0005764 lysosome; GO:0005768 endosome; GO:0005773 vacuole; GO:0005783 endoplasmic reticulum; GO:0005789 endoplasmic reticulum membrane; GO:0005794 Golgi apparatus; GO:0012505 endomembrane system; GO:0016020 membrane; GO:0030139 endocytic vesicle; GO:0031090 organelle membrane; …	GO:0005102 signaling receptor binding; GO:0005215 transporter activity; GO:0005488 binding; GO:0005515 protein binding; GO:0035325 Toll-like receptor binding;			S	KOG3097	Predicted membrane protein
Q9R1Q9	V-type proton ATPase subunit S1 OS=Mus musculus OX=10090 GN=Atp6ap1 PE=1 SV=1	Atp6ap1	51.007	1.215	1.209	1.36	1.114	1.169	1.127	0.896	0.91	0.863	0.825	0.706	0.779	0.901	0.0666347	0.705	0.0011117	0.61	0.00115187	extracellular	K03662	ATPeVS1; V-type H+-transporting ATPase S1 subunit	mmu05165 Human papillomavirus infection; mmu00190 Oxidative phosphorylation; mmu05161 Hepatitis B; mmu01100 Metabolic pathways; mmu05323 Rheumatoid arthritis; mmu05152 Tuberculosis; mmu04142 Lysosome; mmu04145 Phagosome	GO:0000041 transition metal ion transport; GO:0001932 regulation of protein phosphorylation; GO:0001934 positive regulation of protein phosphorylation; GO:0002682 regulation of immune system process; GO:0002684 positive regulation of immune system process; GO:0002761 regulation of myeloid leukocyte differentiation; GO:0002763 positive regulation of myeloid leukocyte differentiation; GO:0006810 tr…	GO:0005622 intracellular; GO:0005623 cell; GO:0005737 cytoplasm; GO:0005768 endosome; GO:0010008 endosome membrane; GO:0012505 endomembrane system; GO:0016020 membrane; GO:0016469 proton-transporting two-sector ATPase complex; GO:0031090 organelle membrane; GO:0031410 cytoplasmic vesicle; GO:0031982 vesicle; GO:0032991 protein-containing complex; GO:0043226 organelle; GO:0043227 membrane-bounded …	GO:0005215 transporter activity; GO:0005488 binding; GO:0005515 protein binding; GO:0017016 Ras GTPase binding; GO:0017137 Rab GTPase binding; GO:0019899 enzyme binding; GO:0031267 small GTPase binding; GO:0051020 GTPase binding;			C	KOG3868	Vacuolar H+-ATPase V0 sector, accessory subunit S1 (Ac45)
Q920I9	WD repeat-containing protein 7 OS=Mus musculus OX=10090 GN=Wdr7 PE=1 SV=3	Wdr7	163.45	1.174	1.146	1.14	0.822	0.953	0.84	0.831	0.767	0.853	1.192	1.163	1.198	0.756	0.00387467	0.708	0.000482005	1.027	0.108505	peroxisome				GO:0002244 hematopoietic progenitor cell differentiation; GO:0002376 immune system process; GO:0002520 immune system development; GO:0007275 multicellular organism development; GO:0009987 cellular process; GO:0030097 hemopoiesis; GO:0030154 cell differentiation; GO:0032501 multicellular organismal process; GO:0032502 developmental process; GO:0048513 animal organ development; GO:0048534 hematopoi…	GO:0005622 intracellular; GO:0005623 cell; GO:0005737 cytoplasm; GO:0008021 synaptic vesicle; GO:0012505 endomembrane system; GO:0030133 transport vesicle; GO:0031410 cytoplasmic vesicle; GO:0031982 vesicle; GO:0043226 organelle; GO:0043227 membrane-bounded organelle; GO:0043229 intracellular organelle; GO:0045202 synapse; GO:0070382 exocytic vesicle; GO:0097708 intracellular vesicle; GO:0098793 …				S	KOG4155	FOG: WD40 repeat
Q99ME2	WD repeat-containing protein 6 OS=Mus musculus OX=10090 GN=Wdr6 PE=1 SV=1	Wdr6	121.9	0.99	0.966	0.992	1.061	0.993	0.94	0.86	0.982	1.061	1.1	1.094	1.075	1.016	0.711189	0.985	0.773882	1.109	0.000713705	cytoplasm				GO:0007049 cell cycle; GO:0007050 cell cycle arrest; GO:0007154 cell communication; GO:0007165 signal transduction; GO:0007166 cell surface receptor signaling pathway; GO:0007167 enzyme linked receptor protein signaling pathway; GO:0007169 transmembrane receptor protein tyrosine kinase signaling pathway; GO:0008285 negative regulation of cell population proliferation; GO:0008286 insulin receptor …	GO:0005622 intracellular; GO:0005623 cell; GO:0005737 cytoplasm; GO:0005829 cytosol; GO:0005886 plasma membrane; GO:0016020 membrane; GO:0032991 protein-containing complex; GO:0071944 cell periphery;	GO:0005488 binding; GO:0005515 protein binding; GO:0043560 insulin receptor substrate binding;			S	KOG0974	WD-repeat protein WDR6, WD repeat superfamily
Q9QZD4	DNA repair endonuclease XPF OS=Mus musculus OX=10090 GN=Ercc4 PE=1 SV=3	Ercc4	103.69	1.084	0.978	1.092	0.92	1.017	0.908	0.912	0.892	0.901	1.037	1.143	1.131	0.902	0.110522	0.858	0.0135518	1.05	0.357798	nucleus	K10848	ERCC4; DNA excision repair protein ERCC-4 [EC:3.1.-.-]	mmu03420 Nucleotide excision repair; mmu03460 Fanconi anemia pathway	GO:0000003 reproduction; GO:0000280 nuclear division; GO:0000712 resolution of meiotic recombination intermediates; GO:0000722 telomere maintenance via recombination; GO:0000723 telomere maintenance; GO:0000724 double-strand break repair via homologous recombination; GO:0000725 recombinational repair; GO:0000726 non-recombinational repair; GO:0006139 nucleobase-containing compound metabolic proce…	GO:0000109 nucleotide-excision repair complex; GO:0000110 nucleotide-excision repair factor 1 complex; GO:0000228 nuclear chromosome; GO:0000428 DNA-directed RNA polymerase complex; GO:0000781 chromosome, telomeric region; GO:0000784 nuclear chromosome, telomeric region; GO:0005622 intracellular; GO:0005623 cell; GO:0005634 nucleus; GO:0005654 nucleoplasm; GO:0005667 transcription regulator compl…	GO:0000014 single-stranded DNA endodeoxyribonuclease activity; GO:0001085 RNA polymerase II transcription factor binding; GO:0001091 RNA polymerase II general transcription initiation factor binding; GO:0001094 TFIID-class transcription factor complex binding; GO:0001098 basal transcription machinery binding; GO:0001099 basal RNA polymerase II transcription machinery binding; GO:0003676 nucleic a…	PF02732	ERCC4 domain	L	KOG0442	Structure-specific endonuclease ERCC1-XPF, catalytic component XPF/ERCC4
Q8R5H6	Wiskott-Aldrich syndrome protein family member 1 OS=Mus musculus OX=10090 GN=Wasf1 PE=1 SV=2	Wasf1	61.508																			nucleus	K05753	WASF1; WAS protein family, member 1	mmu04666 Fc gamma R-mediated phagocytosis; mmu04810 Regulation of actin cytoskeleton; mmu04520 Adherens junction; mmu05100 Bacterial invasion of epithelial cells; mmu05231 Choline metabolism in cancer	GO:0000902 cell morphogenesis; GO:0006810 transport; GO:0006897 endocytosis; GO:0006898 receptor-mediated endocytosis; GO:0007154 cell communication; GO:0007165 signal transduction; GO:0007264 small GTPase mediated signal transduction; GO:0007265 Ras protein signal transduction; GO:0007275 multicellular organism development; GO:0007399 nervous system development; GO:0008064 regulation of actin po…	GO:0005622 intracellular; GO:0005623 cell; GO:0005737 cytoplasm; GO:0005739 mitochondrion; GO:0005740 mitochondrial envelope; GO:0005741 mitochondrial outer membrane; GO:0016020 membrane; GO:0019867 outer membrane; GO:0030027 lamellipodium; GO:0031090 organelle membrane; GO:0031209 SCAR complex; GO:0031252 cell leading edge; GO:0031966 mitochondrial membrane; GO:0031967 organelle envelope; GO:003…	GO:0005488 binding; GO:0005515 protein binding; GO:0044877 protein-containing complex binding; GO:0051018 protein kinase A binding;			Z	KOG1830	Wiskott Aldrich syndrome proteins
P05531	X-linked lymphocyte-regulated protein PM1 OS=Mus musculus OX=10090 GN=Xlr PE=2 SV=1	Xlr	24.612																			cytoplasm				GO:0000003 reproduction; GO:0000278 mitotic cell cycle; GO:0000280 nuclear division; GO:0000711 meiotic DNA repair synthesis; GO:0000731 DNA synthesis involved in DNA repair; GO:0000819 sister chromatid segregation; GO:0003006 developmental process involved in reproduction; GO:0006139 nucleobase-containing compound metabolic process; GO:0006259 DNA metabolic process; GO:0006281 DNA repair; GO:000…	GO:0000228 nuclear chromosome; GO:0000775 chromosome, centromeric region; GO:0000779 condensed chromosome, centromeric region; GO:0000780 condensed nuclear chromosome, centromeric region; GO:0000793 condensed chromosome; GO:0000794 condensed nuclear chromosome; GO:0000795 synaptonemal complex; GO:0000800 lateral element; GO:0000802 transverse filament; GO:0001673 male germ cell nucleus; GO:000562…	GO:0005488 binding; GO:0005515 protein binding; GO:0046982 protein heterodimerization activity; GO:0046983 protein dimerization activity;
Q91XU0	ATPase WRNIP1 OS=Mus musculus OX=10090 GN=Wrnip1 PE=1 SV=2	Wrnip1	71.793	1.073	1.066	1.127	0.969	1.002	0.937	0.957	0.966	0.95	1.021	0.999	1.004	0.89	0.0112967	0.88	0.00216441	0.926	0.0149681	nucleus	K07478			GO:0000731 DNA synthesis involved in DNA repair; GO:0006139 nucleobase-containing compound metabolic process; GO:0006259 DNA metabolic process; GO:0006275 regulation of DNA replication; GO:0006281 DNA repair; GO:0006725 cellular aromatic compound metabolic process; GO:0006807 nitrogen compound metabolic process; GO:0006950 response to stress; GO:0006974 cellular response to DNA damage stimulus; G…	GO:0005622 intracellular; GO:0005623 cell; GO:0005634 nucleus; GO:0005737 cytoplasm; GO:0043226 organelle; GO:0043227 membrane-bounded organelle; GO:0043229 intracellular organelle; GO:0043231 intracellular membrane-bounded organelle; GO:0048471 perinuclear region of cytoplasm;	GO:0003824 catalytic activity; GO:0005488 binding; GO:0005515 protein binding; GO:0016462 pyrophosphatase activity; GO:0016787 hydrolase activity; GO:0016817 hydrolase activity, acting on acid anhydrides; GO:0016818 hydrolase activity, acting on acid anhydrides, in phosphorus-containing anhydrides; GO:0016887 ATPase activity; GO:0017111 nucleoside-triphosphatase activity; GO:0042802 identical pro…	PF00004; PF12002	ATPase family associated with various cellular activities (AAA); MgsA AAA+ ATPase C terminal	L	KOG2028	ATPase related to the helicase subunit of the Holliday junction resolvase
Q9CQN7	39S ribosomal protein L41, mitochondrial OS=Mus musculus OX=10090 GN=Mrpl41 PE=1 SV=1	Mrpl41	15.261	1.115	1.163	1.29	1.109	1.048	1.037	1.051	1.061	0.917	0.755	0.777	0.762	0.895	0.0854122	0.849	0.0624181	0.643	0.000569265	cytoplasm	K17422			GO:0006412 translation; GO:0006414 translational elongation; GO:0006415 translational termination; GO:0006518 peptide metabolic process; GO:0006807 nitrogen compound metabolic process; GO:0008152 metabolic process; GO:0009058 biosynthetic process; GO:0009059 macromolecule biosynthetic process; GO:0009987 cellular process; GO:0010467 gene expression; GO:0016043 cellular component organization; GO:…	GO:0000313 organellar ribosome; GO:0000315 organellar large ribosomal subunit; GO:0005622 intracellular; GO:0005623 cell; GO:0005737 cytoplasm; GO:0005739 mitochondrion; GO:0005740 mitochondrial envelope; GO:0005743 mitochondrial inner membrane; GO:0005759 mitochondrial matrix; GO:0005761 mitochondrial ribosome; GO:0005762 mitochondrial large ribosomal subunit; GO:0005840 ribosome; GO:0015934 lar…	GO:0003735 structural constituent of ribosome; GO:0005198 structural molecule activity;			J	KOG4756	Mitochondrial ribosomal protein L27
Q6NXY9	DNA-directed RNA polymerase III subunit RPC7 OS=Mus musculus OX=10090 GN=Polr3g PE=2 SV=1	Polr3g	25.947	0.836	0.84	0.868	1.242	1.06	1.178	1.197	1.298	1.144	0.783	0.858	0.841	1.368	0.00292571	1.43	0.000775852	0.976	0.448911	nucleus	K03024	RPC7; DNA-directed RNA polymerase III subunit RPC7	mmu03020 RNA polymerase; mmu04623 Cytosolic DNA-sensing pathway	GO:0001817 regulation of cytokine production; GO:0001819 positive regulation of cytokine production; GO:0002682 regulation of immune system process; GO:0002684 positive regulation of immune system process; GO:0006139 nucleobase-containing compound metabolic process; GO:0006351 transcription, DNA-templated; GO:0006355 regulation of transcription, DNA-templated; GO:0006359 regulation of transcripti…	GO:0000428 DNA-directed RNA polymerase complex; GO:0005622 intracellular; GO:0005623 cell; GO:0005634 nucleus; GO:0005654 nucleoplasm; GO:0005666 RNA polymerase III complex; GO:0005737 cytoplasm; GO:0005829 cytosol; GO:0030880 RNA polymerase complex; GO:0031974 membrane-enclosed lumen; GO:0031981 nuclear lumen; GO:0032991 protein-containing complex; GO:0043226 organelle; GO:0043227 membrane-bound…	GO:0003824 catalytic activity; GO:0003899 DNA-directed 5'-3' RNA polymerase activity; GO:0016740 transferase activity; GO:0016772 transferase activity, transferring phosphorus-containing groups; GO:0016779 nucleotidyltransferase activity; GO:0034062 5'-3' RNA polymerase activity; GO:0097747 RNA polymerase activity; GO:0140098 catalytic activity, acting on RNA;
Q923G2	DNA-directed RNA polymerases I, II, and III subunit RPABC3 OS=Mus musculus OX=10090 GN=Polr2h PE=1 SV=3	Polr2h	17.143	1.093	1.056	1.134	0.915	1.028	0.912	0.922	0.914	0.937	1.083	0.937	0.946	0.87	0.0338569	0.845	0.00151691	0.903	0.113123	cytoskeleton	K03016	RPB8; DNA-directed RNA polymerases I, II, and III subunit RPABC3	mmu03020 RNA polymerase; mmu04623 Cytosolic DNA-sensing pathway; mmu05016 Huntington disease	GO:0000375 RNA splicing, via transesterification reactions; GO:0000377 RNA splicing, via transesterification reactions with bulged adenosine as nucleophile; GO:0000398 mRNA splicing, via spliceosome; GO:0006139 nucleobase-containing compound metabolic process; GO:0006259 DNA metabolic process; GO:0006281 DNA repair; GO:0006283 transcription-coupled nucleotide-excision repair; GO:0006289 nucleotid…	GO:0000428 DNA-directed RNA polymerase complex; GO:0005622 intracellular; GO:0005623 cell; GO:0005634 nucleus; GO:0005654 nucleoplasm; GO:0005665 RNA polymerase II, core complex; GO:0005666 RNA polymerase III complex; GO:0005730 nucleolus; GO:0005736 RNA polymerase I complex; GO:0005737 cytoplasm; GO:0005829 cytosol; GO:0016591 RNA polymerase II, holoenzyme; GO:0030880 RNA polymerase complex; GO:…	GO:0003676 nucleic acid binding; GO:0003677 DNA binding; GO:0003697 single-stranded DNA binding; GO:0005488 binding; GO:0097159 organic cyclic compound binding; GO:1901363 heterocyclic compound binding;			K	KOG3400	RNA polymerase subunit 8
P14131	40S ribosomal protein S16 OS=Mus musculus OX=10090 GN=Rps16 PE=1 SV=4	Rps16	16.445	1.209	1.299	1.314	0.776	0.955	0.856	0.786	0.8	0.849	1.208	0.983	1.017	0.677	0.00384631	0.637	0.000209028	0.839	0.060582	cytoplasm	K02960	RP-S16e; small subunit ribosomal protein S16e	mmu03010 Ribosome; mmu05171 Coronavirus disease - COVID-19	GO:0000184 nuclear-transcribed mRNA catabolic process, nonsense-mediated decay; GO:0000462 maturation of SSU-rRNA from tricistronic rRNA transcript (SSU-rRNA, 5.8S rRNA, LSU-rRNA); GO:0000956 nuclear-transcribed mRNA catabolic process; GO:0001889 liver development; GO:0006139 nucleobase-containing compound metabolic process; GO:0006364 rRNA processing; GO:0006396 RNA processing; GO:0006401 RNA ca…	GO:0005622 intracellular; GO:0005623 cell; GO:0005634 nucleus; GO:0005654 nucleoplasm; GO:0005737 cytoplasm; GO:0005783 endoplasmic reticulum; GO:0005789 endoplasmic reticulum membrane; GO:0005791 rough endoplasmic reticulum; GO:0005829 cytosol; GO:0005840 ribosome; GO:0012505 endomembrane system; GO:0015935 small ribosomal subunit; GO:0016020 membrane; GO:0022626 cytosolic ribosome; GO:0022627 c…	GO:0003676 nucleic acid binding; GO:0003723 RNA binding; GO:0003735 structural constituent of ribosome; GO:0005198 structural molecule activity; GO:0005488 binding; GO:0097159 organic cyclic compound binding; GO:1901363 heterocyclic compound binding;			J	KOG1753	40S ribosomal protein S16
Q6ZWN5	40S ribosomal protein S9 OS=Mus musculus OX=10090 GN=Rps9 PE=1 SV=3	Rps9	22.591	1.253	1.328	1.411	0.765	0.944	0.853	0.749	0.736	0.76	1.214	0.997	1.026	0.642	0.00306599	0.562	8.54655e-05	0.811	0.0392339	cytoplasm	K02997	RP-S9e; small subunit ribosomal protein S9e	mmu03010 Ribosome; mmu05171 Coronavirus disease - COVID-19	GO:0000184 nuclear-transcribed mRNA catabolic process, nonsense-mediated decay; GO:0000956 nuclear-transcribed mRNA catabolic process; GO:0006139 nucleobase-containing compound metabolic process; GO:0006364 rRNA processing; GO:0006396 RNA processing; GO:0006401 RNA catabolic process; GO:0006402 mRNA catabolic process; GO:0006412 translation; GO:0006413 translational initiation; GO:0006417 regulat…	GO:0005622 intracellular; GO:0005623 cell; GO:0005634 nucleus; GO:0005654 nucleoplasm; GO:0005730 nucleolus; GO:0005737 cytoplasm; GO:0005829 cytosol; GO:0005840 ribosome; GO:0015935 small ribosomal subunit; GO:0022626 cytosolic ribosome; GO:0022627 cytosolic small ribosomal subunit; GO:0031974 membrane-enclosed lumen; GO:0031981 nuclear lumen; GO:0032991 protein-containing complex; GO:0043226 or…	GO:0003676 nucleic acid binding; GO:0003723 RNA binding; GO:0003735 structural constituent of ribosome; GO:0005198 structural molecule activity; GO:0005488 binding; GO:0019843 rRNA binding; GO:0045182 translation regulator activity; GO:0097159 organic cyclic compound binding; GO:1901363 heterocyclic compound binding; GO:1990932 5.8S rRNA binding;	PF01479	S4 domain	J	KOG3301	Ribosomal protein S4
Q9D0G0	28S ribosomal protein S30, mitochondrial OS=Mus musculus OX=10090 GN=Mrps30 PE=1 SV=1	Mrps30	49.939	1.35	1.383	1.54	0.756	0.947	0.825	0.757	0.699	0.71	1.127	0.992	1.002	0.592	0.00238173	0.507	0.000136792	0.73	0.00548277	nucleus	K17409			GO:0006412 translation; GO:0006414 translational elongation; GO:0006415 translational termination; GO:0006518 peptide metabolic process; GO:0006807 nitrogen compound metabolic process; GO:0006915 apoptotic process; GO:0008152 metabolic process; GO:0008219 cell death; GO:0009058 biosynthetic process; GO:0009059 macromolecule biosynthetic process; GO:0009987 cellular process; GO:0010467 gene expres…	GO:0005622 intracellular; GO:0005623 cell; GO:0005737 cytoplasm; GO:0005739 mitochondrion; GO:0005740 mitochondrial envelope; GO:0005743 mitochondrial inner membrane; GO:0016020 membrane; GO:0019866 organelle inner membrane; GO:0031090 organelle membrane; GO:0031966 mitochondrial membrane; GO:0031967 organelle envelope; GO:0031975 envelope; GO:0043226 organelle; GO:0043227 membrane-bounded organe…				J	KOG4461	Mitochondrial 28S ribosomal protein S30
P62342	Thioredoxin reductase-like selenoprotein T OS=Mus musculus OX=10090 GN=Selenot PE=1 SV=2	Selenot	22.292	1.191	1.279	1.494	0.855	0.823	0.814	0.9	0.872	0.803	1.069	1.06	0.949	0.629	0.00257045	0.65	0.00467372	0.776	0.0316779	plasma membrane	K22366			GO:0001514 selenocysteine incorporation; GO:0001678 cellular glucose homeostasis; GO:0002790 peptide secretion; GO:0002791 regulation of peptide secretion; GO:0002793 positive regulation of peptide secretion; GO:0006412 translation; GO:0006414 translational elongation; GO:0006417 regulation of translation; GO:0006451 translational readthrough; GO:0006518 peptide metabolic process; GO:0006807 nitr…	GO:0005622 intracellular; GO:0005623 cell; GO:0005737 cytoplasm; GO:0005783 endoplasmic reticulum; GO:0005789 endoplasmic reticulum membrane; GO:0012505 endomembrane system; GO:0016020 membrane; GO:0031984 organelle subcompartment; GO:0042175 nuclear outer membrane-endoplasmic reticulum membrane network; GO:0043226 organelle; GO:0043227 membrane-bounded organelle; GO:0043229 intracellular organel…	GO:0003824 catalytic activity; GO:0004791 thioredoxin-disulfide reductase activity; GO:0005488 binding; GO:0008430 selenium binding; GO:0015036 disulfide oxidoreductase activity; GO:0016209 antioxidant activity; GO:0016491 oxidoreductase activity; GO:0016651 oxidoreductase activity, acting on NAD(P)H; GO:0016667 oxidoreductase activity, acting on a sulfur group of donors; GO:0016668 oxidoreductas…			S	KOG3286	Selenoprotein T
Q8K2Q9	Shootin-1 OS=Mus musculus OX=10090 GN=Shtn1 PE=1 SV=1	Shtn1	71.342	0.796	0.812	0.733	1.021	0.938	1.084	1.387	1.465	1.354	0.855	0.882	0.874	1.3	0.00752894	1.797	0.000114651	1.115	0.028069	nucleus				GO:0000902 cell morphogenesis; GO:0000904 cell morphogenesis involved in differentiation; GO:0001558 regulation of cell growth; GO:0006928 movement of cell or subcellular component; GO:0006929 substrate-dependent cell migration; GO:0006930 substrate-dependent cell migration, cell extension; GO:0006996 organelle organization; GO:0007010 cytoskeleton organization; GO:0007015 actin filament organiza…	GO:0005622 intracellular; GO:0005623 cell; GO:0005737 cytoplasm; GO:0005829 cytosol; GO:0005856 cytoskeleton; GO:0005874 microtubule; GO:0005875 microtubule associated complex; GO:0015630 microtubule cytoskeleton; GO:0030027 lamellipodium; GO:0030175 filopodium; GO:0030424 axon; GO:0030426 growth cone; GO:0030427 site of polarized growth; GO:0031252 cell leading edge; GO:0032991 protein-containin…	GO:0003779 actin binding; GO:0005488 binding; GO:0005515 protein binding; GO:0008092 cytoskeletal protein binding; GO:0019894 kinesin binding; GO:0044877 protein-containing complex binding; GO:0050839 cell adhesion molecule binding; GO:0051015 actin filament binding;
Q9EPB5	Serine hydrolase-like protein OS=Mus musculus OX=10090 GN=Serhl PE=1 SV=1	Serhl	35.31	1.366	1.476	1.493	0.795	0.824	0.781	0.796	0.644	0.691	1.058	1.072	1.006	0.554	5.10659e-05	0.492	0.000474345	0.723	0.00068063	cytoplasm					GO:0005622 intracellular; GO:0005623 cell; GO:0005737 cytoplasm; GO:0005777 peroxisome; GO:0031410 cytoplasmic vesicle; GO:0031982 vesicle; GO:0042579 microbody; GO:0043226 organelle; GO:0043227 membrane-bounded organelle; GO:0043229 intracellular organelle; GO:0043231 intracellular membrane-bounded organelle; GO:0048471 perinuclear region of cytoplasm; GO:0097708 intracellular vesicle;	GO:0003824 catalytic activity; GO:0016787 hydrolase activity;	PF00561	alpha/beta hydrolase fold	S	KOG1454	Predicted hydrolase/acyltransferase (alpha/beta hydrolase superfamily)
Q3TMH2	Secernin-3 OS=Mus musculus OX=10090 GN=Scrn3 PE=1 SV=1	Scrn3	47.661	1.156	1.197	1.055	1.202	1.094	1.247	1.138	1.178	1.216	0.559	0.59	0.448	1.04	0.514142	1.036	0.433063	0.469	0.00116396	cytoskeleton	K14358			GO:0006810 transport; GO:0006887 exocytosis; GO:0009987 cellular process; GO:0016192 vesicle-mediated transport; GO:0032940 secretion by cell; GO:0046903 secretion; GO:0051179 localization; GO:0051234 establishment of localization;
Q18PI6	SLAM family member 5 OS=Mus musculus OX=10090 GN=Cd84 PE=1 SV=1	Cd84	37.378	1.262	1.217	1.066	1.118	0.899	0.99	1.172	1.234	1.233	0.509	0.712	0.678	0.848	0.110717	1.027	0.626196	0.536	0.00560462	peroxisome	K06511			GO:0001817 regulation of cytokine production; GO:0001818 negative regulation of cytokine production; GO:0001819 positive regulation of cytokine production; GO:0001932 regulation of protein phosphorylation; GO:0001934 positive regulation of protein phosphorylation; GO:0002376 immune system process; GO:0002682 regulation of immune system process; GO:0002683 negative regulation of immune system proc…	GO:0005623 cell; GO:0005886 plasma membrane; GO:0005887 integral component of plasma membrane; GO:0016020 membrane; GO:0016021 integral component of membrane; GO:0031224 intrinsic component of membrane; GO:0031226 intrinsic component of plasma membrane; GO:0071944 cell periphery;	GO:0005488 binding; GO:0005515 protein binding; GO:0042802 identical protein binding;
P97325	CMP-N-acetylneuraminate-beta-1,4-galactoside alpha-2,3-sialyltransferase OS=Mus musculus OX=10090 GN=St3gal3 PE=1 SV=2	St3gal3	42.131																			extracellular	K00781	SIAT6; neolactotetraosylceramide alpha-2,3-sialyltransferase (sialyltransferase 6) [EC:2.4.99.6]	mmu00533 Glycosaminoglycan biosynthesis - keratan sulfate; mmu00514 Other types of O-glycan biosynthesis; mmu00515 Mannose type O-glycan biosynthesis; mmu00601 Glycosphingolipid biosynthesis - lacto and neolacto series; mmu01100 Metabolic pathways; mmu00513 Various types of N-glycan biosynthesis	GO:0005975 carbohydrate metabolic process; GO:0006464 cellular protein modification process; GO:0006486 protein glycosylation; GO:0006487 protein N-linked glycosylation; GO:0006807 nitrogen compound metabolic process; GO:0008152 metabolic process; GO:0009058 biosynthetic process; GO:0009059 macromolecule biosynthetic process; GO:0009100 glycoprotein metabolic process; GO:0009101 glycoprotein bios…	GO:0000139 Golgi membrane; GO:0005576 extracellular region; GO:0005622 intracellular; GO:0005623 cell; GO:0005737 cytoplasm; GO:0005794 Golgi apparatus; GO:0005795 Golgi stack; GO:0012505 endomembrane system; GO:0016020 membrane; GO:0031090 organelle membrane; GO:0031984 organelle subcompartment; GO:0031985 Golgi cisterna; GO:0032580 Golgi cisterna membrane; GO:0043226 organelle; GO:0043227 membr…	GO:0003824 catalytic activity; GO:0003836 beta-galactoside (CMP) alpha-2,3-sialyltransferase activity; GO:0008118 N-acetyllactosaminide alpha-2,3-sialyltransferase activity; GO:0008373 sialyltransferase activity; GO:0016740 transferase activity; GO:0016757 transferase activity, transferring glycosyl groups;			G	KOG2692	Sialyltransferase
Q9Z2I9	Succinate--CoA ligase [ADP-forming] subunit beta, mitochondrial OS=Mus musculus OX=10090 GN=Sucla2 PE=1 SV=2	Sucla2	50.113	1.346	1.317	1.365	0.982	1.006	0.967	0.814	0.792	0.794	0.904	0.91	0.941	0.734	3.71695e-05	0.596	2.84127e-06	0.684	1.96305e-05	mitochondria	K01900	LSC2; succinyl-CoA synthetase beta subunit [EC:6.2.1.4 6.2.1.5]	mmu01200 Carbon metabolism; mmu01100 Metabolic pathways; mmu00020 Citrate cycle (TCA cycle); mmu00640 Propanoate metabolism	GO:0006082 organic acid metabolic process; GO:0006091 generation of precursor metabolites and energy; GO:0006099 tricarboxylic acid cycle; GO:0006101 citrate metabolic process; GO:0006104 succinyl-CoA metabolic process; GO:0006105 succinate metabolic process; GO:0006139 nucleobase-containing compound metabolic process; GO:0006163 purine nucleotide metabolic process; GO:0006637 acyl-CoA metabolic …	GO:0005622 intracellular; GO:0005623 cell; GO:0005737 cytoplasm; GO:0005739 mitochondrion; GO:0005759 mitochondrial matrix; GO:0031974 membrane-enclosed lumen; GO:0043209 myelin sheath; GO:0043226 organelle; GO:0043227 membrane-bounded organelle; GO:0043229 intracellular organelle; GO:0043231 intracellular membrane-bounded organelle; GO:0043233 organelle lumen; GO:0070013 intracellular organelle …	GO:0003824 catalytic activity; GO:0004774 succinate-CoA ligase activity; GO:0004775 succinate-CoA ligase (ADP-forming) activity; GO:0016874 ligase activity; GO:0016877 ligase activity, forming carbon-sulfur bonds; GO:0016878 acid-thiol ligase activity;	PF08442; PF00549	ATP-grasp domain; CoA-ligase	C	KOG2799	Succinyl-CoA synthetase, beta subunit
Q9CR96	Transmembrane protein 208 OS=Mus musculus OX=10090 GN=Tmem208 PE=2 SV=1	Tmem208	19.624	1.166	1.09	1.199	0.781	1.026	0.885	0.766	0.758	0.835	1.286	1.148	1.118	0.779	0.0382714	0.683	0.000791154	1.028	0.632003	plasma membrane				GO:0006508 proteolysis; GO:0006624 vacuolar protein processing; GO:0006807 nitrogen compound metabolic process; GO:0008152 metabolic process; GO:0009987 cellular process; GO:0010467 gene expression; GO:0016485 protein processing; GO:0019538 protein metabolic process; GO:0043170 macromolecule metabolic process; GO:0044237 cellular metabolic process; GO:0044238 primary metabolic process; GO:0044260…					S	KOG3269	Predicted membrane protein
Q8VHT7	Transcription factor IIIA OS=Mus musculus OX=10090 GN=Gtf3a PE=2 SV=2	Gtf3a	41.57	0.949	0.926		1.1	1.195		0.943	0.883		1.026	1.025		1.224	0.0430764	0.974	0.522765	1.094	0.018185	nucleus	K09191			GO:0006139 nucleobase-containing compound metabolic process; GO:0006351 transcription, DNA-templated; GO:0006355 regulation of transcription, DNA-templated; GO:0006357 regulation of transcription by RNA polymerase II; GO:0006383 transcription by RNA polymerase III; GO:0006725 cellular aromatic compound metabolic process; GO:0006807 nitrogen compound metabolic process; GO:0008152 metabolic process…	GO:0005622 intracellular; GO:0005623 cell; GO:0005634 nucleus; GO:0005654 nucleoplasm; GO:0031974 membrane-enclosed lumen; GO:0031981 nuclear lumen; GO:0043226 organelle; GO:0043227 membrane-bounded organelle; GO:0043229 intracellular organelle; GO:0043231 intracellular membrane-bounded organelle; GO:0043233 organelle lumen; GO:0070013 intracellular organelle lumen;	GO:0000981 DNA-binding transcription factor activity, RNA polymerase II-specific; GO:0003676 nucleic acid binding; GO:0003677 DNA binding; GO:0003700 DNA-binding transcription factor activity; GO:0003723 RNA binding; GO:0005488 binding; GO:0008097 5S rRNA binding; GO:0019843 rRNA binding; GO:0097159 organic cyclic compound binding; GO:0140110 transcription regulator activity; GO:1901363 heterocyc…	PF00096	Zinc finger, C2H2 type	K	KOG1721	FOG: Zn-finger
Q8R239	Transmembrane protein 268 OS=Mus musculus OX=10090 GN=Tmem268 PE=2 SV=2	Tmem268	37.763																			plasma membrane
Q99KW9	T-cell immunomodulatory protein OS=Mus musculus OX=10090 GN=Itfg1 PE=1 SV=2	Itfg1	67.464	0.942		1.126	0.995		0.962	1.143		1.036	0.949		0.919	0.946	0.628744	1.054	0.642993	0.903	0.393177	plasma membrane	K17257								S	KOG4550	Predicted membrane protein
Q9CQV7	Mitochondrial import inner membrane translocase subunit TIM14 OS=Mus musculus OX=10090 GN=Dnajc19 PE=1 SV=3	Dnajc19	12.436	1.247	1.242	1.46	0.916	0.96	0.884	0.888	0.864	0.844	0.981	1.003	0.885	0.699	0.00365659	0.657	0.001652	0.727	0.00841045	extracellular	K09539						PF00226	DnaJ domain	O	KOG0723	Molecular chaperone (DnaJ superfamily)
Q99JY4	TraB domain-containing protein OS=Mus musculus OX=10090 GN=Trabd PE=1 SV=1	Trabd	42.189	1.227	1.073	1.346	0.917	0.984	0.915	0.811	0.919	0.732	1.056	0.997	1.072	0.772	0.0220229	0.675	0.0134714	0.857	0.0961864	nucleus									T	KOG2860	Uncharacterized conserved protein, contains TraB domain
P39429	TNF receptor-associated factor 2 OS=Mus musculus OX=10090 GN=Traf2 PE=1 SV=1	Traf2	56.026	1.182	1.106	1.104	0.878	0.95	0.972	0.954	0.891	0.859	1.007	1.032	1.099	0.825	0.00726991	0.797	0.00396423	0.925	0.085854	nucleus	K03173	TRAF2; TNF receptor-associated factor 2 [EC:2.3.2.27]	mmu04920 Adipocytokine signaling pathway; mmu05135 Yersinia infection; mmu05167 Kaposi sarcoma-associated herpesvirus infection; mmu05169 Epstein-Barr virus infection; mmu05017 Spinocerebellar ataxia; mmu05160 Hepatitis C; mmu05163 Human cytomegalovirus infection; mmu05170 Human immunodeficiency virus 1 infection; mmu04010 MAPK signaling pathway; mmu04064 NF-kappa B signaling pathway; mmu05203 Vi…	GO:0000209 protein polyubiquitination; GO:0000302 response to reactive oxygen species; GO:0001817 regulation of cytokine production; GO:0001819 positive regulation of cytokine production; GO:0001932 regulation of protein phosphorylation; GO:0001934 positive regulation of protein phosphorylation; GO:0001959 regulation of cytokine-mediated signaling pathway; GO:0001961 positive regulation of cytoki…	GO:0000151 ubiquitin ligase complex; GO:0005622 intracellular; GO:0005623 cell; GO:0005634 nucleus; GO:0005654 nucleoplasm; GO:0005737 cytoplasm; GO:0005783 endoplasmic reticulum; GO:0005789 endoplasmic reticulum membrane; GO:0005829 cytosol; GO:0005886 plasma membrane; GO:0005887 integral component of plasma membrane; GO:0005938 cell cortex; GO:0009898 cytoplasmic side of plasma membrane; GO:001…	GO:0003824 catalytic activity; GO:0004842 ubiquitin-protein transferase activity; GO:0005102 signaling receptor binding; GO:0005126 cytokine receptor binding; GO:0005164 tumor necrosis factor receptor binding; GO:0005174 CD40 receptor binding; GO:0005488 binding; GO:0005515 protein binding; GO:0008289 lipid binding; GO:0016740 transferase activity; GO:0019787 ubiquitin-like protein transferase ac…	PF00097	Zinc finger, C3HC4 type (RING finger)	O	KOG0297	TNF receptor-associated factor
P70399	TP53-binding protein 1 OS=Mus musculus OX=10090 GN=Tp53bp1 PE=1 SV=3	Tp53bp1	212.73	0.974	0.984	1.104	1.068	0.974	1.025	1.217	1.206	1.11	0.83	0.883	0.822	1.002	0.960245	1.154	0.0443731	0.828	0.0150824	nucleus	K20915	TP53BP1; tumor suppressor p53-binding protein 1	mmu04621 NOD-like receptor signaling pathway	GO:0000018 regulation of DNA recombination; GO:0000075 cell cycle checkpoint; GO:0000077 DNA damage checkpoint; GO:0000726 non-recombinational repair; GO:0002637 regulation of immunoglobulin production; GO:0002639 positive regulation of immunoglobulin production; GO:0002682 regulation of immune system process; GO:0002684 positive regulation of immune system process; GO:0002694 regulation of leuko…	GO:0000228 nuclear chromosome; GO:0000775 chromosome, centromeric region; GO:0000776 kinetochore; GO:0000781 chromosome, telomeric region; GO:0000784 nuclear chromosome, telomeric region; GO:0005622 intracellular; GO:0005623 cell; GO:0005634 nucleus; GO:0005654 nucleoplasm; GO:0005657 replication fork; GO:0005694 chromosome; GO:0005737 cytoplasm; GO:0016604 nuclear body; GO:0031974 membrane-enclo…	GO:0001085 RNA polymerase II transcription factor binding; GO:0001102 RNA polymerase II activating transcription factor binding; GO:0002039 p53 binding; GO:0003676 nucleic acid binding; GO:0003677 DNA binding; GO:0003684 damaged DNA binding; GO:0003712 transcription coregulator activity; GO:0005488 binding; GO:0005515 protein binding; GO:0008134 transcription factor binding; GO:0033613 activating…	PF09038	Tumour suppressor p53-binding protein-1 Tudor	K	KOG3548	DNA damage checkpoint protein RHP9/CRB2/53BP1
Q6ZQF0	DNA topoisomerase 2-binding protein 1 OS=Mus musculus OX=10090 GN=Topbp1 PE=1 SV=2	Topbp1	168.86	1.03	1.035	0.974	1.117	1.169	1.142	0.805	0.88	0.888	1.057	1.004	1.016	1.128	0.00682419	0.847	0.0105832	1.013	0.640903	cytoplasm	K10728	TOPBP1; topoisomerase (DNA) II binding protein 1	mmu03440 Homologous recombination	GO:0000003 reproduction; GO:0000075 cell cycle checkpoint; GO:0000076 DNA replication checkpoint; GO:0000077 DNA damage checkpoint; GO:0000278 mitotic cell cycle; GO:0000280 nuclear division; GO:0006139 nucleobase-containing compound metabolic process; GO:0006259 DNA metabolic process; GO:0006260 DNA replication; GO:0006261 DNA-dependent DNA replication; GO:0006270 DNA replication initiation; GO:…	GO:0000228 nuclear chromosome; GO:0000793 condensed chromosome; GO:0000794 condensed nuclear chromosome; GO:0000922 spindle pole; GO:0001673 male germ cell nucleus; GO:0005622 intracellular; GO:0005623 cell; GO:0005634 nucleus; GO:0005654 nucleoplasm; GO:0005694 chromosome; GO:0005815 microtubule organizing center; GO:0005819 spindle; GO:0005856 cytoskeleton; GO:0015629 actin cytoskeleton; GO:001…	GO:0005488 binding; GO:0005515 protein binding; GO:0008022 protein C-terminus binding; GO:0042802 identical protein binding;			L	KOG1929	Nucleotide excision repair factor NEF2, RAD4/CUT5 component
B9EKI3	TATA element modulatory factor OS=Mus musculus OX=10090 GN=Tmf1 PE=1 SV=2	Tmf1	121.8	0.776	0.78	0.736	1.024	0.944	1.022	1.442	1.473	1.353	0.82	0.907	0.92	1.305	0.00123635	1.862	3.92498e-05	1.155	0.0245591	nucleus	K20286			GO:0000003 reproduction; GO:0001675 acrosome assembly; GO:0001817 regulation of cytokine production; GO:0001819 positive regulation of cytokine production; GO:0003006 developmental process involved in reproduction; GO:0003008 system process; GO:0006139 nucleobase-containing compound metabolic process; GO:0006351 transcription, DNA-templated; GO:0006355 regulation of transcription, DNA-templated; …	GO:0000139 Golgi membrane; GO:0005622 intracellular; GO:0005623 cell; GO:0005634 nucleus; GO:0005737 cytoplasm; GO:0005783 endoplasmic reticulum; GO:0005794 Golgi apparatus; GO:0005829 cytosol; GO:0012505 endomembrane system; GO:0016020 membrane; GO:0031090 organelle membrane; GO:0031984 organelle subcompartment; GO:0043226 organelle; GO:0043227 membrane-bounded organelle; GO:0043229 intracellula…	GO:0003712 transcription coregulator activity; GO:0140110 transcription regulator activity;			K	KOG4673	Transcription factor TMF, TATA element modulatory factor
Q91Z49	UAP56-interacting factor OS=Mus musculus OX=10090 GN=Fyttd1 PE=1 SV=1	Fyttd1	35.887	1.423	1.268	1.756	0.893	1.068	0.859	0.548	0.704	0.684	1.136	0.922	0.834	0.634	0.0180138	0.435	0.00259979	0.65	0.0311172	mitochondria				GO:0006403 RNA localization; GO:0006405 RNA export from nucleus; GO:0006406 mRNA export from nucleus; GO:0006611 protein export from nucleus; GO:0006810 transport; GO:0006886 intracellular protein transport; GO:0006913 nucleocytoplasmic transport; GO:0008104 protein localization; GO:0008152 metabolic process; GO:0010467 gene expression; GO:0015031 protein transport; GO:0015833 peptide transport; …	GO:0005622 intracellular; GO:0005623 cell; GO:0005634 nucleus; GO:0005654 nucleoplasm; GO:0016604 nuclear body; GO:0016607 nuclear speck; GO:0031974 membrane-enclosed lumen; GO:0031981 nuclear lumen; GO:0043226 organelle; GO:0043227 membrane-bounded organelle; GO:0043229 intracellular organelle; GO:0043231 intracellular membrane-bounded organelle; GO:0043233 organelle lumen; GO:0070013 intracellu…	GO:0003676 nucleic acid binding; GO:0003723 RNA binding; GO:0003729 mRNA binding; GO:0005488 binding; GO:0097159 organic cyclic compound binding; GO:1901363 heterocyclic compound binding;
P52624	Uridine phosphorylase 1 OS=Mus musculus OX=10090 GN=Upp1 PE=1 SV=2	Upp1	34.086	0.769	0.734	0.727	0.936	1.057	0.883	1.158	1.16	1.341	1.154	1.093	1.11	1.29	0.0106763	1.641	0.000671049	1.505	6.61621e-05	plasma membrane	K00757	udp; uridine phosphorylase [EC:2.4.2.3]	mmu00240 Pyrimidine metabolism; mmu01100 Metabolic pathways; mmu00983 Drug metabolism - other enzymes	GO:0006139 nucleobase-containing compound metabolic process; GO:0006213 pyrimidine nucleoside metabolic process; GO:0006218 uridine catabolic process; GO:0006220 pyrimidine nucleotide metabolic process; GO:0006725 cellular aromatic compound metabolic process; GO:0006753 nucleoside phosphate metabolic process; GO:0006793 phosphorus metabolic process; GO:0006796 phosphate-containing compound metabo…	GO:0005622 intracellular; GO:0005623 cell; GO:0005634 nucleus; GO:0005654 nucleoplasm; GO:0005737 cytoplasm; GO:0005829 cytosol; GO:0031974 membrane-enclosed lumen; GO:0031981 nuclear lumen; GO:0043226 organelle; GO:0043227 membrane-bounded organelle; GO:0043229 intracellular organelle; GO:0043231 intracellular membrane-bounded organelle; GO:0043233 organelle lumen; GO:0070013 intracellular organ…	GO:0003824 catalytic activity; GO:0004850 uridine phosphorylase activity; GO:0016740 transferase activity; GO:0016757 transferase activity, transferring glycosyl groups; GO:0016763 transferase activity, transferring pentosyl groups;	PF01048	Phosphorylase superfamily	F	KOG3728	Uridine phosphorylase
P57746	V-type proton ATPase subunit D OS=Mus musculus OX=10090 GN=Atp6v1d PE=1 SV=1	Atp6v1d	28.369	0.954	0.925	0.919	1.057	0.955	1.027	1.184	1.243	1.169	0.87	0.934	0.94	1.086	0.0644906	1.285	0.000336386	0.981	0.505805	cytoplasm	K02149	ATPeV1D; V-type H+-transporting ATPase subunit D	mmu04966 Collecting duct acid secretion; mmu05165 Human papillomavirus infection; mmu00190 Oxidative phosphorylation; mmu01100 Metabolic pathways; mmu04721 Synaptic vesicle cycle; mmu05323 Rheumatoid arthritis; mmu04150 mTOR signaling pathway; mmu04145 Phagosome	GO:0006996 organelle organization; GO:0008104 protein localization; GO:0009987 cellular process; GO:0016043 cellular component organization; GO:0022607 cellular component assembly; GO:0030030 cell projection organization; GO:0030031 cell projection assembly; GO:0033036 macromolecule localization; GO:0033365 protein localization to organelle; GO:0034613 cellular protein localization; GO:0044085 ce…	GO:0016020 membrane; GO:0016469 proton-transporting two-sector ATPase complex; GO:0032991 protein-containing complex; GO:0033176 proton-transporting V-type ATPase complex; GO:0098796 membrane protein complex;				C	KOG1647	Vacuolar H+-ATPase V1 sector, subunit D
P56695	Wolframin OS=Mus musculus OX=10090 GN=Wfs1 PE=1 SV=1	Wfs1	100.58	1.37	1.346	1.594	0.814	0.887	0.847	0.824	0.831	0.829	0.934	0.997	0.788	0.591	0.000899797	0.576	0.000519989	0.631	0.00634553	plasma membrane	K14020	WFS1; wolfamin	mmu04141 Protein processing in endoplasmic reticulum	GO:0000122 negative regulation of transcription by RNA polymerase II; GO:0001655 urogenital system development; GO:0001822 kidney development; GO:0003008 system process; GO:0003014 renal system process; GO:0003091 renal water homeostasis; GO:0006355 regulation of transcription, DNA-templated; GO:0006357 regulation of transcription by RNA polymerase II; GO:0006457 protein folding; GO:0006464 cellu…	GO:0005622 intracellular; GO:0005623 cell; GO:0005737 cytoplasm; GO:0005783 endoplasmic reticulum; GO:0005788 endoplasmic reticulum lumen; GO:0005789 endoplasmic reticulum membrane; GO:0012505 endomembrane system; GO:0016020 membrane; GO:0016021 integral component of membrane; GO:0030176 integral component of endoplasmic reticulum membrane; GO:0030425 dendrite; GO:0031224 intrinsic component of m…	GO:0005488 binding; GO:0005515 protein binding; GO:0005516 calmodulin binding; GO:0008134 transcription factor binding; GO:0019899 enzyme binding; GO:0031625 ubiquitin protein ligase binding; GO:0033613 activating transcription factor binding; GO:0044389 ubiquitin-like protein ligase binding; GO:0048306 calcium-dependent protein binding; GO:0051117 ATPase binding;
E9Q5K9	YTH domain-containing protein 1 OS=Mus musculus OX=10090 GN=Ythdc1 PE=1 SV=2	Ythdc1	85.648	1.103	1.039	1.183	0.892	0.99	0.912	0.962	0.894	0.877	1.101	1.099	1.053	0.84	0.0241254	0.822	0.0140761	0.978	0.634137	nucleus	K20100			GO:0000245 spliceosomal complex assembly; GO:0000375 RNA splicing, via transesterification reactions; GO:0000377 RNA splicing, via transesterification reactions with bulged adenosine as nucleophile; GO:0000398 mRNA splicing, via spliceosome; GO:0006139 nucleobase-containing compound metabolic process; GO:0006376 mRNA splice site selection; GO:0006396 RNA processing; GO:0006397 mRNA processing; GO…	GO:0005622 intracellular; GO:0005623 cell; GO:0005634 nucleus; GO:0005654 nucleoplasm; GO:0005886 plasma membrane; GO:0016020 membrane; GO:0016604 nuclear body; GO:0016607 nuclear speck; GO:0031974 membrane-enclosed lumen; GO:0031981 nuclear lumen; GO:0043226 organelle; GO:0043227 membrane-bounded organelle; GO:0043229 intracellular organelle; GO:0043231 intracellular membrane-bounded organelle; …	GO:0003676 nucleic acid binding; GO:0003723 RNA binding; GO:0005488 binding; GO:0097159 organic cyclic compound binding; GO:1901363 heterocyclic compound binding; GO:1990247 N6-methyladenosine-containing RNA binding;	PF04146	YT521-B-like domain	AT	KOG1902	Putative signal transduction protein involved in RNA splicing
Q99LB7	Sarcosine dehydrogenase, mitochondrial OS=Mus musculus OX=10090 GN=Sardh PE=1 SV=1	Sardh	101.68	1.102			1.007			1.076			0.849			0.914		0.976		0.77		mitochondria	K00314	SARDH; sarcosine dehydrogenase [EC:1.5.8.3]	mmu00260 Glycine, serine and threonine metabolism; mmu01100 Metabolic pathways	GO:0001505 regulation of neurotransmitter levels; GO:0006082 organic acid metabolic process; GO:0006520 cellular amino acid metabolic process; GO:0006544 glycine metabolic process; GO:0006545 glycine biosynthetic process; GO:0006575 cellular modified amino acid metabolic process; GO:0006576 cellular biogenic amine metabolic process; GO:0006725 cellular aromatic compound metabolic process; GO:0006…	GO:0005622 intracellular; GO:0005623 cell; GO:0005737 cytoplasm; GO:0005739 mitochondrion; GO:0005759 mitochondrial matrix; GO:0031974 membrane-enclosed lumen; GO:0043226 organelle; GO:0043227 membrane-bounded organelle; GO:0043229 intracellular organelle; GO:0043231 intracellular membrane-bounded organelle; GO:0043233 organelle lumen; GO:0070013 intracellular organelle lumen;	GO:0000166 nucleotide binding; GO:0003824 catalytic activity; GO:0005488 binding; GO:0005542 folic acid binding; GO:0008144 drug binding; GO:0008480 sarcosine dehydrogenase activity; GO:0016491 oxidoreductase activity; GO:0016645 oxidoreductase activity, acting on the CH-NH group of donors; GO:0019842 vitamin binding; GO:0031406 carboxylic acid binding; GO:0033218 amide binding; GO:0036094 small …	PF01266; PF01571; PF08669	FAD dependent oxidoreductase; Aminomethyltransferase folate-binding domain; Glycine cleavage T-protein C-terminal barrel domain	E	KOG2844	Dimethylglycine dehydrogenase precursor
Q9JIS3	Single-pass membrane and coiled-coil domain-containing protein 4 OS=Mus musculus OX=10090 GN=Smco4 PE=3 SV=2	Smco4	6.694	0.955	1.121	1.138	1.097	1.002	1.109	0.97	0.924	0.742	0.999	0.989	1.051	0.998	0.997733	0.82	0.112992	0.946	0.418981	cytoplasm
Q3UHD6	Sorting nexin-27 OS=Mus musculus OX=10090 GN=Snx27 PE=1 SV=2	Snx27	60.988	1.025	1.012	1.001	0.913	0.943	0.929	0.923	0.86	0.936	1.144	1.209	1.134	0.917	0.00168152	0.895	0.0146286	1.148	0.00290549	cytoplasm	K17936			GO:0001767 establishment of lymphocyte polarity; GO:0001770 establishment of natural killer cell polarity; GO:0001775 cell activation; GO:0002376 immune system process; GO:0006810 transport; GO:0006886 intracellular protein transport; GO:0007034 vacuolar transport; GO:0007041 lysosomal transport; GO:0007163 establishment or maintenance of cell polarity; GO:0007275 multicellular organism developme…	GO:0001772 immunological synapse; GO:0005622 intracellular; GO:0005623 cell; GO:0005634 nucleus; GO:0005654 nucleoplasm; GO:0005737 cytoplasm; GO:0005768 endosome; GO:0005769 early endosome; GO:0005829 cytosol; GO:0005886 plasma membrane; GO:0010008 endosome membrane; GO:0012505 endomembrane system; GO:0014069 postsynaptic density; GO:0016020 membrane; GO:0031090 organelle membrane; GO:0031410 cy…	GO:0005102 signaling receptor binding; GO:0005488 binding; GO:0005515 protein binding; GO:0005543 phospholipid binding; GO:0008289 lipid binding; GO:0032266 phosphatidylinositol-3-phosphate binding; GO:0035091 phosphatidylinositol binding; GO:0035254 glutamate receptor binding; GO:0035255 ionotropic glutamate receptor binding; GO:0043167 ion binding; GO:0043168 anion binding; GO:1901981 phosphati…	PF00787; PF00788	PX domain; Ras association (RalGDS/AF-6) domain	TU	KOG3784	Sorting nexin protein SNX27
Q8VCN9	Tubulin-specific chaperone C OS=Mus musculus OX=10090 GN=Tbcc PE=1 SV=1	Tbcc	38.124	1.014	1.043	0.978	1.084	1.141	1.142	1.097	1.282	1.212	0.802	0.606	0.702	1.109	0.0149292	1.183	0.0277255	0.695	0.0112301	cytoplasm,nucleus	K21766			GO:0006457 protein folding; GO:0007021 tubulin complex assembly; GO:0007023 post-chaperonin tubulin folding pathway; GO:0009987 cellular process; GO:0016043 cellular component organization; GO:0022607 cellular component assembly; GO:0034622 cellular protein-containing complex assembly; GO:0043933 protein-containing complex subunit organization; GO:0044085 cellular component biogenesis; GO:0065003…	GO:0005622 intracellular; GO:0005623 cell; GO:0005737 cytoplasm; GO:0005829 cytosol; GO:0005856 cytoskeleton; GO:0005874 microtubule; GO:0005929 cilium; GO:0015630 microtubule cytoskeleton; GO:0032391 photoreceptor connecting cilium; GO:0035869 ciliary transition zone; GO:0042995 cell projection; GO:0043005 neuron projection; GO:0043226 organelle; GO:0043228 non-membrane-bounded organelle; GO:004…	GO:0003824 catalytic activity; GO:0003924 GTPase activity; GO:0005488 binding; GO:0005515 protein binding; GO:0016462 pyrophosphatase activity; GO:0016787 hydrolase activity; GO:0016817 hydrolase activity, acting on acid anhydrides; GO:0016818 hydrolase activity, acting on acid anhydrides, in phosphorus-containing anhydrides; GO:0017111 nucleoside-triphosphatase activity; GO:0051087 chaperone bin…	PF07986	Tubulin binding cofactor C	O	KOG2512	Beta-tubulin folding cofactor C
Q08639	Transcription factor Dp-1 OS=Mus musculus OX=10090 GN=Tfdp1 PE=1 SV=1	Tfdp1	45.23	0.802	0.782	0.812	1.097	1.047	1.088	1.13	1.216	1.125	0.996	1.003	1.001	1.349	7.92351e-05	1.449	0.000177485	1.252	3.72022e-05	cytoplasm,nucleus	K04683	TFDP1; transcription factor Dp-1	mmu04110 Cell cycle; mmu04350 TGF-beta signaling pathway	GO:0000075 cell cycle checkpoint; GO:0000077 DNA damage checkpoint; GO:0000082 G1/S transition of mitotic cell cycle; GO:0000083 regulation of transcription involved in G1/S transition of mitotic cell cycle; GO:0000278 mitotic cell cycle; GO:0006355 regulation of transcription, DNA-templated; GO:0006357 regulation of transcription by RNA polymerase II; GO:0006810 transport; GO:0006839 mitochondri…	GO:0005622 intracellular; GO:0005623 cell; GO:0005634 nucleus; GO:0005654 nucleoplasm; GO:0005667 transcription regulator complex; GO:0005737 cytoplasm; GO:0005829 cytosol; GO:0031974 membrane-enclosed lumen; GO:0031981 nuclear lumen; GO:0032991 protein-containing complex; GO:0043226 organelle; GO:0043227 membrane-bounded organelle; GO:0043229 intracellular organelle; GO:0043231 intracellular mem…	GO:0000981 DNA-binding transcription factor activity, RNA polymerase II-specific; GO:0003676 nucleic acid binding; GO:0003677 DNA binding; GO:0003700 DNA-binding transcription factor activity; GO:0003712 transcription coregulator activity; GO:0003713 transcription coactivator activity; GO:0005488 binding; GO:0005515 protein binding; GO:0008134 transcription factor binding; GO:0019904 protein doma…	PF02319; PF08781	E2F/DP family winged-helix DNA-binding domain; Transcription factor DP	K	KOG2829	E2F-like protein
Q9QYA2	Mitochondrial import receptor subunit TOM40 homolog OS=Mus musculus OX=10090 GN=Tomm40 PE=1 SV=3	Tomm40	37.895	1.311	1.229	1.359	0.775	0.923	0.804	0.778	0.772	0.85	1.146	1.058	0.95	0.642	0.00184304	0.616	0.000339879	0.809	0.0256981	nucleus	K11518	TOM40; mitochondrial import receptor subunit TOM40	mmu05022 Pathways of neurodegeneration - multiple diseases; mmu05014 Amyotrophic lateral sclerosis	GO:0006605 protein targeting; GO:0006626 protein targeting to mitochondrion; GO:0006810 transport; GO:0006811 ion transport; GO:0006812 cation transport; GO:0006839 mitochondrial transport; GO:0006886 intracellular protein transport; GO:0006996 organelle organization; GO:0007005 mitochondrion organization; GO:0007006 mitochondrial membrane organization; GO:0008104 protein localization; GO:0009987…	GO:0005622 intracellular; GO:0005623 cell; GO:0005737 cytoplasm; GO:0005739 mitochondrion; GO:0005740 mitochondrial envelope; GO:0005741 mitochondrial outer membrane; GO:0005742 mitochondrial outer membrane translocase complex; GO:0005743 mitochondrial inner membrane; GO:0005829 cytosol; GO:0016020 membrane; GO:0016021 integral component of membrane; GO:0019866 organelle inner membrane; GO:001986…	GO:0005215 transporter activity; GO:0005216 ion channel activity; GO:0005261 cation channel activity; GO:0005488 binding; GO:0005515 protein binding; GO:0008320 protein transmembrane transporter activity; GO:0008324 cation transmembrane transporter activity; GO:0015075 ion transmembrane transporter activity; GO:0015267 channel activity; GO:0015318 inorganic molecular entity transmembrane transpor…			U	KOG3296	Translocase of outer mitochondrial membrane complex, subunit TOM40
O70274	Protein tyrosine phosphatase type IVA 2 OS=Mus musculus OX=10090 GN=Ptp4a2 PE=1 SV=1	Ptp4a2	19.127	0.99	1.015	0.997	0.98	1.077	0.998	0.966	0.888	1.011	1.147	1.057	1.016	1.018	0.605364	0.954	0.28205	1.073	0.131981	cytoplasm	K18041			GO:0006464 cellular protein modification process; GO:0006470 protein dephosphorylation; GO:0006793 phosphorus metabolic process; GO:0006796 phosphate-containing compound metabolic process; GO:0006807 nitrogen compound metabolic process; GO:0008152 metabolic process; GO:0009987 cellular process; GO:0016311 dephosphorylation; GO:0019538 protein metabolic process; GO:0035335 peptidyl-tyrosine dephos…	GO:0005622 intracellular; GO:0005623 cell; GO:0005634 nucleus; GO:0005737 cytoplasm; GO:0005768 endosome; GO:0005769 early endosome; GO:0005829 cytosol; GO:0005886 plasma membrane; GO:0012505 endomembrane system; GO:0016020 membrane; GO:0031410 cytoplasmic vesicle; GO:0031982 vesicle; GO:0043226 organelle; GO:0043227 membrane-bounded organelle; GO:0043229 intracellular organelle; GO:0043231 intra…	GO:0003824 catalytic activity; GO:0004721 phosphoprotein phosphatase activity; GO:0004725 protein tyrosine phosphatase activity; GO:0004727 prenylated protein tyrosine phosphatase activity; GO:0016787 hydrolase activity; GO:0016788 hydrolase activity, acting on ester bonds; GO:0016791 phosphatase activity; GO:0042578 phosphoric ester hydrolase activity; GO:0140096 catalytic activity, acting on a …	PF00102	Protein-tyrosine phosphatase	T	KOG2836	Protein tyrosine phosphatase IVA1
Q8BGX0	E3 ubiquitin-protein ligase TRIM23 OS=Mus musculus OX=10090 GN=Trim23 PE=2 SV=1	Trim23	63.931	1.072	1.173	1.185	0.726	0.906	0.754	0.71	0.726	0.758	1.475	1.231	1.308	0.696	0.00827794	0.64	0.00027651	1.17	0.0661743	nucleus	K07963			GO:0006464 cellular protein modification process; GO:0006471 protein ADP-ribosylation; GO:0006807 nitrogen compound metabolic process; GO:0008152 metabolic process; GO:0009987 cellular process; GO:0016567 protein ubiquitination; GO:0019538 protein metabolic process; GO:0032446 protein modification by small protein conjugation; GO:0036211 protein modification process; GO:0043085 positive regulatio…	GO:0000139 Golgi membrane; GO:0000323 lytic vacuole; GO:0005622 intracellular; GO:0005623 cell; GO:0005634 nucleus; GO:0005737 cytoplasm; GO:0005764 lysosome; GO:0005765 lysosomal membrane; GO:0005773 vacuole; GO:0005774 vacuolar membrane; GO:0005794 Golgi apparatus; GO:0012505 endomembrane system; GO:0016020 membrane; GO:0031090 organelle membrane; GO:0031984 organelle subcompartment; GO:0043226…	GO:0000166 nucleotide binding; GO:0001882 nucleoside binding; GO:0001883 purine nucleoside binding; GO:0003824 catalytic activity; GO:0003924 GTPase activity; GO:0004842 ubiquitin-protein transferase activity; GO:0005488 binding; GO:0005515 protein binding; GO:0005525 GTP binding; GO:0008047 enzyme activator activity; GO:0016462 pyrophosphatase activity; GO:0016740 transferase activity; GO:001678…	PF13445; PF00643; PF00025	RING-type zinc-finger, LisH dimerisation motif; B-box zinc finger; ADP-ribosylation factor family	U	KOG4185	Predicted E3 ubiquitin ligase
Q5NCC3	E3 ubiquitin-protein ligase TRIM41 OS=Mus musculus OX=10090 GN=Trim41 PE=1 SV=1	Trim41	71.817	0.822	0.951	1.071	1.321	1.207	1.383	1.173	1.154	0.953	0.728	0.739	0.653	1.375	0.0201364	1.153	0.228671	0.745	0.0280206	nucleus	K12017				GO:0005622 intracellular; GO:0005623 cell; GO:0005634 nucleus; GO:0005654 nucleoplasm; GO:0005730 nucleolus; GO:0016604 nuclear body; GO:0031974 membrane-enclosed lumen; GO:0031981 nuclear lumen; GO:0043226 organelle; GO:0043227 membrane-bounded organelle; GO:0043228 non-membrane-bounded organelle; GO:0043229 intracellular organelle; GO:0043231 intracellular membrane-bounded organelle; GO:0043232…	GO:0005488 binding; GO:0005515 protein binding; GO:0042802 identical protein binding;	PF00643	B-box zinc finger	O	KOG2177	Predicted E3 ubiquitin ligase
E9Q6P5	Tetratricopeptide repeat protein 7B OS=Mus musculus OX=10090 GN=Ttc7b PE=1 SV=1	Ttc7b	94.202	1.216		1.116	0.942		0.924	0.815		0.963	1.042		1.034	0.8	0.0370587	0.762	0.100099	0.89	0.115727	nucleus	K21843			GO:0006629 lipid metabolic process; GO:0006644 phospholipid metabolic process; GO:0006650 glycerophospholipid metabolic process; GO:0006793 phosphorus metabolic process; GO:0006796 phosphate-containing compound metabolic process; GO:0008104 protein localization; GO:0008152 metabolic process; GO:0009987 cellular process; GO:0016310 phosphorylation; GO:0019637 organophosphate metabolic process; GO:…	GO:0005622 intracellular; GO:0005623 cell; GO:0005737 cytoplasm; GO:0005829 cytosol; GO:0005886 plasma membrane; GO:0016020 membrane; GO:0071944 cell periphery;		PF12895	Anaphase-promoting complex, cyclosome, subunit 3	T	KOG4162	Predicted calmodulin-binding protein
B1AQJ2	Ubiquitin carboxyl-terminal hydrolase 36 OS=Mus musculus OX=10090 GN=Usp36 PE=1 SV=1	Usp36	119.91	1.189	1.155	1.383	0.82	1.002	0.891	0.75	0.718	0.768	1.241	1.128	1.084	0.728	0.0169383	0.6	0.00101373	0.926	0.337815	nucleus	K11855			GO:0006325 chromatin organization; GO:0006464 cellular protein modification process; GO:0006508 proteolysis; GO:0006807 nitrogen compound metabolic process; GO:0006996 organelle organization; GO:0006997 nucleus organization; GO:0007000 nucleolus organization; GO:0008152 metabolic process; GO:0009892 negative regulation of metabolic process; GO:0009894 regulation of catabolic process; GO:0009895 n…	GO:0005622 intracellular; GO:0005623 cell; GO:0005634 nucleus; GO:0005654 nucleoplasm; GO:0005730 nucleolus; GO:0005737 cytoplasm; GO:0016604 nuclear body; GO:0016607 nuclear speck; GO:0031974 membrane-enclosed lumen; GO:0031981 nuclear lumen; GO:0043226 organelle; GO:0043227 membrane-bounded organelle; GO:0043228 non-membrane-bounded organelle; GO:0043229 intracellular organelle; GO:0043231 intr…	GO:0003824 catalytic activity; GO:0004843 thiol-dependent ubiquitin-specific protease activity; GO:0008233 peptidase activity; GO:0008234 cysteine-type peptidase activity; GO:0016787 hydrolase activity; GO:0019783 ubiquitin-like protein-specific protease activity; GO:0036459 thiol-dependent ubiquitinyl hydrolase activity; GO:0070011 peptidase activity, acting on L-amino acid peptides; GO:0101005 …			O	KOG1865	Ubiquitin carboxyl-terminal hydrolase
O70481	E3 ubiquitin-protein ligase UBR1 OS=Mus musculus OX=10090 GN=Ubr1 PE=1 SV=2	Ubr1	200.24	1.078	1.082	1.065	0.857	0.963	0.93	0.83	0.862	0.903	1.306	1.106	1.16	0.853	0.0100289	0.805	0.000931064	1.108	0.11491	plasma membrane	K10625			GO:0001101 response to acid chemical; GO:0006464 cellular protein modification process; GO:0006508 proteolysis; GO:0006511 ubiquitin-dependent protein catabolic process; GO:0006807 nitrogen compound metabolic process; GO:0008152 metabolic process; GO:0009056 catabolic process; GO:0009057 macromolecule catabolic process; GO:0009719 response to endogenous stimulus; GO:0009966 regulation of signal t…	GO:0000151 ubiquitin ligase complex; GO:0000502 proteasome complex; GO:0005622 intracellular; GO:0005623 cell; GO:0005737 cytoplasm; GO:0032991 protein-containing complex; GO:1902494 catalytic complex; GO:1905368 peptidase complex; GO:1905369 endopeptidase complex; GO:1990234 transferase complex;	GO:0003824 catalytic activity; GO:0004842 ubiquitin-protein transferase activity; GO:0005488 binding; GO:0016597 amino acid binding; GO:0016740 transferase activity; GO:0019787 ubiquitin-like protein transferase activity; GO:0031406 carboxylic acid binding; GO:0036094 small molecule binding; GO:0043167 ion binding; GO:0043168 anion binding; GO:0043169 cation binding; GO:0043177 organic acid bindi…			O	KOG1140	N-end rule pathway, recognition component UBR1
P61082	NEDD8-conjugating enzyme Ubc12 OS=Mus musculus OX=10090 GN=Ube2m PE=1 SV=1	Ube2m	20.9	1.018	1.071	1.028	0.954	0.968	0.978	0.97	1.001	0.99	1.081	1.019	1.07	0.93	0.0136978	0.95	0.0472342	1.017	0.522389	cytoplasm	K10579	UBE2M; ubiquitin-conjugating enzyme E2 M [EC:2.3.2.34]	mmu04120 Ubiquitin mediated proteolysis	GO:0006464 cellular protein modification process; GO:0006807 nitrogen compound metabolic process; GO:0008152 metabolic process; GO:0009987 cellular process; GO:0010941 regulation of cell death; GO:0010942 positive regulation of cell death; GO:0016567 protein ubiquitination; GO:0019538 protein metabolic process; GO:0032446 protein modification by small protein conjugation; GO:0036211 protein modif…	GO:0005622 intracellular; GO:0005623 cell; GO:0005634 nucleus; GO:0005654 nucleoplasm; GO:0005737 cytoplasm; GO:0005829 cytosol; GO:0031974 membrane-enclosed lumen; GO:0031981 nuclear lumen; GO:0043226 organelle; GO:0043227 membrane-bounded organelle; GO:0043229 intracellular organelle; GO:0043231 intracellular membrane-bounded organelle; GO:0043233 organelle lumen; GO:0070013 intracellular organ…	GO:0003824 catalytic activity; GO:0004842 ubiquitin-protein transferase activity; GO:0016740 transferase activity; GO:0019787 ubiquitin-like protein transferase activity; GO:0019788 NEDD8 transferase activity; GO:0140096 catalytic activity, acting on a protein;	PF00179	Ubiquitin-conjugating enzyme	O	KOG0420	Ubiquitin-protein ligase
Q8BGJ9	Splicing factor U2AF 26 kDa subunit OS=Mus musculus OX=10090 GN=U2af1l4 PE=1 SV=1	U2af1l4	25.836	0.696	0.72		1.148	0.99		1.2	1.196		0.984	1.139		1.51	0.0327305	1.692	0.00104651	1.499	0.0330824	extracellular	K12836	U2AF1; splicing factor U2AF 35 kDa subunit	mmu03040 Spliceosome	GO:0000375 RNA splicing, via transesterification reactions; GO:0000377 RNA splicing, via transesterification reactions with bulged adenosine as nucleophile; GO:0000398 mRNA splicing, via spliceosome; GO:0006139 nucleobase-containing compound metabolic process; GO:0006396 RNA processing; GO:0006397 mRNA processing; GO:0006403 RNA localization; GO:0006405 RNA export from nucleus; GO:0006406 mRNA ex…	GO:0005622 intracellular; GO:0005623 cell; GO:0005634 nucleus; GO:0005654 nucleoplasm; GO:0005681 spliceosomal complex; GO:0016604 nuclear body; GO:0016607 nuclear speck; GO:0031974 membrane-enclosed lumen; GO:0031981 nuclear lumen; GO:0032991 protein-containing complex; GO:0043226 organelle; GO:0043227 membrane-bounded organelle; GO:0043229 intracellular organelle; GO:0043231 intracellular membr…	GO:0003676 nucleic acid binding; GO:0003723 RNA binding; GO:0005488 binding; GO:0030628 pre-mRNA 3'-splice site binding; GO:0036002 pre-mRNA binding; GO:0097159 organic cyclic compound binding; GO:1901363 heterocyclic compound binding;	PF00076	RNA recognition motif. (a.k.a. RRM, RBD, or RNP domain)	A	KOG2202	U2 snRNP splicing factor, small subunit, and related proteins
P83741	Serine/threonine-protein kinase WNK1 OS=Mus musculus OX=10090 GN=Wnk1 PE=1 SV=2	Wnk1	250.93	0.927	0.924	0.884	1.005	1.01	1.021	1.222	1.203	1.171	0.884	0.923	0.941	1.11	0.00283637	1.315	0.000156741	1.005	0.856242	nucleus	K08867			GO:0001932 regulation of protein phosphorylation; GO:0001933 negative regulation of protein phosphorylation; GO:0001934 positive regulation of protein phosphorylation; GO:0002028 regulation of sodium ion transport; GO:0003008 system process; GO:0003013 circulatory system process; GO:0003073 regulation of systemic arterial blood pressure; GO:0003084 positive regulation of systemic arterial blood p…	GO:0005622 intracellular; GO:0005623 cell; GO:0005737 cytoplasm; GO:0005829 cytosol; GO:0016020 membrane;	GO:0000166 nucleotide binding; GO:0000287 magnesium ion binding; GO:0003824 catalytic activity; GO:0004672 protein kinase activity; GO:0004674 protein serine/threonine kinase activity; GO:0004857 enzyme inhibitor activity; GO:0004860 protein kinase inhibitor activity; GO:0005488 binding; GO:0005515 protein binding; GO:0005524 ATP binding; GO:0008047 enzyme activator activity; GO:0008144 drug bind…	PF00069; PF12202	Protein kinase domain; Oxidative-stress-responsive kinase 1 C terminal	T	KOG0584	Serine/threonine protein kinase
Q3UFS0	Protein zyg-11 homolog B OS=Mus musculus OX=10090 GN=Zyg11b PE=1 SV=2	Zyg11b	83.99	1.074	1.143	1.092	0.806	1	0.884	0.834	0.751	0.859	1.287	1.128	1.17	0.813	0.0319178	0.739	0.0024564	1.083	0.14384	cytoplasm	K10350			GO:0006464 cellular protein modification process; GO:0006807 nitrogen compound metabolic process; GO:0008152 metabolic process; GO:0009987 cellular process; GO:0016567 protein ubiquitination; GO:0019222 regulation of metabolic process; GO:0019538 protein metabolic process; GO:0031323 regulation of cellular metabolic process; GO:0031396 regulation of protein ubiquitination; GO:0031399 regulation o…	GO:0000151 ubiquitin ligase complex; GO:0005622 intracellular; GO:0005623 cell; GO:0031461 cullin-RING ubiquitin ligase complex; GO:0031462 Cul2-RING ubiquitin ligase complex; GO:0032991 protein-containing complex; GO:1902494 catalytic complex; GO:1990234 transferase complex;	GO:0003824 catalytic activity; GO:0004842 ubiquitin-protein transferase activity; GO:0016740 transferase activity; GO:0019787 ubiquitin-like protein transferase activity; GO:0140096 catalytic activity, acting on a protein;			S	KOG3665	ZYG-1-like serine/threonine protein kinases
Q9CWU2	Palmitoyltransferase ZDHHC13 OS=Mus musculus OX=10090 GN=Zdhhc13 PE=1 SV=2	Zdhhc13	70.889	1.144	1.214	1.287	0.796	0.981	0.876	0.809	0.837	0.784	1.253	1.06	1.096	0.728	0.00988557	0.667	0.000482045	0.935	0.327414	plasma membrane	K20032			GO:0006810 transport; GO:0006811 ion transport; GO:0006812 cation transport; GO:0015693 magnesium ion transport; GO:0030001 metal ion transport; GO:0034220 ion transmembrane transport; GO:0051179 localization; GO:0051234 establishment of localization; GO:0055085 transmembrane transport; GO:0070838 divalent metal ion transport; GO:0072511 divalent inorganic cation transport; GO:0098655 cation tran…	GO:0000139 Golgi membrane; GO:0005622 intracellular; GO:0005623 cell; GO:0005737 cytoplasm; GO:0005783 endoplasmic reticulum; GO:0005794 Golgi apparatus; GO:0005798 Golgi-associated vesicle; GO:0012505 endomembrane system; GO:0016020 membrane; GO:0030660 Golgi-associated vesicle membrane; GO:0031090 organelle membrane; GO:0031410 cytoplasmic vesicle; GO:0031982 vesicle; GO:0031984 organelle subco…	GO:0003824 catalytic activity; GO:0005215 transporter activity; GO:0008324 cation transmembrane transporter activity; GO:0015075 ion transmembrane transporter activity; GO:0015095 magnesium ion transmembrane transporter activity; GO:0015318 inorganic molecular entity transmembrane transporter activity; GO:0016409 palmitoyltransferase activity; GO:0016740 transferase activity; GO:0016746 transfera…			S	KOG0509	Ankyrin repeat and DHHC-type Zn-finger domain containing proteins
Q9JLM4	Zinc finger MYM-type protein 3 OS=Mus musculus OX=10090 GN=Zmym3 PE=1 SV=1	Zmym3	152.88	0.875	0.988	0.912	1.08	1.022	1.13	1.236	1.308	1.14	0.847	0.744	0.854	1.165	0.0292472	1.328	0.00612528	0.881	0.0898352	cytoplasm				GO:0006355 regulation of transcription, DNA-templated; GO:0006357 regulation of transcription by RNA polymerase II; GO:0006996 organelle organization; GO:0007010 cytoskeleton organization; GO:0007275 multicellular organism development; GO:0009889 regulation of biosynthetic process; GO:0009987 cellular process; GO:0010468 regulation of gene expression; GO:0010556 regulation of macromolecule biosyn…	GO:0005622 intracellular; GO:0005623 cell; GO:0005634 nucleus; GO:0005654 nucleoplasm; GO:0005737 cytoplasm; GO:0031974 membrane-enclosed lumen; GO:0031981 nuclear lumen; GO:0043226 organelle; GO:0043227 membrane-bounded organelle; GO:0043229 intracellular organelle; GO:0043231 intracellular membrane-bounded organelle; GO:0043233 organelle lumen; GO:0070013 intracellular organelle lumen;	GO:0000981 DNA-binding transcription factor activity, RNA polymerase II-specific; GO:0003676 nucleic acid binding; GO:0003677 DNA binding; GO:0003700 DNA-binding transcription factor activity; GO:0005488 binding; GO:0097159 organic cyclic compound binding; GO:0140110 transcription regulator activity; GO:1901363 heterocyclic compound binding;	PF06467	MYM-type Zinc finger with FCS sequence motif
Q6KAQ7	ZZ-type zinc finger-containing protein 3 OS=Mus musculus OX=10090 GN=Zzz3 PE=1 SV=2	Zzz3	102.31		0.858			1.07			1.05			1.062		1.247		1.224		1.238		nucleus	K24536			GO:0006355 regulation of transcription, DNA-templated; GO:0006357 regulation of transcription by RNA polymerase II; GO:0009889 regulation of biosynthetic process; GO:0010468 regulation of gene expression; GO:0010556 regulation of macromolecule biosynthetic process; GO:0019219 regulation of nucleobase-containing compound metabolic process; GO:0019222 regulation of metabolic process; GO:0031323 reg…	GO:0000123 histone acetyltransferase complex; GO:0005622 intracellular; GO:0005623 cell; GO:0005634 nucleus; GO:0005654 nucleoplasm; GO:0005671 Ada2/Gcn5/Ada3 transcription activator complex; GO:0005730 nucleolus; GO:0031248 protein acetyltransferase complex; GO:0031974 membrane-enclosed lumen; GO:0031981 nuclear lumen; GO:0032991 protein-containing complex; GO:0043226 organelle; GO:0043227 membr…	GO:0000981 DNA-binding transcription factor activity, RNA polymerase II-specific; GO:0003700 DNA-binding transcription factor activity; GO:0140110 transcription regulator activity;	PF00249; PF00569	Myb-like DNA-binding domain; Zinc finger, ZZ type
Q9ERS5	Pleckstrin homology domain-containing family A member 2 OS=Mus musculus OX=10090 GN=Plekha2 PE=1 SV=1	Plekha2	47.379	1.064	1.062	1.052	0.822	0.94	0.867	0.869	0.858	0.921	1.286	1.202	1.186	0.827	0.00814503	0.833	0.00116074	1.156	0.00465508	nucleus	K23796			GO:0001952 regulation of cell-matrix adhesion; GO:0001954 positive regulation of cell-matrix adhesion; GO:0006629 lipid metabolic process; GO:0006644 phospholipid metabolic process; GO:0006650 glycerophospholipid metabolic process; GO:0006661 phosphatidylinositol biosynthetic process; GO:0006793 phosphorus metabolic process; GO:0006796 phosphate-containing compound metabolic process; GO:0008152 m…	GO:0005622 intracellular; GO:0005623 cell; GO:0005737 cytoplasm; GO:0005886 plasma membrane; GO:0016020 membrane; GO:0032991 protein-containing complex; GO:0071944 cell periphery;	GO:0001968 fibronectin binding; GO:0005488 binding; GO:0005515 protein binding; GO:0005543 phospholipid binding; GO:0008289 lipid binding; GO:0019904 protein domain specific binding; GO:0030165 PDZ domain binding; GO:0035091 phosphatidylinositol binding; GO:0043167 ion binding; GO:0043168 anion binding; GO:0043236 laminin binding; GO:0043325 phosphatidylinositol-3,4-bisphosphate binding; GO:00508…	PF00169	PH domain
Q3U4I7	Pyridine nucleotide-disulfide oxidoreductase domain-containing protein 2 OS=Mus musculus OX=10090 GN=Pyroxd2 PE=1 SV=3	Pyroxd2	62.939	2.216	2.205		0.665	0.746		0.552	0.59		0.604	0.496		0.319	0.00252003	0.258	0.000607093	0.249	0.00494544	mitochondria				GO:0008152 metabolic process; GO:0055114 oxidation-reduction process;	GO:0005622 intracellular; GO:0005623 cell;	GO:0003824 catalytic activity; GO:0016491 oxidoreductase activity;	PF01593	Flavin containing amine oxidoreductase	H	KOG4254	Phytoene desaturase
Q80WQ6	Inactive rhomboid protein 2 OS=Mus musculus OX=10090 GN=Rhbdf2 PE=1 SV=1	Rhbdf2	93.433	0.862	0.903	0.828	0.905	1.04	1.038	1.037	0.945	1.001	1.252	1.089	1.151	1.15	0.0572295	1.15	0.0191731	1.347	0.00339412	plasma membrane				GO:0002791 regulation of peptide secretion; GO:0002792 negative regulation of peptide secretion; GO:0009966 regulation of signal transduction; GO:0010646 regulation of cell communication; GO:0023051 regulation of signaling; GO:0032879 regulation of localization; GO:0032880 regulation of protein localization; GO:0042058 regulation of epidermal growth factor receptor signaling pathway; GO:0048519 n…	GO:0005622 intracellular; GO:0005623 cell; GO:0005737 cytoplasm; GO:0005783 endoplasmic reticulum; GO:0005789 endoplasmic reticulum membrane; GO:0005886 plasma membrane; GO:0012505 endomembrane system; GO:0016020 membrane; GO:0031984 organelle subcompartment; GO:0042175 nuclear outer membrane-endoplasmic reticulum membrane network; GO:0043226 organelle; GO:0043227 membrane-bounded organelle; GO:0…				T	KOG2290	Rhomboid family proteins
Q9CWT3	Sorting nexin-10 OS=Mus musculus OX=10090 GN=Snx10 PE=1 SV=1	Snx10	23.542	0.973	0.95	0.917	1.044	1.238	1.178	1.034	0.929	0.946	0.975	0.917	0.992	1.218	0.0217302	1.024	0.567712	1.015	0.634681	cytoplasm,nucleus	K17924			GO:0001503 ossification; GO:0001696 gastric acid secretion; GO:0001894 tissue homeostasis; GO:0002376 immune system process; GO:0002520 immune system development; GO:0002521 leukocyte differentiation; GO:0002573 myeloid leukocyte differentiation; GO:0003008 system process; GO:0006810 transport; GO:0006897 endocytosis; GO:0006996 organelle organization; GO:0007032 endosome organization; GO:0007275…	GO:0005622 intracellular; GO:0005623 cell; GO:0005634 nucleus; GO:0005737 cytoplasm; GO:0005768 endosome; GO:0005783 endoplasmic reticulum; GO:0005815 microtubule organizing center; GO:0005856 cytoskeleton; GO:0010008 endosome membrane; GO:0012505 endomembrane system; GO:0015630 microtubule cytoskeleton; GO:0016020 membrane; GO:0019898 extrinsic component of membrane; GO:0030141 secretory granule…	GO:0005488 binding; GO:0005515 protein binding; GO:0005543 phospholipid binding; GO:0005545 1-phosphatidylinositol binding; GO:0008289 lipid binding; GO:0019899 enzyme binding; GO:0035091 phosphatidylinositol binding; GO:0043167 ion binding; GO:0043168 anion binding; GO:0051117 ATPase binding;	PF00787	PX domain	U	KOG2527	Sorting nexin SNX11
P52633	Signal transducer and transcription activator 6 OS=Mus musculus OX=10090 GN=Stat6 PE=1 SV=2	Stat6	93.496	0.889	0.861	0.832	1.058	1.04	1.054	1.077	1.104	1.023	1.03	1.031	1.119	1.221	0.000545502	1.241	0.00185877	1.232	0.00341786	cytoplasm	K11225	STAT6; signal transducer and activator of transcription 6	mmu04659 Th17 cell differentiation; mmu04630 JAK-STAT signaling pathway; mmu04217 Necroptosis; mmu05161 Hepatitis B; mmu04658 Th1 and Th2 cell differentiation; mmu05321 Inflammatory bowel disease; mmu05200 Pathways in cancer	GO:0000018 regulation of DNA recombination; GO:0000122 negative regulation of transcription by RNA polymerase II; GO:0000302 response to reactive oxygen species; GO:0001775 cell activation; GO:0001817 regulation of cytokine production; GO:0001819 positive regulation of cytokine production; GO:0002250 adaptive immune response; GO:0002252 immune effector process; GO:0002263 cell activation involved…	GO:0000228 nuclear chromosome; GO:0000785 chromatin; GO:0000790 nuclear chromatin; GO:0005622 intracellular; GO:0005623 cell; GO:0005634 nucleus; GO:0005635 nuclear envelope; GO:0005654 nucleoplasm; GO:0005694 chromosome; GO:0005737 cytoplasm; GO:0005829 cytosol; GO:0012505 endomembrane system; GO:0016020 membrane; GO:0031090 organelle membrane; GO:0031965 nuclear membrane; GO:0031967 organelle e…	GO:0000976 transcription regulatory region sequence-specific DNA binding; GO:0000977 RNA polymerase II transcription regulatory region sequence-specific DNA binding; GO:0000978 RNA polymerase II cis-regulatory region sequence-specific DNA binding; GO:0000981 DNA-binding transcription factor activity, RNA polymerase II-specific; GO:0000987 cis-regulatory region sequence-specific DNA binding; GO:00…	PF02865; PF02864; PF00017	STAT protein, protein interaction domain; STAT protein, DNA binding domain; SH2 domain	K	KOG3667	STAT protein
Q9CU62	Structural maintenance of chromosomes protein 1A OS=Mus musculus OX=10090 GN=Smc1a PE=1 SV=4	Smc1a	143.23	0.996	1.035	1.002	1.088	1.073	1.057	0.902	0.864	0.875	1.035	1.062	1.085	1.061	0.0152008	0.871	0.00137534	1.049	0.0573144	cytoplasm	K06636	SMC1; structural maintenance of chromosome 1	mmu04114 Oocyte meiosis; mmu04110 Cell cycle	GO:0000003 reproduction; GO:0000070 mitotic sister chromatid segregation; GO:0000278 mitotic cell cycle; GO:0000280 nuclear division; GO:0000819 sister chromatid segregation; GO:0006139 nucleobase-containing compound metabolic process; GO:0006259 DNA metabolic process; GO:0006275 regulation of DNA replication; GO:0006281 DNA repair; GO:0006725 cellular aromatic compound metabolic process; GO:0006…	GO:0000228 nuclear chromosome; GO:0000775 chromosome, centromeric region; GO:0000776 kinetochore; GO:0000793 condensed chromosome; GO:0000794 condensed nuclear chromosome; GO:0000922 spindle pole; GO:0005622 intracellular; GO:0005623 cell; GO:0005634 nucleus; GO:0005654 nucleoplasm; GO:0005694 chromosome; GO:0005737 cytoplasm; GO:0005819 spindle; GO:0005829 cytosol; GO:0005856 cytoskeleton; GO:00…	GO:0003682 chromatin binding; GO:0005488 binding; GO:0005515 protein binding; GO:0036033 mediator complex binding; GO:0044877 protein-containing complex binding; GO:0046982 protein heterodimerization activity; GO:0046983 protein dimerization activity;	PF02463; PF06470	RecF/RecN/SMC N terminal domain; SMC proteins Flexible Hinge Domain	D	KOG0018	Structural maintenance of chromosome protein 1 (sister chromatid cohesion complex Cohesin, subunit SMC1)
Q8K330	Protein phosphatase Slingshot homolog 3 OS=Mus musculus OX=10090 GN=Ssh3 PE=1 SV=1	Ssh3	72.227	1.044	0.952	0.819	0.969	1	1.092	0.967	1.09	1.094	1.038	1.001	1.02	1.087	0.331864	1.119	0.227589	1.087	0.286055	nucleus	K05766	SSH; protein phosphatase slingshot [EC:3.1.3.16 3.1.3.48]	mmu04360 Axon guidance; mmu04810 Regulation of actin cytoskeleton	GO:0007275 multicellular organism development; GO:0007399 nervous system development; GO:0008064 regulation of actin polymerization or depolymerization; GO:0009987 cellular process; GO:0010591 regulation of lamellipodium assembly; GO:0010769 regulation of cell morphogenesis involved in differentiation; GO:0010975 regulation of neuron projection development; GO:0016043 cellular component organizat…	GO:0005622 intracellular; GO:0005623 cell; GO:0005737 cytoplasm;	GO:0003779 actin binding; GO:0005488 binding; GO:0005515 protein binding; GO:0008092 cytoskeletal protein binding;	PF08766; PF00782	DEK C terminal domain; Dual specificity phosphatase, catalytic domain	V	KOG1716	Dual specificity phosphatase
Q7TQA7	Taste receptor type 2 member 3 OS=Mus musculus OX=10090 GN=Tas2r3 PE=3 SV=2	Tas2r3	36.289	0.819	0.758	0.733	1.024	1.103	1.125	1.095	1.159	1.007	1.099	1.026	1.151	1.408	0.00141949	1.412	0.00277979	1.418	0.00172755	plasma membrane	K08474	TAS2R; taste receptor type 2	mmu04742 Taste transduction	GO:0001580 detection of chemical stimulus involved in sensory perception of bitter taste; GO:0003008 system process; GO:0007154 cell communication; GO:0007165 signal transduction; GO:0007186 G protein-coupled receptor signaling pathway; GO:0007600 sensory perception; GO:0007606 sensory perception of chemical stimulus; GO:0009593 detection of chemical stimulus; GO:0009987 cellular process; GO:0023…	GO:0005623 cell; GO:0005886 plasma membrane; GO:0016020 membrane; GO:0016021 integral component of membrane; GO:0031224 intrinsic component of membrane; GO:0071944 cell periphery;	GO:0004888 transmembrane signaling receptor activity; GO:0008527 taste receptor activity; GO:0033038 bitter taste receptor activity; GO:0038023 signaling receptor activity; GO:0060089 molecular transducer activity;
Q9D1E6	Tubulin-folding cofactor B OS=Mus musculus OX=10090 GN=Tbcb PE=1 SV=2	Tbcb	27.385	0.938	0.874	0.875	0.909	0.968	0.969	0.965	0.992	1.103	1.215	1.162	1.158	1.059	0.141571	1.139	0.0517096	1.316	0.000608277	extracellular	K17262				GO:0005622 intracellular; GO:0005623 cell; GO:0005737 cytoplasm; GO:0005829 cytosol; GO:0005856 cytoskeleton; GO:0015630 microtubule cytoskeleton; GO:0043226 organelle; GO:0043228 non-membrane-bounded organelle; GO:0043229 intracellular organelle; GO:0043232 intracellular non-membrane-bounded organelle;		PF01302	CAP-Gly domain	O	KOG3206	Alpha-tubulin folding cofactor B
A3KGB4	TBC1 domain family member 8B OS=Mus musculus OX=10090 GN=Tbc1d8b PE=1 SV=1	Tbc1d8b	127.89	0.917	0.918	0.932	0.889	0.989	0.966	0.918	0.888	0.912	1.288	1.236	1.226	1.028	0.464803	0.982	0.191551	1.355	4.69736e-05	cytoplasm	K19951			GO:0006810 transport; GO:0006886 intracellular protein transport; GO:0008104 protein localization; GO:0015031 protein transport; GO:0015833 peptide transport; GO:0031338 regulation of vesicle fusion; GO:0032879 regulation of localization; GO:0033036 macromolecule localization; GO:0033043 regulation of organelle organization; GO:0034613 cellular protein localization; GO:0042886 amide transport; GO…	GO:0005622 intracellular; GO:0005623 cell; GO:0012505 endomembrane system;	GO:0005096 GTPase activator activity; GO:0005488 binding; GO:0005515 protein binding; GO:0008047 enzyme activator activity; GO:0017016 Ras GTPase binding; GO:0017137 Rab GTPase binding; GO:0019899 enzyme binding; GO:0030234 enzyme regulator activity; GO:0030695 GTPase regulator activity; GO:0031267 small GTPase binding; GO:0051020 GTPase binding; GO:0060589 nucleoside-triphosphatase regulator act…	PF02893	GRAM domain	S	KOG4347	GTPase-activating protein VRP
Q9ERD7	Tubulin beta-3 chain OS=Mus musculus OX=10090 GN=Tubb3 PE=1 SV=1	Tubb3	50.418		0.842			1.159			1.095			0.947		1.376		1.3		1.125		cytoplasm	K07375	TUBB; tubulin beta	mmu05020 Prion disease; mmu05016 Huntington disease; mmu05132 Salmonella infection; mmu05014 Amyotrophic lateral sclerosis; mmu05010 Alzheimer disease; mmu04540 Gap junction; mmu05022 Pathways of neurodegeneration - multiple diseases; mmu04145 Phagosome; mmu05012 Parkinson disease	GO:0000278 mitotic cell cycle; GO:0000902 cell morphogenesis; GO:0000904 cell morphogenesis involved in differentiation; GO:0006928 movement of cell or subcellular component; GO:0006935 chemotaxis; GO:0006996 organelle organization; GO:0007010 cytoskeleton organization; GO:0007049 cell cycle; GO:0007275 multicellular organism development; GO:0007399 nervous system development; GO:0007409 axonogen…	GO:0005622 intracellular; GO:0005623 cell; GO:0005737 cytoplasm; GO:0005856 cytoskeleton; GO:0005874 microtubule; GO:0015630 microtubule cytoskeleton; GO:0030424 axon; GO:0030425 dendrite; GO:0036477 somatodendritic compartment; GO:0042995 cell projection; GO:0043005 neuron projection; GO:0043025 neuronal cell body; GO:0043226 organelle; GO:0043228 non-membrane-bounded organelle; GO:0043229 intra…	GO:0005198 structural molecule activity; GO:0005200 structural constituent of cytoskeleton; GO:0005488 binding; GO:0033218 amide binding; GO:0042277 peptide binding;	PF00091; PF03953	Tubulin/FtsZ family, GTPase domain; Tubulin C-terminal domain	Z	KOG1375	Beta tubulin
Q9Z1Q9	Valine--tRNA ligase OS=Mus musculus OX=10090 GN=Vars1 PE=1 SV=1	Vars1	140.21	1.229	1.288	1.192	0.67	0.852	0.779	0.748	0.736	0.819	1.352	1.158	1.218	0.62	0.00282208	0.621	0.000287455	1.005	0.948122	cytoplasm	K01873	VARS; valyl-tRNA synthetase [EC:6.1.1.9]	mmu00970 Aminoacyl-tRNA biosynthesis	GO:0006082 organic acid metabolic process; GO:0006139 nucleobase-containing compound metabolic process; GO:0006399 tRNA metabolic process; GO:0006412 translation; GO:0006418 tRNA aminoacylation for protein translation; GO:0006438 valyl-tRNA aminoacylation; GO:0006518 peptide metabolic process; GO:0006520 cellular amino acid metabolic process; GO:0006725 cellular aromatic compound metabolic proces…	GO:0005622 intracellular; GO:0005623 cell; GO:0005737 cytoplasm; GO:0005829 cytosol;	GO:0003824 catalytic activity; GO:0004812 aminoacyl-tRNA ligase activity; GO:0004832 valine-tRNA ligase activity; GO:0016874 ligase activity; GO:0016875 ligase activity, forming carbon-oxygen bonds; GO:0140098 catalytic activity, acting on RNA; GO:0140101 catalytic activity, acting on a tRNA;	PF00043; PF08264	Glutathione S-transferase, C-terminal domain; Anticodon-binding domain of tRNA	J	KOG0867	Glutathione S-transferase
Q80WG7	E3 ubiquitin-protein ligase Trim36 OS=Mus musculus OX=10090 GN=Trim36 PE=1 SV=2	Trim36	82.79	0.751	0.845	0.833	1.006	0.948	1.026	1.143	1.195	1.054	1.119	1.062	1.11	1.227	0.00963667	1.396	0.00307867	1.355	0.00167717	nucleus	K12013			GO:0000003 reproduction; GO:0000209 protein polyubiquitination; GO:0000226 microtubule cytoskeleton organization; GO:0000278 mitotic cell cycle; GO:0000281 mitotic cytokinesis; GO:0000910 cytokinesis; GO:0001578 microtubule bundle formation; GO:0006464 cellular protein modification process; GO:0006807 nitrogen compound metabolic process; GO:0006996 organelle organization; GO:0007010 cytoskeleton …	GO:0001669 acrosomal vesicle; GO:0005622 intracellular; GO:0005623 cell; GO:0005737 cytoplasm; GO:0005829 cytosol; GO:0005856 cytoskeleton; GO:0012505 endomembrane system; GO:0015630 microtubule cytoskeleton; GO:0030141 secretory granule; GO:0031410 cytoplasmic vesicle; GO:0031982 vesicle; GO:0043226 organelle; GO:0043227 membrane-bounded organelle; GO:0043228 non-membrane-bounded organelle; GO:0…	GO:0003824 catalytic activity; GO:0004842 ubiquitin-protein transferase activity; GO:0005488 binding; GO:0005515 protein binding; GO:0008092 cytoskeletal protein binding; GO:0015631 tubulin binding; GO:0016740 transferase activity; GO:0019787 ubiquitin-like protein transferase activity; GO:0043014 alpha-tubulin binding; GO:0140096 catalytic activity, acting on a protein;	PF13445; PF00643; PF00041	RING-type zinc-finger, LisH dimerisation motif; B-box zinc finger; Fibronectin type III domain	O	KOG2177	Predicted E3 ubiquitin ligase
Q9CR67	Transmembrane protein 33 OS=Mus musculus OX=10090 GN=Tmem33 PE=1 SV=1	Tmem33	28.031	1.17	0.963	1.228	0.994	1.027	0.86	0.789	1.013	0.805	1.109	1.035	1.146	0.857	0.175246	0.776	0.0797987	0.979	0.843716	plasma membrane	K20724			GO:0006810 transport; GO:0006913 nucleocytoplasmic transport; GO:0006950 response to stress; GO:0006996 organelle organization; GO:0006997 nucleus organization; GO:0006999 nuclear pore organization; GO:0007029 endoplasmic reticulum organization; GO:0008104 protein localization; GO:0009966 regulation of signal transduction; GO:0009967 positive regulation of signal transduction; GO:0009987 cellular…	GO:0005622 intracellular; GO:0005623 cell; GO:0005634 nucleus; GO:0005635 nuclear envelope; GO:0005643 nuclear pore; GO:0005737 cytoplasm; GO:0005783 endoplasmic reticulum; GO:0005789 endoplasmic reticulum membrane; GO:0012505 endomembrane system; GO:0016020 membrane; GO:0016021 integral component of membrane; GO:0030176 integral component of endoplasmic reticulum membrane; GO:0031224 intrinsic c…	GO:0005198 structural molecule activity; GO:0017056 structural constituent of nuclear pore;			S	KOG4002	Uncharacterized integral membrane protein
Q9CQM5	Thioredoxin domain-containing protein 17 OS=Mus musculus OX=10090 GN=Txndc17 PE=1 SV=1	Txndc17	14.015	0.814	0.831	0.795	1.097	0.949	1.15	1.49	1.65	1.514	0.661	0.621	0.595	1.31	0.0107695	1.907	4.63722e-05	0.769	0.001359	extracellular				GO:0007154 cell communication; GO:0007165 signal transduction; GO:0007166 cell surface receptor signaling pathway; GO:0008152 metabolic process; GO:0009636 response to toxic substance; GO:0009987 cellular process; GO:0010033 response to organic substance; GO:0019221 cytokine-mediated signaling pathway; GO:0023052 signaling; GO:0033209 tumor necrosis factor-mediated signaling pathway; GO:0034097 r…	GO:0005622 intracellular; GO:0005623 cell; GO:0005737 cytoplasm; GO:0005829 cytosol;	GO:0003824 catalytic activity; GO:0004601 peroxidase activity; GO:0015036 disulfide oxidoreductase activity; GO:0016209 antioxidant activity; GO:0016491 oxidoreductase activity; GO:0016651 oxidoreductase activity, acting on NAD(P)H; GO:0016667 oxidoreductase activity, acting on a sulfur group of donors; GO:0016668 oxidoreductase activity, acting on a sulfur group of donors, NAD(P) as acceptor; GO…			S	KOG3425	Uncharacterized conserved protein
Q7TMI3	E3 ubiquitin-protein ligase UHRF2 OS=Mus musculus OX=10090 GN=Uhrf2 PE=1 SV=1	Uhrf2	90.105	1.226	1.21	1.363	0.857	1.007	0.891	0.791	0.704	0.768	1.191	1.013	1.028	0.725	0.00633908	0.596	0.000546876	0.851	0.0635191	nucleus	K15713			GO:0006139 nucleobase-containing compound metabolic process; GO:0006259 DNA metabolic process; GO:0006355 regulation of transcription, DNA-templated; GO:0006464 cellular protein modification process; GO:0006725 cellular aromatic compound metabolic process; GO:0006807 nitrogen compound metabolic process; GO:0008152 metabolic process; GO:0008283 cell population proliferation; GO:0009889 regulation …	GO:0000228 nuclear chromosome; GO:0000785 chromatin; GO:0000790 nuclear chromatin; GO:0000792 heterochromatin; GO:0005622 intracellular; GO:0005623 cell; GO:0005634 nucleus; GO:0005654 nucleoplasm; GO:0005694 chromosome; GO:0005720 nuclear heterochromatin; GO:0031974 membrane-enclosed lumen; GO:0031981 nuclear lumen; GO:0043226 organelle; GO:0043227 membrane-bounded organelle; GO:0043228 non-memb…	GO:0003824 catalytic activity; GO:0004842 ubiquitin-protein transferase activity; GO:0005488 binding; GO:0005515 protein binding; GO:0016740 transferase activity; GO:0019787 ubiquitin-like protein transferase activity; GO:0042393 histone binding; GO:0061630 ubiquitin protein ligase activity; GO:0061659 ubiquitin-like protein ligase activity; GO:0140096 catalytic activity, acting on a protein;	PF00240; PF12148; PF00628; PF02182	Ubiquitin family; Protein of unknown function (DUF3590); PHD-finger; YDG/SRA domain
Q9CQG3	Zinc finger MYND domain-containing protein 19 OS=Mus musculus OX=10090 GN=Zmynd19 PE=2 SV=1	Zmynd19	26.433		1.147	1.245		1.286	1.131		0.86	0.951		0.741	0.732	1.01	0.915135	0.757	0.0501619	0.616	0.00725287	cytoplasm					GO:0005622 intracellular; GO:0005623 cell; GO:0005737 cytoplasm; GO:0016020 membrane; GO:0045202 synapse;		PF13392; PF01753	HNH endonuclease; MYND finger
Q9CU65	Zinc finger MYM-type protein 2 OS=Mus musculus OX=10090 GN=Zmym2 PE=1 SV=3	Zmym2	154.64	1.038	1.102	1.026	1.022	1.088	0.946	0.942	0.83	0.962	1.033	1.023	0.994	0.965	0.472883	0.864	0.0441094	0.963	0.212875	nucleus				GO:0006355 regulation of transcription, DNA-templated; GO:0006357 regulation of transcription by RNA polymerase II; GO:0006464 cellular protein modification process; GO:0006468 protein phosphorylation; GO:0006793 phosphorus metabolic process; GO:0006796 phosphate-containing compound metabolic process; GO:0006807 nitrogen compound metabolic process; GO:0006996 organelle organization; GO:0007010 cy…	GO:0005622 intracellular; GO:0005623 cell; GO:0005634 nucleus; GO:0005654 nucleoplasm; GO:0005737 cytoplasm; GO:0005829 cytosol; GO:0016604 nuclear body; GO:0016605 PML body; GO:0031974 membrane-enclosed lumen; GO:0031981 nuclear lumen; GO:0043226 organelle; GO:0043227 membrane-bounded organelle; GO:0043229 intracellular organelle; GO:0043231 intracellular membrane-bounded organelle; GO:0043233 o…	GO:0000981 DNA-binding transcription factor activity, RNA polymerase II-specific; GO:0003676 nucleic acid binding; GO:0003677 DNA binding; GO:0003700 DNA-binding transcription factor activity; GO:0003824 catalytic activity; GO:0004672 protein kinase activity; GO:0004713 protein tyrosine kinase activity; GO:0005488 binding; GO:0005515 protein binding; GO:0008270 zinc ion binding; GO:0016301 kinase…	PF06467	MYM-type Zinc finger with FCS sequence motif
Q8BJH1	Zinc finger C2HC domain-containing protein 1A OS=Mus musculus OX=10090 GN=Zc2hc1a PE=1 SV=1	Zc2hc1a	35.152	1.106	1.05	1.026	0.928	1.01	0.945	0.97	0.968	0.993	1.018	0.994	1.041	0.906	0.0437567	0.921	0.0259391	0.959	0.188004	nucleus							PF13913	zinc-finger of a C2HC-type	S	KOG3940	Uncharacterized conserved protein
Q6P0X2	Zinc finger protein 511 OS=Mus musculus OX=10090 GN=Znf511 PE=1 SV=2	Znf511	25.761	0.983	0.982	0.839	0.995	0.985	0.97	1.004	1.03	1.155	1.037	1.043	0.982	1.052	0.371685	1.137	0.129627	1.092	0.182005	nucleus				GO:0006355 regulation of transcription, DNA-templated; GO:0006357 regulation of transcription by RNA polymerase II; GO:0009889 regulation of biosynthetic process; GO:0010468 regulation of gene expression; GO:0010556 regulation of macromolecule biosynthetic process; GO:0019219 regulation of nucleobase-containing compound metabolic process; GO:0019222 regulation of metabolic process; GO:0031323 reg…		GO:0000981 DNA-binding transcription factor activity, RNA polymerase II-specific; GO:0003700 DNA-binding transcription factor activity; GO:0140110 transcription regulator activity;			K	KOG4173	Alpha-SNAP protein
Q05920	Pyruvate carboxylase, mitochondrial OS=Mus musculus OX=10090 GN=Pc PE=1 SV=1	Pc	129.68	1.2	1.17	1.332	0.986	1.047	0.915	0.828	0.794	0.826	1.01	1.031	0.984	0.796	0.0149403	0.661	0.00060143	0.817	0.00874777	mitochondria	K01958	PC; pyruvate carboxylase [EC:6.4.1.1]	mmu00620 Pyruvate metabolism; mmu01230 Biosynthesis of amino acids; mmu01200 Carbon metabolism; mmu01100 Metabolic pathways; mmu00020 Citrate cycle (TCA cycle)	GO:0005975 carbohydrate metabolic process; GO:0005996 monosaccharide metabolic process; GO:0006006 glucose metabolic process; GO:0006082 organic acid metabolic process; GO:0006090 pyruvate metabolic process; GO:0006094 gluconeogenesis; GO:0006107 oxaloacetate metabolic process; GO:0008152 metabolic process; GO:0009058 biosynthetic process; GO:0009889 regulation of biosynthetic process; GO:0009891…	GO:0005622 intracellular; GO:0005623 cell; GO:0005737 cytoplasm; GO:0005739 mitochondrion; GO:0005759 mitochondrial matrix; GO:0031974 membrane-enclosed lumen; GO:0043226 organelle; GO:0043227 membrane-bounded organelle; GO:0043229 intracellular organelle; GO:0043231 intracellular membrane-bounded organelle; GO:0043233 organelle lumen; GO:0070013 intracellular organelle lumen;	GO:0000166 nucleotide binding; GO:0003824 catalytic activity; GO:0004736 pyruvate carboxylase activity; GO:0005488 binding; GO:0005515 protein binding; GO:0005524 ATP binding; GO:0008144 drug binding; GO:0009374 biotin binding; GO:0016874 ligase activity; GO:0016885 ligase activity, forming carbon-carbon bonds; GO:0017076 purine nucleotide binding; GO:0019842 vitamin binding; GO:0030554 adenyl nu…	PF00289; PF02786; PF02785; PF00682; PF02436; PF00364	Carbamoyl-phosphate synthase L chain, N-terminal domain; Carbamoyl-phosphate synthase L chain, ATP binding domain; Biotin carboxylase C-terminal domain; HMGL-like; Conserved carboxylase domain; Biotin-requiring enzyme	C	KOG0369	Pyruvate carboxylase
P62858	40S ribosomal protein S28 OS=Mus musculus OX=10090 GN=Rps28 PE=1 SV=1	Rps28	7.8409	0.894	0.823	0.867	1.114	1.072	1.126	1.277	1.269	1.259	0.775	0.845	0.786	1.282	0.000937834	1.473	9.33321e-05	0.931	0.118422	mitochondria	K02979	RP-S28e; small subunit ribosomal protein S28e	mmu03010 Ribosome; mmu05171 Coronavirus disease - COVID-19	GO:0000028 ribosomal small subunit assembly; GO:0000184 nuclear-transcribed mRNA catabolic process, nonsense-mediated decay; GO:0000956 nuclear-transcribed mRNA catabolic process; GO:0002181 cytoplasmic translation; GO:0006139 nucleobase-containing compound metabolic process; GO:0006364 rRNA processing; GO:0006396 RNA processing; GO:0006401 RNA catabolic process; GO:0006402 mRNA catabolic process…	GO:0005622 intracellular; GO:0005623 cell; GO:0005634 nucleus; GO:0005654 nucleoplasm; GO:0005737 cytoplasm; GO:0005783 endoplasmic reticulum; GO:0005789 endoplasmic reticulum membrane; GO:0005791 rough endoplasmic reticulum; GO:0005829 cytosol; GO:0005840 ribosome; GO:0005844 polysome; GO:0012505 endomembrane system; GO:0015935 small ribosomal subunit; GO:0016020 membrane; GO:0022626 cytosolic r…	GO:0003676 nucleic acid binding; GO:0003723 RNA binding; GO:0003735 structural constituent of ribosome; GO:0005198 structural molecule activity; GO:0005488 binding; GO:0097159 organic cyclic compound binding; GO:1901363 heterocyclic compound binding;			J	KOG3502	40S ribosomal protein S28
P97351	40S ribosomal protein S3a OS=Mus musculus OX=10090 GN=Rps3a PE=1 SV=3	Rps3a	29.885	1.051	1.037	1.047	1.031	1.039	1.021	1.007	1.004	0.976	0.94	0.982	0.978	0.986	0.0930526	0.953	0.010708	0.925	0.00574542	nucleus	K02984	RP-S3Ae; small subunit ribosomal protein S3Ae	mmu03010 Ribosome; mmu05171 Coronavirus disease - COVID-19	GO:0000184 nuclear-transcribed mRNA catabolic process, nonsense-mediated decay; GO:0000956 nuclear-transcribed mRNA catabolic process; GO:0002181 cytoplasmic translation; GO:0006139 nucleobase-containing compound metabolic process; GO:0006401 RNA catabolic process; GO:0006402 mRNA catabolic process; GO:0006412 translation; GO:0006413 translational initiation; GO:0006417 regulation of translation;…	GO:0005622 intracellular; GO:0005623 cell; GO:0005634 nucleus; GO:0005654 nucleoplasm; GO:0005730 nucleolus; GO:0005737 cytoplasm; GO:0005783 endoplasmic reticulum; GO:0005829 cytosol; GO:0005840 ribosome; GO:0012505 endomembrane system; GO:0015935 small ribosomal subunit; GO:0022626 cytosolic ribosome; GO:0022627 cytosolic small ribosomal subunit; GO:0031974 membrane-enclosed lumen; GO:0031981 n…	GO:0003676 nucleic acid binding; GO:0003723 RNA binding; GO:0003729 mRNA binding; GO:0003735 structural constituent of ribosome; GO:0005198 structural molecule activity; GO:0005488 binding; GO:0005515 protein binding; GO:0031369 translation initiation factor binding; GO:0044877 protein-containing complex binding; GO:0048027 mRNA 5'-UTR binding; GO:0097159 organic cyclic compound binding; GO:19013…			J	KOG1628	40S ribosomal protein S3A
Q7TN29	Stromal membrane-associated protein 2 OS=Mus musculus OX=10090 GN=Smap2 PE=1 SV=1	Smap2	46.577	1.117	1.157	1.092	0.879	0.936	0.927	0.864	0.891	0.903	1.122	1.118	1.14	0.815	0.00135091	0.79	0.000377343	1.004	0.817564	nucleus	K12486	SMAP; stromal membrane-associated protein	mmu04144 Endocytosis		GO:0005622 intracellular; GO:0005623 cell; GO:0005737 cytoplasm;		PF01412	Putative GTPase activating protein for Arf	T	KOG0703	Predicted GTPase-activating protein
Q3TBT3	Stimulator of interferon genes protein OS=Mus musculus OX=10090 GN=Sting1 PE=1 SV=2	Sting1	42.829	1.028	1.049	1.05	0.926	1.048	0.965	0.976	0.909	0.932	1.114	1.07	1.062	0.94	0.162632	0.901	0.00880675	1.038	0.0856381	Golgi apparatus	K12654	TMEM173; transmembrane protein 173	mmu05171 Coronavirus disease - COVID-19; mmu04623 Cytosolic DNA-sensing pathway; mmu04622 RIG-I-like receptor signaling pathway; mmu04621 NOD-like receptor signaling pathway; mmu05168 Herpes simplex virus 1 infection; mmu05163 Human cytomegalovirus infection; mmu05170 Human immunodeficiency virus 1 infection	GO:0001775 cell activation; GO:0001816 cytokine production; GO:0001817 regulation of cytokine production; GO:0001819 positive regulation of cytokine production; GO:0002218 activation of innate immune response; GO:0002230 positive regulation of defense response to virus by host; GO:0002252 immune effector process; GO:0002253 activation of immune response; GO:0002263 cell activation involved in imm…	GO:0005622 intracellular; GO:0005623 cell; GO:0005737 cytoplasm; GO:0005739 mitochondrion; GO:0005740 mitochondrial envelope; GO:0005741 mitochondrial outer membrane; GO:0005777 peroxisome; GO:0005783 endoplasmic reticulum; GO:0005789 endoplasmic reticulum membrane; GO:0005794 Golgi apparatus; GO:0005886 plasma membrane; GO:0012505 endomembrane system; GO:0012506 vesicle membrane; GO:0016020 memb…	GO:0000166 nucleotide binding; GO:0005488 binding; GO:0005515 protein binding; GO:0008134 transcription factor binding; GO:0008144 drug binding; GO:0017076 purine nucleotide binding; GO:0019001 guanyl nucleotide binding; GO:0019899 enzyme binding; GO:0019900 kinase binding; GO:0019901 protein kinase binding; GO:0030551 cyclic nucleotide binding; GO:0030554 adenyl nucleotide binding; GO:0031625 ub…
P11031	Activated RNA polymerase II transcriptional coactivator p15 OS=Mus musculus OX=10090 GN=Sub1 PE=1 SV=3	Sub1	14.427	0.958	0.88	0.85	0.794	0.732	1.017	1.433	1.421	1.454	0.836	0.878	0.695	0.946	0.574354	1.603	0.000197283	0.896	0.227521	nucleus				GO:0006139 nucleobase-containing compound metabolic process; GO:0006351 transcription, DNA-templated; GO:0006355 regulation of transcription, DNA-templated; GO:0006357 regulation of transcription by RNA polymerase II; GO:0006366 transcription by RNA polymerase II; GO:0006725 cellular aromatic compound metabolic process; GO:0006807 nitrogen compound metabolic process; GO:0007154 cell communication…	GO:0005622 intracellular; GO:0005623 cell; GO:0005634 nucleus; GO:0005667 transcription regulator complex; GO:0005730 nucleolus; GO:0031974 membrane-enclosed lumen; GO:0031981 nuclear lumen; GO:0032991 protein-containing complex; GO:0043226 organelle; GO:0043227 membrane-bounded organelle; GO:0043228 non-membrane-bounded organelle; GO:0043229 intracellular organelle; GO:0043231 intracellular memb…	GO:0000981 DNA-binding transcription factor activity, RNA polymerase II-specific; GO:0001228 DNA-binding transcription activator activity, RNA polymerase II-specific; GO:0003676 nucleic acid binding; GO:0003677 DNA binding; GO:0003697 single-stranded DNA binding; GO:0003700 DNA-binding transcription factor activity; GO:0003712 transcription coregulator activity; GO:0003713 transcription coactivat…	PF02229	Transcriptional Coactivator p15 (PC4)	K	KOG2712	Transcriptional coactivator
Q921F2	TAR DNA-binding protein 43 OS=Mus musculus OX=10090 GN=Tardbp PE=1 SV=1	Tardbp	44.547	1.034	1.037	1.124	0.959	0.996	0.929	0.917	0.856	0.876	1.093	1.106	1.111	0.903	0.0397275	0.829	0.00533122	1.036	0.263695	nucleus	K23600	TARDBP; TAR DNA-binding protein 43	mmu03015 mRNA surveillance pathway; mmu05022 Pathways of neurodegeneration - multiple diseases; mmu05014 Amyotrophic lateral sclerosis; mmu03013 RNA transport	GO:0001932 regulation of protein phosphorylation; GO:0001933 negative regulation of protein phosphorylation; GO:0006139 nucleobase-containing compound metabolic process; GO:0006351 transcription, DNA-templated; GO:0006355 regulation of transcription, DNA-templated; GO:0006357 regulation of transcription by RNA polymerase II; GO:0006366 transcription by RNA polymerase II; GO:0006396 RNA processing…	GO:0005622 intracellular; GO:0005623 cell; GO:0005634 nucleus; GO:0005654 nucleoplasm; GO:0031974 membrane-enclosed lumen; GO:0031981 nuclear lumen; GO:0043226 organelle; GO:0043227 membrane-bounded organelle; GO:0043229 intracellular organelle; GO:0043231 intracellular membrane-bounded organelle; GO:0043233 organelle lumen; GO:0070013 intracellular organelle lumen;	GO:0000981 DNA-binding transcription factor activity, RNA polymerase II-specific; GO:0001228 DNA-binding transcription activator activity, RNA polymerase II-specific; GO:0003676 nucleic acid binding; GO:0003677 DNA binding; GO:0003690 double-stranded DNA binding; GO:0003700 DNA-binding transcription factor activity; GO:0003723 RNA binding; GO:0003729 mRNA binding; GO:0003730 mRNA 3'-UTR binding; …	PF00076	RNA recognition motif. (a.k.a. RRM, RBD, or RNP domain)
P62340	TATA box-binding protein-like 1 OS=Mus musculus OX=10090 GN=Tbpl1 PE=1 SV=1	Tbpl1	20.886	0.984	1.005		1.022	0.905		1.016	1.228		1	0.918		0.969	0.641976	1.128	0.347178	0.964	0.487333	cytoplasm	K03120	TBP; transcription initiation factor TFIID TATA-box-binding protein	mmu05165 Human papillomavirus infection; mmu05203 Viral carcinogenesis; mmu05017 Spinocerebellar ataxia; mmu05166 Human T-cell leukemia virus 1 infection; mmu05016 Huntington disease; mmu03022 Basal transcription factors	GO:0000003 reproduction; GO:0001675 acrosome assembly; GO:0003006 developmental process involved in reproduction; GO:0006139 nucleobase-containing compound metabolic process; GO:0006220 pyrimidine nucleotide metabolic process; GO:0006221 pyrimidine nucleotide biosynthetic process; GO:0006235 dTTP biosynthetic process; GO:0006351 transcription, DNA-templated; GO:0006355 regulation of transcription…	GO:0000428 DNA-directed RNA polymerase complex; GO:0005622 intracellular; GO:0005623 cell; GO:0005634 nucleus; GO:0005654 nucleoplasm; GO:0005667 transcription regulator complex; GO:0005672 transcription factor TFIIA complex; GO:0005737 cytoplasm; GO:0016591 RNA polymerase II, holoenzyme; GO:0030880 RNA polymerase complex; GO:0031974 membrane-enclosed lumen; GO:0031981 nuclear lumen; GO:0032991 p…	GO:0000976 transcription regulatory region sequence-specific DNA binding; GO:0000977 RNA polymerase II transcription regulatory region sequence-specific DNA binding; GO:0000978 RNA polymerase II cis-regulatory region sequence-specific DNA binding; GO:0000981 DNA-binding transcription factor activity, RNA polymerase II-specific; GO:0000987 cis-regulatory region sequence-specific DNA binding; GO:00…	PF00352	Transcription factor TFIID (or TATA-binding protein, TBP)	K	KOG3302	TATA-box binding protein (TBP), component of TFIID and TFIIIB
P32921	Tryptophan--tRNA ligase, cytoplasmic OS=Mus musculus OX=10090 GN=Wars1 PE=1 SV=2	Wars1	54.357	1.199	1.174	1.261	1.126	1.156	1.197	1.078	1.032	1.063	0.622	0.596	0.523	0.957	0.190913	0.873	0.00547565	0.479	0.000195393	cytoplasm	K01867	WARS; tryptophanyl-tRNA synthetase [EC:6.1.1.2]	mmu00970 Aminoacyl-tRNA biosynthesis	GO:0001932 regulation of protein phosphorylation; GO:0001933 negative regulation of protein phosphorylation; GO:0006082 organic acid metabolic process; GO:0006139 nucleobase-containing compound metabolic process; GO:0006399 tRNA metabolic process; GO:0006412 translation; GO:0006418 tRNA aminoacylation for protein translation; GO:0006436 tryptophanyl-tRNA aminoacylation; GO:0006469 negative regula…	GO:0005622 intracellular; GO:0005623 cell; GO:0005634 nucleus; GO:0005737 cytoplasm; GO:0005829 cytosol; GO:0032991 protein-containing complex; GO:0043226 organelle; GO:0043227 membrane-bounded organelle; GO:0043229 intracellular organelle; GO:0043231 intracellular membrane-bounded organelle;	GO:0003824 catalytic activity; GO:0004812 aminoacyl-tRNA ligase activity; GO:0004830 tryptophan-tRNA ligase activity; GO:0004857 enzyme inhibitor activity; GO:0005488 binding; GO:0005515 protein binding; GO:0016874 ligase activity; GO:0016875 ligase activity, forming carbon-oxygen bonds; GO:0019207 kinase regulator activity; GO:0019210 kinase inhibitor activity; GO:0019899 enzyme binding; GO:0019…	PF00458	WHEP-TRS domain	J	KOG2145	Cytoplasmic tryptophanyl-tRNA synthetase
Q5SYH2	Transmembrane protein 199 OS=Mus musculus OX=10090 GN=Tmem199 PE=1 SV=1	Tmem199	23.099	0.954	0.91	1	1.042	0.986	1.01	0.974	1.018	1.068	1.063	1.132	0.964	1.061	0.132765	1.068	0.156861	1.103	0.148634	plasma membrane	K23542			GO:0006807 nitrogen compound metabolic process; GO:0006873 cellular ion homeostasis; GO:0006875 cellular metal ion homeostasis; GO:0006879 cellular iron ion homeostasis; GO:0006885 regulation of pH; GO:0006996 organelle organization; GO:0007033 vacuole organization; GO:0007035 vacuolar acidification; GO:0007039 protein catabolic process in the vacuole; GO:0007040 lysosome organization; GO:0007042…	GO:0005622 intracellular; GO:0005623 cell; GO:0005737 cytoplasm; GO:0005773 vacuole; GO:0005774 vacuolar membrane; GO:0005783 endoplasmic reticulum; GO:0005793 endoplasmic reticulum-Golgi intermediate compartment; GO:0005798 Golgi-associated vesicle; GO:0012505 endomembrane system; GO:0012506 vesicle membrane; GO:0016020 membrane; GO:0016469 proton-transporting two-sector ATPase complex; GO:00164…
Q6ZPF3	T-lymphoma invasion and metastasis-inducing protein 2 OS=Mus musculus OX=10090 GN=Tiam2 PE=1 SV=2	Tiam2	192.56	1.114		1.064	1.293		1.164	1.113		1.181	0.534		0.645	1.128	0.172749	1.053	0.301871	0.541	0.0238511	nucleus	K16847			GO:0007154 cell communication; GO:0007165 signal transduction; GO:0007186 G protein-coupled receptor signaling pathway; GO:0009966 regulation of signal transduction; GO:0009987 cellular process; GO:0010646 regulation of cell communication; GO:0010941 regulation of cell death; GO:0010942 positive regulation of cell death; GO:0019216 regulation of lipid metabolic process; GO:0019222 regulation of m…	GO:0005622 intracellular; GO:0005623 cell; GO:0005737 cytoplasm; GO:0005829 cytosol; GO:0016020 membrane; GO:0030027 lamellipodium; GO:0030175 filopodium; GO:0030424 axon; GO:0030426 growth cone; GO:0030427 site of polarized growth; GO:0031252 cell leading edge; GO:0042995 cell projection; GO:0043005 neuron projection; GO:0098858 actin-based cell projection; GO:0120025 plasma membrane bounded cel…	GO:0005085 guanyl-nucleotide exchange factor activity; GO:0005088 Ras guanyl-nucleotide exchange factor activity; GO:0005089 Rho guanyl-nucleotide exchange factor activity; GO:0005096 GTPase activator activity; GO:0005488 binding; GO:0005515 protein binding; GO:0008047 enzyme activator activity; GO:0017016 Ras GTPase binding; GO:0017048 Rho GTPase binding; GO:0019899 enzyme binding; GO:0030234 en…	PF00169; PF00595; PF00621	PH domain; PDZ domain (Also known as DHR or GLGF); RhoGEF domain	T	KOG3519	Invasion-inducing protein TIAM1/CDC24 and related RhoGEF GTPases
P40142	Transketolase OS=Mus musculus OX=10090 GN=Tkt PE=1 SV=1	Tkt	67.63	1.096	1.078	1.064	0.845	0.994	0.911	0.867	0.814	0.863	1.203	1.116	1.184	0.849	0.0256002	0.786	0.000393449	1.082	0.032693	cytoplasm	K00615	E2.2.1.1; transketolase [EC:2.2.1.1]	mmu01230 Biosynthesis of amino acids; mmu01200 Carbon metabolism; mmu00030 Pentose phosphate pathway; mmu01100 Metabolic pathways	GO:0005975 carbohydrate metabolic process; GO:0005996 monosaccharide metabolic process; GO:0005997 xylulose metabolic process; GO:0005999 xylulose biosynthetic process; GO:0006081 cellular aldehyde metabolic process; GO:0006098 pentose-phosphate shunt; GO:0006139 nucleobase-containing compound metabolic process; GO:0006725 cellular aromatic compound metabolic process; GO:0006732 coenzyme metaboli…	GO:0005622 intracellular; GO:0005623 cell; GO:0005634 nucleus; GO:0005654 nucleoplasm; GO:0005737 cytoplasm; GO:0005777 peroxisome; GO:0005783 endoplasmic reticulum; GO:0005789 endoplasmic reticulum membrane; GO:0005829 cytosol; GO:0012505 endomembrane system; GO:0016020 membrane; GO:0016604 nuclear body; GO:0016607 nuclear speck; GO:0031974 membrane-enclosed lumen; GO:0031981 nuclear lumen; GO:0…	GO:0000287 magnesium ion binding; GO:0003824 catalytic activity; GO:0004802 transketolase activity; GO:0005488 binding; GO:0005515 protein binding; GO:0016740 transferase activity; GO:0016744 transferase activity, transferring aldehyde or ketonic groups; GO:0019842 vitamin binding; GO:0030246 carbohydrate binding; GO:0030976 thiamine pyrophosphate binding; GO:0036094 small molecule binding; GO:00…	PF00456; PF02779; PF02780	Transketolase, thiamine diphosphate binding domain; Transketolase, pyrimidine binding domain; Transketolase, C-terminal domain	G	KOG0523	Transketolase
Q62158	Zinc finger protein RFP OS=Mus musculus OX=10090 GN=Trim27 PE=1 SV=2	Trim27	58.512	1.076	1.012	1.118	1.033	1.043	0.94	0.964	0.975	1.074	0.952	1.036	0.934	0.941	0.236315	0.94	0.236816	0.911	0.0971724	nucleus	K12009			GO:0000003 reproduction; GO:0000122 negative regulation of transcription by RNA polymerase II; GO:0000209 protein polyubiquitination; GO:0001816 cytokine production; GO:0001817 regulation of cytokine production; GO:0001818 negative regulation of cytokine production; GO:0001932 regulation of protein phosphorylation; GO:0001933 negative regulation of protein phosphorylation; GO:0002376 immune syste…	GO:0001650 fibrillar center; GO:0005622 intracellular; GO:0005623 cell; GO:0005634 nucleus; GO:0005635 nuclear envelope; GO:0005654 nucleoplasm; GO:0005730 nucleolus; GO:0005737 cytoplasm; GO:0005768 endosome; GO:0005829 cytosol; GO:0012505 endomembrane system; GO:0016020 membrane; GO:0031090 organelle membrane; GO:0031410 cytoplasmic vesicle; GO:0031965 nuclear membrane; GO:0031967 organelle env…	GO:0003676 nucleic acid binding; GO:0003824 catalytic activity; GO:0004842 ubiquitin-protein transferase activity; GO:0005488 binding; GO:0005515 protein binding; GO:0016740 transferase activity; GO:0019787 ubiquitin-like protein transferase activity; GO:0042802 identical protein binding; GO:0043167 ion binding; GO:0043169 cation binding; GO:0046872 metal ion binding; GO:0061630 ubiquitin protein…	PF00643	B-box zinc finger	O	KOG2177	Predicted E3 ubiquitin ligase
Q91XB0	Three-prime repair exonuclease 1 OS=Mus musculus OX=10090 GN=Trex1 PE=1 SV=2	Trex1	33.675	0.506	0.586	0.521	1.124	1.25	1.14	1.107	1.058	1.202	1.252	1.15	1.058	2.179	0.000153055	2.087	0.000227089	2.145	0.000322702	cytoplasm	K10790	TREX1; three prime repair exonuclease 1 [EC:3.1.11.2]	mmu04623 Cytosolic DNA-sensing pathway	GO:0001817 regulation of cytokine production; GO:0006139 nucleobase-containing compound metabolic process; GO:0006259 DNA metabolic process; GO:0006260 DNA replication; GO:0006281 DNA repair; GO:0006298 mismatch repair; GO:0006310 DNA recombination; GO:0006725 cellular aromatic compound metabolic process; GO:0006807 nitrogen compound metabolic process; GO:0006950 response to stress; GO:0006974 ce…	GO:0005622 intracellular; GO:0005623 cell; GO:0005634 nucleus; GO:0005635 nuclear envelope; GO:0005737 cytoplasm; GO:0005783 endoplasmic reticulum; GO:0005789 endoplasmic reticulum membrane; GO:0005829 cytosol; GO:0012505 endomembrane system; GO:0016020 membrane; GO:0031967 organelle envelope; GO:0031975 envelope; GO:0031984 organelle subcompartment; GO:0042175 nuclear outer membrane-endoplasmic …	GO:0000166 nucleotide binding; GO:0003676 nucleic acid binding; GO:0003677 DNA binding; GO:0003690 double-stranded DNA binding; GO:0003697 single-stranded DNA binding; GO:0003824 catalytic activity; GO:0004518 nuclease activity; GO:0004527 exonuclease activity; GO:0004529 exodeoxyribonuclease activity; GO:0004536 deoxyribonuclease activity; GO:0005488 binding; GO:0005515 protein binding; GO:00082…			L	KOG4793	Three prime repair exonuclease
Q91WG3	Mitochondrial mRNA pseudouridine synthase Trub2 OS=Mus musculus OX=10090 GN=Trub2 PE=2 SV=1	Trub2	36.807	1.25	1.016		0.994	1.094		0.862	0.947		0.919	0.979		0.921	0.56687	0.798	0.191656	0.838	0.252653	mitochondria	K23497			GO:0006417 regulation of translation; GO:0009889 regulation of biosynthetic process; GO:0009891 positive regulation of biosynthetic process; GO:0009893 positive regulation of metabolic process; GO:0010468 regulation of gene expression; GO:0010556 regulation of macromolecule biosynthetic process; GO:0010557 positive regulation of macromolecule biosynthetic process; GO:0010604 positive regulation o…	GO:0005622 intracellular; GO:0005623 cell; GO:0005737 cytoplasm; GO:0005829 cytosol;				J	KOG2559	Predicted pseudouridine synthase
Q00993	Tyrosine-protein kinase receptor UFO OS=Mus musculus OX=10090 GN=Axl PE=1 SV=2	Axl	98.19																			extracellular	K05115	AXL; AXL receptor tyrosine kinase [EC:2.7.10.1]	mmu01521 EGFR tyrosine kinase inhibitor resistance	GO:0000003 reproduction; GO:0000302 response to reactive oxygen species; GO:0000902 cell morphogenesis; GO:0000904 cell morphogenesis involved in differentiation; GO:0001764 neuron migration; GO:0001775 cell activation; GO:0001776 leukocyte homeostasis; GO:0001779 natural killer cell differentiation; GO:0001780 neutrophil homeostasis; GO:0001817 regulation of cytokine production; GO:0001818 negat…	GO:0005576 extracellular region; GO:0005615 extracellular space; GO:0005623 cell; GO:0005886 plasma membrane; GO:0005887 integral component of plasma membrane; GO:0009986 cell surface; GO:0016020 membrane; GO:0016021 integral component of membrane; GO:0018995 host cellular component; GO:0031224 intrinsic component of membrane; GO:0031226 intrinsic component of plasma membrane; GO:0033643 host cel…	GO:0001786 phosphatidylserine binding; GO:0003824 catalytic activity; GO:0004672 protein kinase activity; GO:0004713 protein tyrosine kinase activity; GO:0004714 transmembrane receptor protein tyrosine kinase activity; GO:0004888 transmembrane signaling receptor activity; GO:0005488 binding; GO:0005515 protein binding; GO:0005543 phospholipid binding; GO:0008092 cytoskeletal protein binding; GO:0…	PF13927; PF13895; PF00041; PF07714	Immunoglobulin domain; Immunoglobulin domain; Fibronectin type III domain; Protein tyrosine kinase
P70362	Ubiquitin recognition factor in ER-associated degradation protein 1 OS=Mus musculus OX=10090 GN=Ufd1 PE=1 SV=2	Ufd1	34.481	1.186	1.178	1.228	1.062	1.171	1.092	0.986	0.95	0.971	0.792	0.737	0.794	0.926	0.0703295	0.809	0.000229068	0.647	9.37193e-05	mitochondria	K14016	UFD1; ubiquitin fusion degradation protein 1	mmu04141 Protein processing in endoplasmic reticulum	GO:0001817 regulation of cytokine production; GO:0001818 negative regulation of cytokine production; GO:0002682 regulation of immune system process; GO:0002683 negative regulation of immune system process; GO:0002697 regulation of immune effector process; GO:0002698 negative regulation of immune effector process; GO:0002831 regulation of response to biotic stimulus; GO:0002832 negative regulation…	GO:0005622 intracellular; GO:0005623 cell; GO:0005737 cytoplasm; GO:0005783 endoplasmic reticulum; GO:0005789 endoplasmic reticulum membrane; GO:0012505 endomembrane system; GO:0016020 membrane; GO:0031984 organelle subcompartment; GO:0032991 protein-containing complex; GO:0034098 VCP-NPL4-UFD1 AAA ATPase complex; GO:0036501 UFD1-NPL4 complex; GO:0042175 nuclear outer membrane-endoplasmic reticul…	GO:0005102 signaling receptor binding; GO:0005488 binding; GO:0005515 protein binding; GO:0019899 enzyme binding; GO:0031593 polyubiquitin modification-dependent protein binding; GO:0036435 K48-linked polyubiquitin modification-dependent protein binding; GO:0044877 protein-containing complex binding; GO:0051117 ATPase binding; GO:0140030 modification-dependent protein binding;			O	KOG1816	Ubiquitin fusion-degradation protein
Q8BGF3	WD repeat-containing protein 92 OS=Mus musculus OX=10090 GN=Wdr92 PE=1 SV=1	Wdr92	39.79	1.227	1.298	1.23	0.857	0.974	0.921	0.912	0.897	1.03	0.977	0.868	0.869	0.733	0.00165539	0.756	0.00401258	0.723	0.00167204	cytoplasm						GO:0005488 binding; GO:0005515 protein binding; GO:0032182 ubiquitin-like protein binding; GO:0043130 ubiquitin binding;
O35448	Lysosomal thioesterase PPT2 OS=Mus musculus OX=10090 GN=Ppt2 PE=1 SV=1	Ppt2	34.366	1.046	1.103	1.147	1	1.035	0.912	1.121	1.082	1.149	0.869	0.828	0.838	0.894	0.0716196	1.017	0.617244	0.769	0.000996909	extracellular	K01074	PPT; palmitoyl-protein thioesterase [EC:3.1.2.22]	mmu04142 Lysosome; mmu00062 Fatty acid elongation; mmu01100 Metabolic pathways; mmu01212 Fatty acid metabolism	GO:0006139 nucleobase-containing compound metabolic process; GO:0006163 purine nucleotide metabolic process; GO:0006164 purine nucleotide biosynthetic process; GO:0006637 acyl-CoA metabolic process; GO:0006725 cellular aromatic compound metabolic process; GO:0006732 coenzyme metabolic process; GO:0006753 nucleoside phosphate metabolic process; GO:0006790 sulfur compound metabolic process; GO:0006…	GO:0000323 lytic vacuole; GO:0005622 intracellular; GO:0005623 cell; GO:0005737 cytoplasm; GO:0005764 lysosome; GO:0005773 vacuole; GO:0005775 vacuolar lumen; GO:0031974 membrane-enclosed lumen; GO:0043202 lysosomal lumen; GO:0043226 organelle; GO:0043227 membrane-bounded organelle; GO:0043229 intracellular organelle; GO:0043231 intracellular membrane-bounded organelle; GO:0043233 organelle lumen…	GO:0003824 catalytic activity; GO:0016787 hydrolase activity; GO:0016788 hydrolase activity, acting on ester bonds; GO:0016790 thiolester hydrolase activity; GO:0098599 palmitoyl hydrolase activity;	PF02089	Palmitoyl protein thioesterase	IO	KOG2541	Palmitoyl protein thioesterase
Q9DAW6	U4/U6 small nuclear ribonucleoprotein Prp4 OS=Mus musculus OX=10090 GN=Prpf4 PE=1 SV=1	Prpf4	58.369	0.986	1.008	1.018	1.012	1.055	1	0.9	0.872	0.932	1.102	1.086	1.06	1.018	0.393897	0.898	0.00722517	1.078	0.00692467	nucleus	K12662	PRPF4; U4/U6 small nuclear ribonucleoprotein PRP4	mmu03040 Spliceosome	GO:0000375 RNA splicing, via transesterification reactions; GO:0000377 RNA splicing, via transesterification reactions with bulged adenosine as nucleophile; GO:0000398 mRNA splicing, via spliceosome; GO:0006139 nucleobase-containing compound metabolic process; GO:0006396 RNA processing; GO:0006397 mRNA processing; GO:0006725 cellular aromatic compound metabolic process; GO:0006807 nitrogen compou…	GO:0005622 intracellular; GO:0005623 cell; GO:0005634 nucleus; GO:0005654 nucleoplasm; GO:0005681 spliceosomal complex; GO:0005684 U2-type spliceosomal complex; GO:0015030 Cajal body; GO:0016604 nuclear body; GO:0016607 nuclear speck; GO:0030532 small nuclear ribonucleoprotein complex; GO:0031974 membrane-enclosed lumen; GO:0031981 nuclear lumen; GO:0032991 protein-containing complex; GO:0043226 …	GO:0003676 nucleic acid binding; GO:0003723 RNA binding; GO:0005488 binding; GO:0017069 snRNA binding; GO:0017070 U6 snRNA binding; GO:0030621 U4 snRNA binding; GO:0097159 organic cyclic compound binding; GO:1901363 heterocyclic compound binding;	PF08799	pre-mRNA processing factor 4 (PRP4) like	A	KOG0272	U4/U6 small nuclear ribonucleoprotein Prp4 (contains WD40 repeats)
Q14C51	Pentatricopeptide repeat domain-containing protein 3, mitochondrial OS=Mus musculus OX=10090 GN=Ptcd3 PE=1 SV=2	Ptcd3	77.795	1.07	1.083	1.088	0.94	0.967	1.027	0.993	0.96	0.886	1.024	1.023	1.003	0.905	0.0195984	0.876	0.0174283	0.941	0.00192491	mitochondria	K17659			GO:0006412 translation; GO:0006414 translational elongation; GO:0006415 translational termination; GO:0006518 peptide metabolic process; GO:0006807 nitrogen compound metabolic process; GO:0008152 metabolic process; GO:0009058 biosynthetic process; GO:0009059 macromolecule biosynthetic process; GO:0009987 cellular process; GO:0010467 gene expression; GO:0016043 cellular component organization; GO:…	GO:0005622 intracellular; GO:0005623 cell; GO:0005634 nucleus; GO:0005654 nucleoplasm; GO:0005737 cytoplasm; GO:0005739 mitochondrion; GO:0005740 mitochondrial envelope; GO:0005743 mitochondrial inner membrane; GO:0005829 cytosol; GO:0005886 plasma membrane; GO:0016020 membrane; GO:0019866 organelle inner membrane; GO:0031090 organelle membrane; GO:0031966 mitochondrial membrane; GO:0031967 organ…	GO:0003676 nucleic acid binding; GO:0003723 RNA binding; GO:0005488 binding; GO:0019843 rRNA binding; GO:0043021 ribonucleoprotein complex binding; GO:0043024 ribosomal small subunit binding; GO:0044877 protein-containing complex binding; GO:0097159 organic cyclic compound binding; GO:1901363 heterocyclic compound binding;			S	KOG4422	Uncharacterized conserved protein
Q8C2Q3	RNA-binding protein 14 OS=Mus musculus OX=10090 GN=Rbm14 PE=1 SV=1	Rbm14	69.448	1.234	1.252	1.34	0.823	0.97	0.848	0.762	0.714	0.754	1.202	1.063	1.084	0.69	0.00274989	0.583	7.64479e-05	0.875	0.0430485	nucleus	K13189			GO:0000226 microtubule cytoskeleton organization; GO:0002218 activation of innate immune response; GO:0002253 activation of immune response; GO:0002376 immune system process; GO:0002682 regulation of immune system process; GO:0002684 positive regulation of immune system process; GO:0006139 nucleobase-containing compound metabolic process; GO:0006259 DNA metabolic process; GO:0006260 DNA replicati…	GO:0005622 intracellular; GO:0005623 cell; GO:0005634 nucleus; GO:0005654 nucleoplasm; GO:0005667 transcription regulator complex; GO:0005737 cytoplasm; GO:0016592 mediator complex; GO:0016604 nuclear body; GO:0016607 nuclear speck; GO:0031974 membrane-enclosed lumen; GO:0031981 nuclear lumen; GO:0032991 protein-containing complex; GO:0043226 organelle; GO:0043227 membrane-bounded organelle; GO:0…	GO:0003712 transcription coregulator activity; GO:0003713 transcription coactivator activity; GO:0005488 binding; GO:0005515 protein binding; GO:0030374 nuclear receptor transcription coactivator activity; GO:0030674 protein-macromolecule adaptor activity; GO:0060090 molecular adaptor activity; GO:0140110 transcription regulator activity;	PF00076	RNA recognition motif. (a.k.a. RRM, RBD, or RNP domain)	A	KOG0109	RNA-binding protein LARK, contains RRM and retroviral-type Zn-finger domains
A2AWA9	Rab GTPase-activating protein 1 OS=Mus musculus OX=10090 GN=Rabgap1 PE=1 SV=1	Rabgap1	120.8	0.906	0.876	0.882	0.974	0.966	0.97	1.142	1.146	1.073	1.049	1.082	1.079	1.092	0.00110834	1.262	0.00061196	1.205	0.000197863	cytoplasm	K20284			GO:0006810 transport; GO:0006886 intracellular protein transport; GO:0008104 protein localization; GO:0015031 protein transport; GO:0015833 peptide transport; GO:0031338 regulation of vesicle fusion; GO:0032879 regulation of localization; GO:0033036 macromolecule localization; GO:0033043 regulation of organelle organization; GO:0034613 cellular protein localization; GO:0042886 amide transport; GO…	GO:0005622 intracellular; GO:0005623 cell; GO:0005737 cytoplasm; GO:0005829 cytosol; GO:0012505 endomembrane system;	GO:0005096 GTPase activator activity; GO:0005488 binding; GO:0005515 protein binding; GO:0008047 enzyme activator activity; GO:0017016 Ras GTPase binding; GO:0017137 Rab GTPase binding; GO:0019899 enzyme binding; GO:0030234 enzyme regulator activity; GO:0030695 GTPase regulator activity; GO:0031267 small GTPase binding; GO:0051020 GTPase binding; GO:0060589 nucleoside-triphosphatase regulator act…	PF00640	Phosphotyrosine interaction domain (PTB/PID)	S	KOG1102	Rab6 GTPase activator GAPCenA and related TBC domain proteins
Q8VE37	Regulator of chromosome condensation OS=Mus musculus OX=10090 GN=Rcc1 PE=1 SV=1	Rcc1	44.93	1.259	1.229	1.35	0.919	0.991	0.88	0.787	0.772	0.818	1.055	1.018	1.016	0.727	0.00202971	0.619	0.000129846	0.805	0.00213413	nucleus	K11493			GO:0000082 G1/S transition of mitotic cell cycle; GO:0000226 microtubule cytoskeleton organization; GO:0000278 mitotic cell cycle; GO:0006996 organelle organization; GO:0007010 cytoskeleton organization; GO:0007017 microtubule-based process; GO:0007049 cell cycle; GO:0007051 spindle organization; GO:0007052 mitotic spindle organization; GO:0007059 chromosome segregation; GO:0007088 regulation of …	GO:0000228 nuclear chromosome; GO:0000785 chromatin; GO:0000790 nuclear chromatin; GO:0000793 condensed chromosome; GO:0000794 condensed nuclear chromosome; GO:0005622 intracellular; GO:0005623 cell; GO:0005634 nucleus; GO:0005635 nuclear envelope; GO:0005654 nucleoplasm; GO:0005694 chromosome; GO:0005737 cytoplasm; GO:0012505 endomembrane system; GO:0016020 membrane; GO:0031090 organelle membran…	GO:0003676 nucleic acid binding; GO:0003677 DNA binding; GO:0003682 chromatin binding; GO:0005085 guanyl-nucleotide exchange factor activity; GO:0005087 Ran guanyl-nucleotide exchange factor activity; GO:0005088 Ras guanyl-nucleotide exchange factor activity; GO:0005488 binding; GO:0005515 protein binding; GO:0008536 Ran GTPase binding; GO:0017016 Ras GTPase binding; GO:0019899 enzyme binding; GO…			DZ	KOG1426	FOG: RCC1 domain
Q99N94	39S ribosomal protein L9, mitochondrial OS=Mus musculus OX=10090 GN=Mrpl9 PE=1 SV=2	Mrpl9	30.244	1.333	1.358	1.331	1.021	1.044	0.974	0.767	0.747	0.747	0.884	0.904	0.93	0.756	0.000197209	0.562	7.73612e-07	0.676	1.66069e-05	mitochondria,nucleus	K02939	RP-L9; large subunit ribosomal protein L9	mmu03010 Ribosome	GO:0006412 translation; GO:0006414 translational elongation; GO:0006415 translational termination; GO:0006518 peptide metabolic process; GO:0006807 nitrogen compound metabolic process; GO:0008152 metabolic process; GO:0009058 biosynthetic process; GO:0009059 macromolecule biosynthetic process; GO:0009987 cellular process; GO:0010467 gene expression; GO:0016043 cellular component organization; GO:…	GO:0000313 organellar ribosome; GO:0000315 organellar large ribosomal subunit; GO:0005622 intracellular; GO:0005623 cell; GO:0005737 cytoplasm; GO:0005739 mitochondrion; GO:0005740 mitochondrial envelope; GO:0005743 mitochondrial inner membrane; GO:0005759 mitochondrial matrix; GO:0005761 mitochondrial ribosome; GO:0005762 mitochondrial large ribosomal subunit; GO:0005840 ribosome; GO:0015934 lar…	GO:0003676 nucleic acid binding; GO:0003723 RNA binding; GO:0003735 structural constituent of ribosome; GO:0005198 structural molecule activity; GO:0005488 binding; GO:0097159 organic cyclic compound binding; GO:1901363 heterocyclic compound binding;	PF01281	Ribosomal protein L9, N-terminal domain	J	KOG4607	Mitochondrial ribosomal protein L9
Q6Y5D8	Rho GTPase-activating protein 10 OS=Mus musculus OX=10090 GN=Arhgap10 PE=1 SV=2	Arhgap10	89.365	0.965	0.992	0.995	0.966	0.94	0.92	0.913	0.927	0.859	1.146	1.19	1.203	0.957	0.06335	0.914	0.0234056	1.199	0.000506131	nucleus	K13736	ARHGAP10; Rho GTPase-activating protein 10	mmu05100 Bacterial invasion of epithelial cells	GO:0006996 organelle organization; GO:0007010 cytoskeleton organization; GO:0009966 regulation of signal transduction; GO:0009987 cellular process; GO:0010646 regulation of cell communication; GO:0010941 regulation of cell death; GO:0016043 cellular component organization; GO:0023051 regulation of signaling; GO:0042981 regulation of apoptotic process; GO:0043066 negative regulation of apoptotic p…	GO:0005622 intracellular; GO:0005623 cell; GO:0005737 cytoplasm; GO:0005829 cytosol; GO:0005886 plasma membrane; GO:0016020 membrane; GO:0048471 perinuclear region of cytoplasm; GO:0071944 cell periphery;	GO:0005096 GTPase activator activity; GO:0008047 enzyme activator activity; GO:0030234 enzyme regulator activity; GO:0030695 GTPase regulator activity; GO:0060589 nucleoside-triphosphatase regulator activity; GO:0098772 molecular function regulator;	PF00169; PF00620	PH domain; RhoGAP domain	T	KOG1451	Oligophrenin-1 and related Rho GTPase-activating proteins
Q6PR54	Telomere-associated protein RIF1 OS=Mus musculus OX=10090 GN=Rif1 PE=1 SV=2	Rif1	266.23	0.994	1.042	1.046	1.105	1.098	1.049	1.026	0.995	0.986	0.911	0.941	0.948	1.055	0.0814307	0.976	0.294473	0.909	0.00940346	nucleus	K11138	RIF1; telomere-associated protein RIF1	mmu04550 Signaling pathways regulating pluripotency of stem cells	GO:0000018 regulation of DNA recombination; GO:0000122 negative regulation of transcription by RNA polymerase II; GO:0000723 telomere maintenance; GO:0000726 non-recombinational repair; GO:0002637 regulation of immunoglobulin production; GO:0002639 positive regulation of immunoglobulin production; GO:0002682 regulation of immune system process; GO:0002684 positive regulation of immune system proc…	GO:0000228 nuclear chromosome; GO:0000781 chromosome, telomeric region; GO:0000785 chromatin; GO:0000790 nuclear chromatin; GO:0000793 condensed chromosome; GO:0001939 female pronucleus; GO:0001940 male pronucleus; GO:0005622 intracellular; GO:0005623 cell; GO:0005634 nucleus; GO:0005635 nuclear envelope; GO:0005654 nucleoplasm; GO:0005694 chromosome; GO:0005819 spindle; GO:0005856 cytoskeleton; …
Q8R4Y8	Rotatin OS=Mus musculus OX=10090 GN=Rttn PE=1 SV=2	Rttn	248.49	0.704	1.203	1.308	1.046	0.919	0.766	1.239	0.82	0.745	1.038	1.087	1.219	0.849	0.559365	0.872	0.637019	1.04	0.736394	plasma membrane	K16484			GO:0007275 multicellular organism development; GO:0007368 determination of left/right symmetry; GO:0007389 pattern specification process; GO:0009799 specification of symmetry; GO:0009855 determination of bilateral symmetry; GO:0032501 multicellular organismal process; GO:0032502 developmental process; GO:0048856 anatomical structure development;	GO:0005622 intracellular; GO:0005623 cell; GO:0005815 microtubule organizing center; GO:0005856 cytoskeleton; GO:0005929 cilium; GO:0015630 microtubule cytoskeleton; GO:0016020 membrane; GO:0016021 integral component of membrane; GO:0031224 intrinsic component of membrane; GO:0036064 ciliary basal body; GO:0042995 cell projection; GO:0043226 organelle; GO:0043228 non-membrane-bounded organelle; G…
P60122	RuvB-like 1 OS=Mus musculus OX=10090 GN=Ruvbl1 PE=1 SV=1	Ruvbl1	50.213	0.921	0.935	0.936	1.074	1.005	1.048	1.07	1.095	1.019	0.978	1.017	1.034	1.12	0.00490587	1.14	0.0038886	1.085	0.00936054	cytoplasm	K04499	RUVBL1; RuvB-like protein 1 (pontin 52)	mmu04310 Wnt signaling pathway	GO:0000003 reproduction; GO:0000491 small nucleolar ribonucleoprotein complex assembly; GO:0000492 box C/D snoRNP assembly; GO:0006323 DNA packaging; GO:0006325 chromatin organization; GO:0006333 chromatin assembly or disassembly; GO:0006334 nucleosome assembly; GO:0006336 DNA replication-independent nucleosome assembly; GO:0006338 chromatin remodeling; GO:0006355 regulation of transcription, DNA…	GO:0000123 histone acetyltransferase complex; GO:0000228 nuclear chromosome; GO:0000785 chromatin; GO:0000790 nuclear chromatin; GO:0000812 Swr1 complex; GO:0005622 intracellular; GO:0005623 cell; GO:0005634 nucleus; GO:0005654 nucleoplasm; GO:0005694 chromosome; GO:0005737 cytoplasm; GO:0005815 microtubule organizing center; GO:0005829 cytosol; GO:0005856 cytoskeleton; GO:0015630 microtubule cyt…	GO:0000166 nucleotide binding; GO:0001085 RNA polymerase II transcription factor binding; GO:0001091 RNA polymerase II general transcription initiation factor binding; GO:0001094 TFIID-class transcription factor complex binding; GO:0001098 basal transcription machinery binding; GO:0001099 basal RNA polymerase II transcription machinery binding; GO:0003678 DNA helicase activity; GO:0003712 transcr…	PF06068	TIP49 C-terminus	L	KOG1942	DNA helicase, TBP-interacting protein
Q6NZC7	SEC23-interacting protein OS=Mus musculus OX=10090 GN=Sec23ip PE=1 SV=2	Sec23ip	110.78	0.898	0.906	0.895	0.969	1.012	0.979	0.986	0.936	0.927	1.158	1.183	1.178	1.097	0.00247544	1.056	0.0511251	1.304	3.76854e-06	nucleus				GO:0000003 reproduction; GO:0001675 acrosome assembly; GO:0003006 developmental process involved in reproduction; GO:0006810 transport; GO:0006886 intracellular protein transport; GO:0006888 endoplasmic reticulum to Golgi vesicle-mediated transport; GO:0006900 vesicle budding from membrane; GO:0006901 vesicle coating; GO:0006903 vesicle targeting; GO:0006996 organelle organization; GO:0007030 Gol…	GO:0005622 intracellular; GO:0005623 cell; GO:0005737 cytoplasm; GO:0005783 endoplasmic reticulum; GO:0005793 endoplasmic reticulum-Golgi intermediate compartment; GO:0005794 Golgi apparatus; GO:0005798 Golgi-associated vesicle; GO:0005801 cis-Golgi network; GO:0005829 cytosol; GO:0012505 endomembrane system; GO:0030134 COPII-coated ER to Golgi transport vesicle; GO:0030135 coated vesicle; GO:003…	GO:0003824 catalytic activity; GO:0004620 phospholipase activity; GO:0016298 lipase activity; GO:0016787 hydrolase activity; GO:0016788 hydrolase activity, acting on ester bonds;	PF00536	SAM domain (Sterile alpha motif)	IU	KOG2308	Phosphatidic acid-preferring phospholipase A1, contains DDHD domain
Q61753	D-3-phosphoglycerate dehydrogenase OS=Mus musculus OX=10090 GN=Phgdh PE=1 SV=3	Phgdh	56.585	0.905	0.905	0.842	1.042	1.013	1.073	1.084	1.13	1.042	0.978	0.988	1.046	1.179	0.00481024	1.228	0.00362227	1.136	0.016163	cytoplasm	K00058	serA; D-3-phosphoglycerate dehydrogenase / 2-oxoglutarate reductase [EC:1.1.1.95 1.1.1.399]	mmu01230 Biosynthesis of amino acids; mmu01200 Carbon metabolism; mmu00260 Glycine, serine and threonine metabolism; mmu00270 Cysteine and methionine metabolism; mmu01100 Metabolic pathways	GO:0001505 regulation of neurotransmitter levels; GO:0006082 organic acid metabolic process; GO:0006091 generation of precursor metabolites and energy; GO:0006520 cellular amino acid metabolic process; GO:0006541 glutamine metabolic process; GO:0006544 glycine metabolic process; GO:0006563 L-serine metabolic process; GO:0006564 L-serine biosynthetic process; GO:0006566 threonine metabolic process…	GO:0005622 intracellular; GO:0005623 cell; GO:0005737 cytoplasm; GO:0005829 cytosol; GO:0043209 myelin sheath;	GO:0003824 catalytic activity; GO:0004617 phosphoglycerate dehydrogenase activity; GO:0009055 electron transfer activity; GO:0016491 oxidoreductase activity; GO:0016614 oxidoreductase activity, acting on CH-OH group of donors; GO:0016616 oxidoreductase activity, acting on the CH-OH group of donors, NAD or NADP as acceptor;	PF00389; PF02826	D-isomer specific 2-hydroxyacid dehydrogenase, catalytic domain; D-isomer specific 2-hydroxyacid dehydrogenase, NAD binding domain	E	KOG0068	D-3-phosphoglycerate dehydrogenase, D-isomer-specific 2-hydroxy acid dehydrogenase superfamily
Q8BGP6	Solute carrier family 25 member 40 OS=Mus musculus OX=10090 GN=Slc25a40 PE=1 SV=1	Slc25a40	37.963			1.26			0.949			0.836			1.002	0.753		0.663		0.795		plasma membrane	K15119			GO:0006810 transport; GO:0006839 mitochondrial transport; GO:0051179 localization; GO:0051234 establishment of localization; GO:0055085 transmembrane transport;	GO:0005622 intracellular; GO:0005623 cell; GO:0005737 cytoplasm; GO:0005739 mitochondrion; GO:0005740 mitochondrial envelope; GO:0005743 mitochondrial inner membrane; GO:0016020 membrane; GO:0016021 integral component of membrane; GO:0019866 organelle inner membrane; GO:0031090 organelle membrane; GO:0031224 intrinsic component of membrane; GO:0031966 mitochondrial membrane; GO:0031967 organelle …	GO:0005215 transporter activity; GO:0022857 transmembrane transporter activity;			C	KOG0761	Mitochondrial carrier protein CGI-69
Q8VE96	Solute carrier family 35 member F6 OS=Mus musculus OX=10090 GN=Slc35f6 PE=1 SV=1	Slc35f6	40.978	1.145	1.23	1.152	0.95	1.007	0.857	0.848	0.758	1.052	1.071	1.013	0.979	0.798	0.0122588	0.754	0.0419416	0.868	0.015366	plasma membrane				GO:0006810 transport; GO:0006839 mitochondrial transport; GO:0006996 organelle organization; GO:0007005 mitochondrion organization; GO:0007006 mitochondrial membrane organization; GO:0008284 positive regulation of cell population proliferation; GO:0009966 regulation of signal transduction; GO:0009968 negative regulation of signal transduction; GO:0009987 cellular process; GO:0010639 negative regu…	GO:0000323 lytic vacuole; GO:0005622 intracellular; GO:0005623 cell; GO:0005634 nucleus; GO:0005654 nucleoplasm; GO:0005737 cytoplasm; GO:0005739 mitochondrion; GO:0005764 lysosome; GO:0005765 lysosomal membrane; GO:0005773 vacuole; GO:0005774 vacuolar membrane; GO:0005829 cytosol; GO:0016020 membrane; GO:0031090 organelle membrane; GO:0031974 membrane-enclosed lumen; GO:0031981 nuclear lumen; GO…				EG	KOG3912	Predicted integral membrane protein
Q9JJ94	Sjoegren syndrome nuclear autoantigen 1 homolog OS=Mus musculus OX=10090 GN=Ssna1 PE=1 SV=1	Ssna1	13.557	0.858	0.732	0.761	1.268	1.139	1.255	1.301	1.564	1.463	0.628	0.642	0.564	1.558	0.0016394	1.841	0.00106452	0.78	0.0165089	cytoplasm	K16780			GO:0006810 transport; GO:0006928 movement of cell or subcellular component; GO:0006996 organelle organization; GO:0007017 microtubule-based process; GO:0007018 microtubule-based movement; GO:0007154 cell communication; GO:0007165 signal transduction; GO:0007166 cell surface receptor signaling pathway; GO:0007224 smoothened signaling pathway; GO:0008104 protein localization; GO:0009987 cellular pr…	GO:0005622 intracellular; GO:0005623 cell; GO:0005813 centrosome; GO:0005815 microtubule organizing center; GO:0005856 cytoskeleton; GO:0005929 cilium; GO:0015630 microtubule cytoskeleton; GO:0036064 ciliary basal body; GO:0042995 cell projection; GO:0043226 organelle; GO:0043228 non-membrane-bounded organelle; GO:0043229 intracellular organelle; GO:0043232 intracellular non-membrane-bounded orga…	GO:0005488 binding; GO:0005515 protein binding; GO:0042802 identical protein binding;
Q8CGF7	Transcription elongation regulator 1 OS=Mus musculus OX=10090 GN=Tcerg1 PE=1 SV=2	Tcerg1	123.79	0.887	0.924	0.903	1.056	0.992	1.048	1.134	1.142	1.065	0.957	0.974	0.994	1.141	0.00461872	1.231	0.00117647	1.078	0.00970251	nucleus	K12824	TCERG1; transcription elongation regulator 1	mmu03040 Spliceosome	GO:0000122 negative regulation of transcription by RNA polymerase II; GO:0006139 nucleobase-containing compound metabolic process; GO:0006351 transcription, DNA-templated; GO:0006355 regulation of transcription, DNA-templated; GO:0006357 regulation of transcription by RNA polymerase II; GO:0006366 transcription by RNA polymerase II; GO:0006725 cellular aromatic compound metabolic process; GO:0006…	GO:0005622 intracellular; GO:0005623 cell; GO:0005634 nucleus; GO:0005654 nucleoplasm; GO:0031974 membrane-enclosed lumen; GO:0031981 nuclear lumen; GO:0043226 organelle; GO:0043227 membrane-bounded organelle; GO:0043229 intracellular organelle; GO:0043231 intracellular membrane-bounded organelle; GO:0043233 organelle lumen; GO:0070013 intracellular organelle lumen;	GO:0001085 RNA polymerase II transcription factor binding; GO:0001103 RNA polymerase II repressing transcription factor binding; GO:0003700 DNA-binding transcription factor activity; GO:0003712 transcription coregulator activity; GO:0003713 transcription coactivator activity; GO:0003714 transcription corepressor activity; GO:0005488 binding; GO:0005515 protein binding; GO:0008134 transcription fa…	PF00397	WW domain	K	KOG0155	Transcription factor CA150
Q60949	TBC1 domain family member 1 OS=Mus musculus OX=10090 GN=Tbc1d1 PE=1 SV=3	Tbc1d1	142.02	1.054	0.958	0.951	0.996	0.996	0.933	0.902	0.922	0.885	0.975	1.14	1.2	0.987	0.772385	0.914	0.065324	1.119	0.196187	cytoplasm,nucleus	K18341	TBC1D1; TBC1 domain family member 1	mmu04152 AMPK signaling pathway	GO:0006810 transport; GO:0006886 intracellular protein transport; GO:0008104 protein localization; GO:0009987 cellular process; GO:0015031 protein transport; GO:0015833 peptide transport; GO:0016043 cellular component organization; GO:0031338 regulation of vesicle fusion; GO:0032879 regulation of localization; GO:0032880 regulation of protein localization; GO:0033036 macromolecule localization; G…	GO:0005622 intracellular; GO:0005623 cell; GO:0005737 cytoplasm; GO:0005829 cytosol; GO:0012505 endomembrane system;	GO:0005096 GTPase activator activity; GO:0005488 binding; GO:0005515 protein binding; GO:0008047 enzyme activator activity; GO:0017016 Ras GTPase binding; GO:0017137 Rab GTPase binding; GO:0019899 enzyme binding; GO:0030234 enzyme regulator activity; GO:0030695 GTPase regulator activity; GO:0031267 small GTPase binding; GO:0051020 GTPase binding; GO:0060589 nucleoside-triphosphatase regulator act…	PF00640	Phosphotyrosine interaction domain (PTB/PID)	S	KOG4436	Predicted GTPase activator NB4S/EVI5 (contains TBC domain)/Calmodulin-binding protein Pollux (contains PTB and TBC domains)
P47226	Testin OS=Mus musculus OX=10090 GN=Tes PE=1 SV=1	Tes	47.983	0.888	0.87	0.973	0.875	0.91	0.87	0.865	0.892	0.933	1.378	1.373	1.227	0.972	0.504587	0.985	0.741766	1.457	0.00185005	nucleus	K24270			GO:0008285 negative regulation of cell population proliferation; GO:0042127 regulation of cell population proliferation; GO:0048519 negative regulation of biological process; GO:0048523 negative regulation of cellular process; GO:0050789 regulation of biological process; GO:0050794 regulation of cellular process; GO:0065007 biological regulation;	GO:0005622 intracellular; GO:0005623 cell; GO:0005737 cytoplasm; GO:0005829 cytosol; GO:0005886 plasma membrane; GO:0005912 adherens junction; GO:0005925 focal adhesion; GO:0016020 membrane; GO:0030054 cell junction; GO:0030055 cell-substrate junction; GO:0032991 protein-containing complex; GO:0070161 anchoring junction; GO:0071944 cell periphery;	GO:0005488 binding; GO:0008270 zinc ion binding; GO:0043167 ion binding; GO:0043169 cation binding; GO:0046872 metal ion binding; GO:0046914 transition metal ion binding;	PF06297; PF00412	PET Domain; LIM domain	TZ	KOG1704	FOG: LIM domain
P68373	Tubulin alpha-1C chain OS=Mus musculus OX=10090 GN=Tuba1c PE=1 SV=1	Tuba1c	49.909	0.782	0.779	0.726	1.06	0.966	1.105	1.115	1.188	1.094	1.047	1.09	1.079	1.369	0.00253457	1.485	0.000337805	1.406	0.000225693	cytoskeleton	K07374	TUBA; tubulin alpha	mmu05020 Prion disease; mmu05016 Huntington disease; mmu05132 Salmonella infection; mmu05014 Amyotrophic lateral sclerosis; mmu05010 Alzheimer disease; mmu04540 Gap junction; mmu04210 Apoptosis; mmu05022 Pathways of neurodegeneration - multiple diseases; mmu04145 Phagosome; mmu04530 Tight junction; mmu05012 Parkinson disease	GO:0006810 transport; GO:0007017 microtubule-based process; GO:0009987 cellular process; GO:0030705 cytoskeleton-dependent intracellular transport; GO:0046907 intracellular transport; GO:0051179 localization; GO:0051234 establishment of localization; GO:0051301 cell division; GO:0051641 cellular localization; GO:0051649 establishment of localization in cell;	GO:0005622 intracellular; GO:0005623 cell; GO:0005634 nucleus; GO:0005737 cytoplasm; GO:0005856 cytoskeleton; GO:0005874 microtubule; GO:0005881 cytoplasmic microtubule; GO:0015630 microtubule cytoskeleton; GO:0016020 membrane; GO:0043226 organelle; GO:0043227 membrane-bounded organelle; GO:0043228 non-membrane-bounded organelle; GO:0043229 intracellular organelle; GO:0043231 intracellular membra…	GO:0005198 structural molecule activity;	PF00091; PF03953	Tubulin/FtsZ family, GTPase domain; Tubulin C-terminal domain	Z	KOG1376	Alpha tubulin
Q3URQ0	Testis-expressed protein 10 OS=Mus musculus OX=10090 GN=Tex10 PE=1 SV=1	Tex10	105.21	1.311	1.349	1.624	0.771	0.933	0.748	0.768	0.702	0.692	1.172	1.034	1.018	0.572	0.00441595	0.505	0.000802672	0.753	0.0249867	plasma membrane	K14827			GO:0006139 nucleobase-containing compound metabolic process; GO:0006364 rRNA processing; GO:0006396 RNA processing; GO:0006725 cellular aromatic compound metabolic process; GO:0006807 nitrogen compound metabolic process; GO:0008152 metabolic process; GO:0009987 cellular process; GO:0010467 gene expression; GO:0016070 RNA metabolic process; GO:0016072 rRNA metabolic process; GO:0022613 ribonucleop…	GO:0005622 intracellular; GO:0005623 cell; GO:0005634 nucleus; GO:0005654 nucleoplasm; GO:0031974 membrane-enclosed lumen; GO:0031981 nuclear lumen; GO:0032991 protein-containing complex; GO:0034708 methyltransferase complex; GO:0035097 histone methyltransferase complex; GO:0043226 organelle; GO:0043227 membrane-bounded organelle; GO:0043229 intracellular organelle; GO:0043231 intracellular membr…				S	KOG2149	Uncharacterized conserved protein
Q9DBA9	General transcription factor IIH subunit 1 OS=Mus musculus OX=10090 GN=Gtf2h1 PE=1 SV=2	Gtf2h1	61.851	1.082	1.105	1.327	0.983	1.051	0.976	0.874	0.838	0.747	1.092	1.015	1.05	0.857	0.0936241	0.7	0.0113773	0.898	0.204294	nucleus	K03141	TFIIH1; transcription initiation factor TFIIH subunit 1	mmu05203 Viral carcinogenesis; mmu03420 Nucleotide excision repair; mmu03022 Basal transcription factors	GO:0000079 regulation of cyclin-dependent protein serine/threonine kinase activity; GO:0001932 regulation of protein phosphorylation; GO:0006139 nucleobase-containing compound metabolic process; GO:0006259 DNA metabolic process; GO:0006281 DNA repair; GO:0006283 transcription-coupled nucleotide-excision repair; GO:0006289 nucleotide-excision repair; GO:0006293 nucleotide-excision repair, preincis…	GO:0000428 DNA-directed RNA polymerase complex; GO:0000439 transcription factor TFIIH core complex; GO:0005622 intracellular; GO:0005623 cell; GO:0005634 nucleus; GO:0005654 nucleoplasm; GO:0005667 transcription regulator complex; GO:0005675 transcription factor TFIIH holo complex; GO:0016591 RNA polymerase II, holoenzyme; GO:0030880 RNA polymerase complex; GO:0031974 membrane-enclosed lumen; GO:…	GO:0003682 chromatin binding; GO:0005488 binding;	PF08567; PF03909	TFIIH p62 subunit, N-terminal domain; BSD domain	K	KOG2074	RNA polymerase II transcription initiation/nucleotide excision repair factor TFIIH, subunit TFB1
Q62313	Trans-Golgi network integral membrane protein 1 OS=Mus musculus OX=10090 GN=Tgoln1 PE=1 SV=1	Tgoln1	37.848	1.174	1.184	0.926	1.184	1.188	1.208	0.976	1	1.13	0.599	0.674	0.718	1.09	0.31577	0.946	0.607092	0.606	0.00674182	extracellular				GO:0006464 cellular protein modification process; GO:0006807 nitrogen compound metabolic process; GO:0006810 transport; GO:0006892 post-Golgi vesicle-mediated transport; GO:0006895 Golgi to endosome transport; GO:0008152 metabolic process; GO:0009987 cellular process; GO:0016043 cellular component organization; GO:0016192 vesicle-mediated transport; GO:0016482 cytosolic transport; GO:0019538 prot…	GO:0000139 Golgi membrane; GO:0005622 intracellular; GO:0005623 cell; GO:0005634 nucleus; GO:0005654 nucleoplasm; GO:0005737 cytoplasm; GO:0005768 endosome; GO:0005783 endoplasmic reticulum; GO:0005788 endoplasmic reticulum lumen; GO:0005794 Golgi apparatus; GO:0005798 Golgi-associated vesicle; GO:0005802 trans-Golgi network; GO:0005886 plasma membrane; GO:0012505 endomembrane system; GO:0012506 …
Q9D8U2	Transmembrane protein 41A OS=Mus musculus OX=10090 GN=Tmem41a PE=2 SV=1	Tmem41a	29.37	1.439	1.407	1.555	0.717	0.852	0.813	0.685	0.658	0.778	1.163	1.079	1.077	0.541	0.000500715	0.482	0.000241244	0.754	0.00203358	plasma membrane									S	KOG3140	Predicted membrane protein
Q5SSK3	Transcription elongation factor, mitochondrial OS=Mus musculus OX=10090 GN=Tefm PE=1 SV=1	Tefm	41.873	1.328	1.332	1.368	0.874	0.94	0.885	0.723	0.696	0.675	1.072	1.031	1.04	0.67	8.00514e-05	0.52	7.59396e-06	0.78	8.07214e-05	mitochondria	K17658			GO:0000959 mitochondrial RNA metabolic process; GO:0006091 generation of precursor metabolites and energy; GO:0006119 oxidative phosphorylation; GO:0006139 nucleobase-containing compound metabolic process; GO:0006163 purine nucleotide metabolic process; GO:0006259 DNA metabolic process; GO:0006351 transcription, DNA-templated; GO:0006390 mitochondrial transcription; GO:0006725 cellular aromatic c…	GO:0005622 intracellular; GO:0005623 cell; GO:0005737 cytoplasm; GO:0005739 mitochondrion; GO:0005759 mitochondrial matrix; GO:0009295 nucleoid; GO:0031974 membrane-enclosed lumen; GO:0032991 protein-containing complex; GO:0042645 mitochondrial nucleoid; GO:0043226 organelle; GO:0043227 membrane-bounded organelle; GO:0043228 non-membrane-bounded organelle; GO:0043229 intracellular organelle; GO:0…	GO:0030234 enzyme regulator activity; GO:0030337 DNA polymerase processivity factor activity; GO:0098772 molecular function regulator;	PF12836	Helix-hairpin-helix motif
Q3U0Y2	Transmembrane protein 35B OS=Mus musculus OX=10090 GN=Tmem35b PE=1 SV=2	Tmem35b	16.222	2.2	1.864	1.681	0.562	0.859	0.723	0.462	0.548	0.698	0.8	0.755	0.965	0.373	0.00242896	0.297	0.00103403	0.439	0.00157916	plasma membrane
Q8BFY9	Transportin-1 OS=Mus musculus OX=10090 GN=Tnpo1 PE=1 SV=2	Tnpo1	102.36	0.848	0.888	0.868	1.093	0.987	1.058	1.002	1.014	0.952	1.071	1.13	1.119	1.205	0.00483803	1.14	0.00511527	1.275	0.000330803	cytoplasm	K18752			GO:0006606 protein import into nucleus; GO:0006607 NLS-bearing protein import into nucleus; GO:0006610 ribosomal protein import into nucleus; GO:0006810 transport; GO:0006886 intracellular protein transport; GO:0006913 nucleocytoplasmic transport; GO:0006928 movement of cell or subcellular component; GO:0006996 organelle organization; GO:0007017 microtubule-based process; GO:0007018 microtubule-b…	GO:0005622 intracellular; GO:0005623 cell; GO:0005634 nucleus; GO:0005635 nuclear envelope; GO:0005737 cytoplasm; GO:0005829 cytosol; GO:0005929 cilium; GO:0012505 endomembrane system; GO:0016020 membrane; GO:0031090 organelle membrane; GO:0031965 nuclear membrane; GO:0031967 organelle envelope; GO:0031974 membrane-enclosed lumen; GO:0031975 envelope; GO:0031981 nuclear lumen; GO:0034399 nuclear …	GO:0005048 signal sequence binding; GO:0005215 transporter activity; GO:0005488 binding; GO:0008139 nuclear localization sequence binding; GO:0033218 amide binding; GO:0042277 peptide binding;			UY	KOG2023	Nuclear transport receptor Karyopherin-beta2/Transportin (importin beta superfamily)
Q3UHK8	Trinucleotide repeat-containing gene 6A protein OS=Mus musculus OX=10090 GN=Tnrc6a PE=1 SV=2	Tnrc6a	203.15	0.939	1.053	0.83	1.044	1.047	1.039	1.18	0.989	1.275	0.874	0.875	0.886	1.109	0.190339	1.22	0.123295	0.934	0.406076	nucleus	K18412			GO:0002682 regulation of immune system process; GO:0006417 regulation of translation; GO:0006950 response to stress; GO:0007154 cell communication; GO:0007165 signal transduction; GO:0007166 cell surface receptor signaling pathway; GO:0007223 Wnt signaling pathway, calcium modulating pathway; GO:0007267 cell-cell signaling; GO:0008104 protein localization; GO:0009267 cellular response to starvati…	GO:0000932 P-body; GO:0005622 intracellular; GO:0005623 cell; GO:0005634 nucleus; GO:0005654 nucleoplasm; GO:0005737 cytoplasm; GO:0005794 Golgi apparatus; GO:0005829 cytosol; GO:0012505 endomembrane system; GO:0031974 membrane-enclosed lumen; GO:0031981 nuclear lumen; GO:0032991 protein-containing complex; GO:0035770 ribonucleoprotein granule; GO:0036464 cytoplasmic ribonucleoprotein granule; GO…	GO:0005198 structural molecule activity; GO:0005488 binding; GO:0005515 protein binding;
Q8K1B8	Fermitin family homolog 3 OS=Mus musculus OX=10090 GN=Fermt3 PE=1 SV=1	Fermt3	75.634	0.986	1.006	0.963	0.812	0.922	0.889	0.916	0.909	0.944	1.301	1.199	1.212	0.888	0.0389992	0.937	0.0190862	1.256	0.0013424	nucleus	K17084	FERMT3; kindlin 3	mmu04611 Platelet activation	GO:0000902 cell morphogenesis; GO:0000904 cell morphogenesis involved in differentiation; GO:0001775 cell activation; GO:0002576 platelet degranulation; GO:0006810 transport; GO:0006887 exocytosis; GO:0006950 response to stress; GO:0007154 cell communication; GO:0007155 cell adhesion; GO:0007159 leukocyte cell-cell adhesion; GO:0007165 signal transduction; GO:0007166 cell surface receptor signali…	GO:0002102 podosome; GO:0005576 extracellular region; GO:0005622 intracellular; GO:0005623 cell; GO:0005737 cytoplasm; GO:0005856 cytoskeleton; GO:0012505 endomembrane system; GO:0015629 actin cytoskeleton; GO:0030141 secretory granule; GO:0031091 platelet alpha granule; GO:0031093 platelet alpha granule lumen; GO:0031410 cytoplasmic vesicle; GO:0031974 membrane-enclosed lumen; GO:0031982 vesicle…	GO:0005102 signaling receptor binding; GO:0005178 integrin binding; GO:0005488 binding; GO:0005515 protein binding; GO:0044877 protein-containing complex binding; GO:0050839 cell adhesion molecule binding;	PF00373; PF00169	FERM central domain; PH domain	T	KOG3727	Mitogen inducible gene product (contains ERM and PH domains)
Q8R5C8	Zinc finger MYND domain-containing protein 11 OS=Mus musculus OX=10090 GN=Zmynd11 PE=1 SV=2	Zmynd11	70.837																			mitochondria	K23218			GO:0000122 negative regulation of transcription by RNA polymerase II; GO:0001932 regulation of protein phosphorylation; GO:0001933 negative regulation of protein phosphorylation; GO:0002252 immune effector process; GO:0002376 immune system process; GO:0006355 regulation of transcription, DNA-templated; GO:0006357 regulation of transcription by RNA polymerase II; GO:0006950 response to stress; GO:…	GO:0005622 intracellular; GO:0005623 cell; GO:0005634 nucleus; GO:0005654 nucleoplasm; GO:0031974 membrane-enclosed lumen; GO:0031981 nuclear lumen; GO:0043226 organelle; GO:0043227 membrane-bounded organelle; GO:0043229 intracellular organelle; GO:0043231 intracellular membrane-bounded organelle; GO:0043233 organelle lumen; GO:0070013 intracellular organelle lumen;	GO:0000976 transcription regulatory region sequence-specific DNA binding; GO:0000977 RNA polymerase II transcription regulatory region sequence-specific DNA binding; GO:0001067 regulatory region nucleic acid binding; GO:0003676 nucleic acid binding; GO:0003677 DNA binding; GO:0003682 chromatin binding; GO:0003690 double-stranded DNA binding; GO:0003712 transcription coregulator activity; GO:00037…	PF00439; PF00855	Bromodomain; PWWP domain	K	KOG3612	PHD Zn-finger protein
Q80TN5	Palmitoyltransferase ZDHHC17 OS=Mus musculus OX=10090 GN=Zdhhc17 PE=1 SV=2	Zdhhc17	72.62		1.192	0.972		1.056	0.869		0.603	0.95		1.16	1.228	0.89	0.495507	0.718	0.293018	1.104	0.43233	plasma membrane	K20032			GO:0006464 cellular protein modification process; GO:0006497 protein lipidation; GO:0006807 nitrogen compound metabolic process; GO:0006810 transport; GO:0006811 ion transport; GO:0006812 cation transport; GO:0008104 protein localization; GO:0008152 metabolic process; GO:0009058 biosynthetic process; GO:0009059 macromolecule biosynthetic process; GO:0009987 cellular process; GO:0015031 protein tr…	GO:0000139 Golgi membrane; GO:0005622 intracellular; GO:0005623 cell; GO:0005737 cytoplasm; GO:0005794 Golgi apparatus; GO:0005798 Golgi-associated vesicle; GO:0012505 endomembrane system; GO:0016020 membrane; GO:0016234 inclusion body; GO:0016235 aggresome; GO:0030660 Golgi-associated vesicle membrane; GO:0031090 organelle membrane; GO:0031410 cytoplasmic vesicle; GO:0031982 vesicle; GO:0031984 …	GO:0003824 catalytic activity; GO:0005215 transporter activity; GO:0005488 binding; GO:0005515 protein binding; GO:0008324 cation transmembrane transporter activity; GO:0015075 ion transmembrane transporter activity; GO:0015095 magnesium ion transmembrane transporter activity; GO:0015318 inorganic molecular entity transmembrane transporter activity; GO:0016409 palmitoyltransferase activity; GO:00…			S	KOG0509	Ankyrin repeat and DHHC-type Zn-finger domain containing proteins
Q61116	Zinc finger protein 235 OS=Mus musculus OX=10090 GN=Znf235 PE=2 SV=1	Znf235	73.011																			nucleus	K09228	KRAB; KRAB domain-containing zinc finger protein	mmu05168 Herpes simplex virus 1 infection	GO:0006355 regulation of transcription, DNA-templated; GO:0006357 regulation of transcription by RNA polymerase II; GO:0009889 regulation of biosynthetic process; GO:0010468 regulation of gene expression; GO:0010556 regulation of macromolecule biosynthetic process; GO:0019219 regulation of nucleobase-containing compound metabolic process; GO:0019222 regulation of metabolic process; GO:0031323 reg…		GO:0000981 DNA-binding transcription factor activity, RNA polymerase II-specific; GO:0003700 DNA-binding transcription factor activity; GO:0140110 transcription regulator activity;	PF00096	Zinc finger, C2H2 type	K	KOG1721	FOG: Zn-finger
P08042	Zinc finger protein 1 OS=Mus musculus OX=10090 GN=Zfp1 PE=2 SV=3	Zfp1	46.51																			nucleus	K09228	KRAB; KRAB domain-containing zinc finger protein	mmu05168 Herpes simplex virus 1 infection	GO:0006355 regulation of transcription, DNA-templated; GO:0006357 regulation of transcription by RNA polymerase II; GO:0009889 regulation of biosynthetic process; GO:0010468 regulation of gene expression; GO:0010556 regulation of macromolecule biosynthetic process; GO:0019219 regulation of nucleobase-containing compound metabolic process; GO:0019222 regulation of metabolic process; GO:0031323 reg…		GO:0000981 DNA-binding transcription factor activity, RNA polymerase II-specific; GO:0003700 DNA-binding transcription factor activity; GO:0140110 transcription regulator activity;	PF00096; PF13465	Zinc finger, C2H2 type; Zinc-finger double domain	K	KOG1721	FOG: Zn-finger
Q9D394	Protein RUFY3 OS=Mus musculus OX=10090 GN=Rufy3 PE=1 SV=1	Rufy3	53.006	0.87	0.88	0.834	1.048	0.931	1.054	1.179	1.223	1.112	0.953	1.045	1.025	1.174	0.0219195	1.36	0.000673315	1.17	0.00853819	cytoplasm				GO:0001558 regulation of cell growth; GO:0006996 organelle organization; GO:0007010 cytoskeleton organization; GO:0007015 actin filament organization; GO:0007275 multicellular organism development; GO:0007399 nervous system development; GO:0008361 regulation of cell size; GO:0009987 cellular process; GO:0010720 positive regulation of cell development; GO:0010721 negative regulation of cell develo…	GO:0005622 intracellular; GO:0005623 cell; GO:0005737 cytoplasm; GO:0005829 cytosol; GO:0030027 lamellipodium; GO:0030175 filopodium; GO:0030424 axon; GO:0030425 dendrite; GO:0030426 growth cone; GO:0030427 site of polarized growth; GO:0031252 cell leading edge; GO:0036477 somatodendritic compartment; GO:0042995 cell projection; GO:0043005 neuron projection; GO:0043025 neuronal cell body; GO:0043…				T	KOG4381	RUN domain-containing protein
Q8R4C2	RUN and FYVE domain-containing protein 2 OS=Mus musculus OX=10090 GN=Rufy2 PE=1 SV=2	Rufy2	70.092	1.017	1.039	1.002	0.99	0.957	0.984	0.98	0.937	0.975	1.04	1.072	1.05	0.958	0.0458466	0.946	0.0340027	1.034	0.0724755	cytoplasm				GO:0030100 regulation of endocytosis; GO:0032879 regulation of localization; GO:0050789 regulation of biological process; GO:0050794 regulation of cellular process; GO:0051049 regulation of transport; GO:0051128 regulation of cellular component organization; GO:0060627 regulation of vesicle-mediated transport; GO:0065007 biological regulation;	GO:0005622 intracellular; GO:0005623 cell; GO:0005737 cytoplasm; GO:0005768 endosome; GO:0012505 endomembrane system; GO:0031410 cytoplasmic vesicle; GO:0031982 vesicle; GO:0043226 organelle; GO:0043227 membrane-bounded organelle; GO:0043229 intracellular organelle; GO:0097708 intracellular vesicle;	GO:0005488 binding; GO:0005515 protein binding; GO:0017124 SH3 domain binding; GO:0019904 protein domain specific binding;	PF01363	FYVE zinc finger	T	KOG4381	RUN domain-containing protein
P36536	GTP-binding protein SAR1a OS=Mus musculus OX=10090 GN=Sar1a PE=1 SV=1	Sar1a	22.371	0.962	0.977	0.992	0.866	0.891	0.97	0.956	0.983	0.9	1.276	1.128	1.182	0.93	0.105969	0.969	0.302948	1.223	0.00562922	cytoplasm	K07953	SAR1; GTP-binding protein SAR1 [EC:3.6.5.-]	mmu05134 Legionellosis; mmu04141 Protein processing in endoplasmic reticulum	GO:0006810 transport; GO:0006888 endoplasmic reticulum to Golgi vesicle-mediated transport; GO:0006900 vesicle budding from membrane; GO:0006996 organelle organization; GO:0009987 cellular process; GO:0010639 negative regulation of organelle organization; GO:0016043 cellular component organization; GO:0016050 vesicle organization; GO:0016192 vesicle-mediated transport; GO:0022607 cellular compone…	GO:0005622 intracellular; GO:0005623 cell; GO:0005737 cytoplasm; GO:0005783 endoplasmic reticulum; GO:0005794 Golgi apparatus; GO:0005798 Golgi-associated vesicle; GO:0012505 endomembrane system; GO:0012506 vesicle membrane; GO:0012507 ER to Golgi transport vesicle membrane; GO:0016020 membrane; GO:0016528 sarcoplasm; GO:0016529 sarcoplasmic reticulum; GO:0030117 membrane coat; GO:0030120 vesicle…		PF00025	ADP-ribosylation factor family	U	KOG0077	Vesicle coat complex COPII, GTPase subunit SAR1
Q9Z2G6	Protein sel-1 homolog 1 OS=Mus musculus OX=10090 GN=Sel1l PE=1 SV=2	Sel1l	88.339	0.976	0.982	1.032	0.996	1.007	1.015	1.066	1.046	0.987	0.963	0.988	0.968	1.009	0.630946	1.036	0.288927	0.976	0.285802	extracellular	K14026	SEL1; SEL1 protein	mmu04141 Protein processing in endoplasmic reticulum	GO:0002790 peptide secretion; GO:0006464 cellular protein modification process; GO:0006508 proteolysis; GO:0006511 ubiquitin-dependent protein catabolic process; GO:0006517 protein deglycosylation; GO:0006629 lipid metabolic process; GO:0006638 neutral lipid metabolic process; GO:0006639 acylglycerol metabolic process; GO:0006641 triglyceride metabolic process; GO:0006807 nitrogen compound metabo…	GO:0000151 ubiquitin ligase complex; GO:0000153 cytoplasmic ubiquitin ligase complex; GO:0000835 ER ubiquitin ligase complex; GO:0000836 Hrd1p ubiquitin ligase complex; GO:0000839 Hrd1p ubiquitin ligase ERAD-L complex; GO:0005622 intracellular; GO:0005623 cell; GO:0005737 cytoplasm; GO:0005783 endoplasmic reticulum; GO:0005789 endoplasmic reticulum membrane; GO:0012505 endomembrane system; GO:001…		PF00040	Fibronectin type II domain	MOT	KOG1550	Extracellular protein SEL-1 and related proteins
Q8R5A0	N-lysine methyltransferase SMYD2 OS=Mus musculus OX=10090 GN=Smyd2 PE=1 SV=1	Smyd2	49.566	1.016	1.031	0.932	0.885	1.023	0.969	0.848	0.797	0.946	1.303	1.249	1.162	0.966	0.536114	0.87	0.0756429	1.247	0.00865874	cytoplasm	K11426	SMYD; [histone H3]-lysine4/36 N-trimethyltransferase SMYD [EC:2.1.1.354 2.1.1.357]	mmu00310 Lysine degradation; mmu01100 Metabolic pathways	GO:0000122 negative regulation of transcription by RNA polymerase II; GO:0006325 chromatin organization; GO:0006355 regulation of transcription, DNA-templated; GO:0006357 regulation of transcription by RNA polymerase II; GO:0006464 cellular protein modification process; GO:0006479 protein methylation; GO:0006807 nitrogen compound metabolic process; GO:0006996 organelle organization; GO:0007275 mu…	GO:0005622 intracellular; GO:0005623 cell; GO:0005634 nucleus; GO:0005737 cytoplasm; GO:0005829 cytosol; GO:0043226 organelle; GO:0043227 membrane-bounded organelle; GO:0043229 intracellular organelle; GO:0043231 intracellular membrane-bounded organelle;	GO:0000993 RNA polymerase II complex binding; GO:0001098 basal transcription machinery binding; GO:0001099 basal RNA polymerase II transcription machinery binding; GO:0002039 p53 binding; GO:0003824 catalytic activity; GO:0005488 binding; GO:0005515 protein binding; GO:0008168 methyltransferase activity; GO:0008170 N-methyltransferase activity; GO:0008276 protein methyltransferase activity; GO:00…	PF01753	MYND finger	B	KOG2084	Predicted histone tail methylase containing SET domain
Q8R0F3	Formylglycine-generating enzyme OS=Mus musculus OX=10090 GN=Sumf1 PE=1 SV=2	Sumf1	40.659	0.883	0.908	0.819	1.168	1.134	0.996	1.097	1.101	1.095	0.814	0.902	0.914	1.264	0.0158357	1.262	0.00163607	1.008	0.886905	extracellular	K13444	SUMF1; formylglycine-generating enzyme [EC:1.8.3.7]	mmu04142 Lysosome	GO:0006464 cellular protein modification process; GO:0006629 lipid metabolic process; GO:0006643 membrane lipid metabolic process; GO:0006664 glycolipid metabolic process; GO:0006665 sphingolipid metabolic process; GO:0006687 glycosphingolipid metabolic process; GO:0006807 nitrogen compound metabolic process; GO:0008152 metabolic process; GO:0009987 cellular process; GO:0018158 protein oxidation;…	GO:0005622 intracellular; GO:0005623 cell; GO:0005737 cytoplasm; GO:0005783 endoplasmic reticulum; GO:0005788 endoplasmic reticulum lumen; GO:0012505 endomembrane system; GO:0031974 membrane-enclosed lumen; GO:0043226 organelle; GO:0043227 membrane-bounded organelle; GO:0043229 intracellular organelle; GO:0043231 intracellular membrane-bounded organelle; GO:0043233 organelle lumen; GO:0070013 int…	GO:0003824 catalytic activity; GO:0005488 binding; GO:0005507 copper ion binding; GO:0005515 protein binding; GO:0016491 oxidoreductase activity; GO:0016667 oxidoreductase activity, acting on a sulfur group of donors; GO:0016670 oxidoreductase activity, acting on a sulfur group of donors, oxygen as acceptor; GO:0042802 identical protein binding; GO:0042803 protein homodimerization activity; GO:00…	PF03781	Formylglycine-generating sulfatase enzyme
Q9D0I4	Syntaxin-17 OS=Mus musculus OX=10090 GN=Stx17 PE=1 SV=1	Stx17	33.221	1.087	1.053	0.952	0.938	0.885	0.948	0.95	1.03	1.204	1.035	1.072	1.066	0.896	0.0749109	1.03	0.76195	1.026	0.545646	cytoplasm	K08491	STX17; syntaxin 17	mmu04140 Autophagy - animal; mmu04130 SNARE interactions in vesicular transport	GO:0000045 autophagosome assembly; GO:0006810 transport; GO:0006886 intracellular protein transport; GO:0006887 exocytosis; GO:0006888 endoplasmic reticulum to Golgi vesicle-mediated transport; GO:0006906 vesicle fusion; GO:0006914 autophagy; GO:0006996 organelle organization; GO:0007030 Golgi organization; GO:0007033 vacuole organization; GO:0008104 protein localization; GO:0008152 metabolic pro…	GO:0000421 autophagosome membrane; GO:0005622 intracellular; GO:0005623 cell; GO:0005737 cytoplasm; GO:0005739 mitochondrion; GO:0005773 vacuole; GO:0005774 vacuolar membrane; GO:0005776 autophagosome; GO:0005783 endoplasmic reticulum; GO:0005789 endoplasmic reticulum membrane; GO:0005790 smooth endoplasmic reticulum; GO:0005793 endoplasmic reticulum-Golgi intermediate compartment; GO:0005798 Gol…	GO:0000149 SNARE binding; GO:0005484 SNAP receptor activity; GO:0005488 binding; GO:0005515 protein binding; GO:0019899 enzyme binding; GO:0019900 kinase binding; GO:0019901 protein kinase binding; GO:0019902 phosphatase binding; GO:0019903 protein phosphatase binding;			HMU	KOG0811	SNARE protein PEP12/VAM3/Syntaxin 7/Syntaxin 17
P63166	Small ubiquitin-related modifier 1 OS=Mus musculus OX=10090 GN=Sumo1 PE=1 SV=1	Sumo1	11.557	0.814	0.794	0.765	1.042	1.026	1.111	1.265	1.282	1.174	0.883	0.957	0.95	1.34	0.000648554	1.568	0.00016417	1.176	0.00676051	cytoplasm	K12160	SUMO; small ubiquitin-related modifier	mmu05418 Fluid shear stress and atherosclerosis; mmu03013 RNA transport	GO:0000122 negative regulation of transcription by RNA polymerase II; GO:0000726 non-recombinational repair; GO:0001959 regulation of cytokine-mediated signaling pathway; GO:0002682 regulation of immune system process; GO:0006139 nucleobase-containing compound metabolic process; GO:0006259 DNA metabolic process; GO:0006281 DNA repair; GO:0006302 double-strand break repair; GO:0006303 double-stran…	GO:0000803 sex chromosome; GO:0001650 fibrillar center; GO:0001741 XY body; GO:0005622 intracellular; GO:0005623 cell; GO:0005634 nucleus; GO:0005635 nuclear envelope; GO:0005643 nuclear pore; GO:0005654 nucleoplasm; GO:0005694 chromosome; GO:0005730 nucleolus; GO:0005737 cytoplasm; GO:0005829 cytosol; GO:0005886 plasma membrane; GO:0012505 endomembrane system; GO:0016020 membrane; GO:0016604 nuc…	GO:0001221 transcription cofactor binding; GO:0001222 transcription corepressor binding; GO:0003824 catalytic activity; GO:0005102 signaling receptor binding; GO:0005488 binding; GO:0005515 protein binding; GO:0008022 protein C-terminus binding; GO:0008134 transcription factor binding; GO:0015459 potassium channel regulator activity; GO:0016247 channel regulator activity; GO:0016740 transferase a…			O	KOG1769	Ubiquitin-like proteins
Q8BRG8	Transmembrane protein 209 OS=Mus musculus OX=10090 GN=Tmem209 PE=2 SV=1	Tmem209	62.981	1.456	1.287	1.518	0.702	0.956	0.785	0.606	0.706	0.786	1.211	1.034	0.946	0.573	0.00547756	0.492	0.00139959	0.749	0.0289968	cytoplasm,nucleus									S	KOG4670	Uncharacterized conserved membrane protein
Q8BG19	Protein O-mannosyl-transferase TMTC4 OS=Mus musculus OX=10090 GN=Tmtc4 PE=2 SV=1	Tmtc4	82.962																			plasma membrane	K23424								S	KOG1124	FOG: TPR repeat
Q8BXJ2	Transcriptional-regulating factor 1 OS=Mus musculus OX=10090 GN=Trerf1 PE=1 SV=1	Trerf1	132.4	1.148	1.142	1.072	1.142	1.148	1.049	1.056	1.094	1.103	0.565	0.666	0.873	0.993	0.852998	0.968	0.273496	0.626	0.0197156	nucleus				GO:0006066 alcohol metabolic process; GO:0006355 regulation of transcription, DNA-templated; GO:0006357 regulation of transcription by RNA polymerase II; GO:0006629 lipid metabolic process; GO:0006694 steroid biosynthetic process; GO:0006706 steroid catabolic process; GO:0006707 cholesterol catabolic process; GO:0007275 multicellular organism development; GO:0008152 metabolic process; GO:0008202 …	GO:0000118 histone deacetylase complex; GO:0005622 intracellular; GO:0005623 cell; GO:0005634 nucleus; GO:0005654 nucleoplasm; GO:0005667 transcription regulator complex; GO:0005730 nucleolus; GO:0005737 cytoplasm; GO:0005829 cytosol; GO:0031974 membrane-enclosed lumen; GO:0031981 nuclear lumen; GO:0032991 protein-containing complex; GO:0043226 organelle; GO:0043227 membrane-bounded organelle; GO…	GO:0000981 DNA-binding transcription factor activity, RNA polymerase II-specific; GO:0001067 regulatory region nucleic acid binding; GO:0003676 nucleic acid binding; GO:0003677 DNA binding; GO:0003700 DNA-binding transcription factor activity; GO:0003712 transcription coregulator activity; GO:0003713 transcription coactivator activity; GO:0005488 binding; GO:0005515 protein binding; GO:0008134 tr…	PF13912	C2H2-type zinc finger	K	KOG4167	Predicted DNA-binding protein, contains SANT and ELM2 domains
Q921I1	Serotransferrin OS=Mus musculus OX=10090 GN=Tf PE=1 SV=1	Tf	76.723	0.838	0.763	0.797	0.787	0.809	0.751	1.119	1.16	1.193	1.245	1.282	1.268	0.979	0.57386	1.448	0.000350991	1.583	8.52522e-05	extracellular	K14736	TF; transferrin	mmu04216 Ferroptosis; mmu04066 HIF-1 signaling pathway; mmu04978 Mineral absorption	GO:0000041 transition metal ion transport; GO:0000165 MAPK cascade; GO:0000187 activation of MAPK activity; GO:0001932 regulation of protein phosphorylation; GO:0001934 positive regulation of protein phosphorylation; GO:0002376 immune system process; GO:0002520 immune system development; GO:0002521 leukocyte differentiation; GO:0002573 myeloid leukocyte differentiation; GO:0002576 platelet degran…	GO:0005576 extracellular region; GO:0005604 basement membrane; GO:0005615 extracellular space; GO:0005622 intracellular; GO:0005623 cell; GO:0005737 cytoplasm; GO:0005768 endosome; GO:0005769 early endosome; GO:0005770 late endosome; GO:0005783 endoplasmic reticulum; GO:0005788 endoplasmic reticulum lumen; GO:0005886 plasma membrane; GO:0005905 clathrin-coated pit; GO:0009897 external side of pla…	GO:0005102 signaling receptor binding; GO:0005488 binding; GO:0005506 iron ion binding; GO:0005515 protein binding; GO:0008198 ferrous iron binding; GO:0008199 ferric iron binding; GO:0016530 metallochaperone activity; GO:0034986 iron chaperone activity; GO:0043167 ion binding; GO:0043169 cation binding; GO:0046872 metal ion binding; GO:0046914 transition metal ion binding; GO:0140104 molecular c…	PF00405	Transferrin
Q922Y2	Tripartite motif-containing protein 59 OS=Mus musculus OX=10090 GN=Trim59 PE=1 SV=2	Trim59	47.238			1.189			1.076			0.898			0.888	0.905		0.755		0.747		nucleus	K12028			GO:0002376 immune system process; GO:0006464 cellular protein modification process; GO:0006807 nitrogen compound metabolic process; GO:0006950 response to stress; GO:0006952 defense response; GO:0006955 immune response; GO:0006996 organelle organization; GO:0008152 metabolic process; GO:0009966 regulation of signal transduction; GO:0009968 negative regulation of signal transduction; GO:0009987 ce…	GO:0005622 intracellular; GO:0005623 cell; GO:0005737 cytoplasm; GO:0005783 endoplasmic reticulum; GO:0005813 centrosome; GO:0005815 microtubule organizing center; GO:0005856 cytoskeleton; GO:0005929 cilium; GO:0012505 endomembrane system; GO:0015630 microtubule cytoskeleton; GO:0030990 intraciliary transport particle; GO:0030992 intraciliary transport particle B; GO:0032991 protein-containing co…	GO:0003824 catalytic activity; GO:0004842 ubiquitin-protein transferase activity; GO:0016740 transferase activity; GO:0019787 ubiquitin-like protein transferase activity; GO:0061630 ubiquitin protein ligase activity; GO:0061659 ubiquitin-like protein ligase activity; GO:0140096 catalytic activity, acting on a protein;	PF13445; PF00643	RING-type zinc-finger, LisH dimerisation motif; B-box zinc finger	O	KOG2177	Predicted E3 ubiquitin ligase
Q8BXZ1	Protein disulfide-isomerase TMX3 OS=Mus musculus OX=10090 GN=Tmx3 PE=1 SV=2	Tmx3	51.847	1.05	1.041	1.086	1.084	0.957	0.99	1.092	1.144	1.036	0.836	0.896	0.889	0.954	0.287446	1.03	0.411038	0.825	0.00162795	plasma membrane	K09585			GO:0002576 platelet degranulation; GO:0006457 protein folding; GO:0006464 cellular protein modification process; GO:0006807 nitrogen compound metabolic process; GO:0006810 transport; GO:0006887 exocytosis; GO:0006950 response to stress; GO:0008152 metabolic process; GO:0009987 cellular process; GO:0016192 vesicle-mediated transport; GO:0018158 protein oxidation; GO:0018171 peptidyl-cysteine oxida…	GO:0005622 intracellular; GO:0005623 cell; GO:0005737 cytoplasm; GO:0005783 endoplasmic reticulum; GO:0005789 endoplasmic reticulum membrane; GO:0005886 plasma membrane; GO:0009986 cell surface; GO:0012505 endomembrane system; GO:0012506 vesicle membrane; GO:0016020 membrane; GO:0030141 secretory granule; GO:0030659 cytoplasmic vesicle membrane; GO:0030667 secretory granule membrane; GO:0031090 o…	GO:0003756 protein disulfide isomerase activity; GO:0003824 catalytic activity; GO:0016491 oxidoreductase activity; GO:0016667 oxidoreductase activity, acting on a sulfur group of donors; GO:0016670 oxidoreductase activity, acting on a sulfur group of donors, oxygen as acceptor; GO:0016853 isomerase activity; GO:0016860 intramolecular oxidoreductase activity; GO:0016864 intramolecular oxidoreduct…	PF00085; PF13848	Thioredoxin; Thioredoxin-like domain	CO	KOG4277	Uncharacterized conserved protein, contains thioredoxin domain
Q9CQP2	Trafficking protein particle complex subunit 2 OS=Mus musculus OX=10090 GN=Trappc2 PE=1 SV=1	Trappc2	16.441	1.038	1.178	1.178	0.843	0.906	0.926	0.822	0.842	0.834	1.296	1.105	1.1	0.788	0.00955582	0.736	0.00204557	1.032	0.685432	cytoplasm	K20301			GO:0001501 skeletal system development; GO:0006355 regulation of transcription, DNA-templated; GO:0007275 multicellular organism development; GO:0009889 regulation of biosynthetic process; GO:0010468 regulation of gene expression; GO:0010556 regulation of macromolecule biosynthetic process; GO:0019219 regulation of nucleobase-containing compound metabolic process; GO:0019222 regulation of metabol…	GO:0005622 intracellular; GO:0005623 cell; GO:0005634 nucleus; GO:0005654 nucleoplasm; GO:0005737 cytoplasm; GO:0005783 endoplasmic reticulum; GO:0012505 endomembrane system; GO:0030008 TRAPP complex; GO:0031974 membrane-enclosed lumen; GO:0031981 nuclear lumen; GO:0032991 protein-containing complex; GO:0043226 organelle; GO:0043227 membrane-bounded organelle; GO:0043229 intracellular organelle; …	GO:0005488 binding; GO:0005515 protein binding; GO:0008134 transcription factor binding; GO:0044325 ion channel binding;			U	KOG3487	TRAPP 20 K subunit
O08970	Tuftelin OS=Mus musculus OX=10090 GN=Tuft1 PE=1 SV=2	Tuft1	44.576	0.988			1.072			1.159			0.819			1.085		1.173		0.829		cytoplasm				GO:0001503 ossification; GO:0007275 multicellular organism development; GO:0009653 anatomical structure morphogenesis; GO:0009887 animal organ morphogenesis; GO:0009888 tissue development; GO:0030282 bone mineralization; GO:0031214 biomineral tissue development; GO:0032501 multicellular organismal process; GO:0032502 developmental process; GO:0042476 odontogenesis; GO:0048513 animal organ develop…	GO:0005576 extracellular region; GO:0005622 intracellular; GO:0005623 cell; GO:0005737 cytoplasm;	GO:0005198 structural molecule activity; GO:0005201 extracellular matrix structural constituent; GO:0005488 binding; GO:0005515 protein binding; GO:0030021 extracellular matrix structural constituent conferring compression resistance; GO:0030345 structural constituent of tooth enamel; GO:0042802 identical protein binding;
Q62187	Transcription termination factor 1 OS=Mus musculus OX=10090 GN=Ttf1 PE=1 SV=2	Ttf1	97.721	1.095	1.152	1.158	0.992	1.033	0.955	0.93	0.844	0.921	1.005	1.005	1.055	0.875	0.00982005	0.791	0.00276335	0.9	0.0120189	nucleus	K15225	TTF1; transcription termination factor 1	mmu04918 Thyroid hormone synthesis	GO:0006139 nucleobase-containing compound metabolic process; GO:0006325 chromatin organization; GO:0006338 chromatin remodeling; GO:0006351 transcription, DNA-templated; GO:0006352 DNA-templated transcription, initiation; GO:0006353 DNA-templated transcription, termination; GO:0006355 regulation of transcription, DNA-templated; GO:0006357 regulation of transcription by RNA polymerase II; GO:00063…	GO:0005622 intracellular; GO:0005623 cell; GO:0005634 nucleus; GO:0005654 nucleoplasm; GO:0005730 nucleolus; GO:0005737 cytoplasm; GO:0005829 cytosol; GO:0005886 plasma membrane; GO:0016020 membrane; GO:0031974 membrane-enclosed lumen; GO:0031981 nuclear lumen; GO:0043226 organelle; GO:0043227 membrane-bounded organelle; GO:0043228 non-membrane-bounded organelle; GO:0043229 intracellular organell…	GO:0000981 DNA-binding transcription factor activity, RNA polymerase II-specific; GO:0001067 regulatory region nucleic acid binding; GO:0003676 nucleic acid binding; GO:0003677 DNA binding; GO:0003682 chromatin binding; GO:0003700 DNA-binding transcription factor activity; GO:0005488 binding; GO:0043565 sequence-specific DNA binding; GO:0097159 organic cyclic compound binding; GO:0140110 transcri…	PF13921	Myb-like DNA-binding domain	K	KOG0051	RNA polymerase I termination factor, Myb superfamily
Q9EP52	Twisted gastrulation protein homolog 1 OS=Mus musculus OX=10090 GN=Twsg1 PE=1 SV=1	Twsg1	24.8	1.199	1.262		1.138	1.05		1.017	1.049		0.687	0.688		0.889	0.131723	0.839	0.0280977	0.559	0.0019329	extracellular				GO:0001503 ossification; GO:0001654 eye development; GO:0001704 formation of primary germ layer; GO:0001707 mesoderm formation; GO:0001817 regulation of cytokine production; GO:0001818 negative regulation of cytokine production; GO:0001932 regulation of protein phosphorylation; GO:0001934 positive regulation of protein phosphorylation; GO:0002376 immune system process; GO:0002520 immune system de…	GO:0005576 extracellular region; GO:0005615 extracellular space;	GO:0005488 binding; GO:0005515 protein binding; GO:0019838 growth factor binding; GO:0019955 cytokine binding; GO:0050431 transforming growth factor beta binding;
Q8BJM7	S-adenosyl-L-methionine-dependent tRNA 4-demethylwyosine synthase TYW1 OS=Mus musculus OX=10090 GN=Tyw1 PE=1 SV=1	Tyw1	81.598	1.254	1.304	1.386	0.949	1.136	1.042	0.753	0.706	0.815	0.977	0.862	0.895	0.793	0.0171119	0.577	0.000405739	0.693	0.00147161	plasma membrane	K15449						PF00258; PF04055	Flavodoxin; Radical SAM superfamily	C	KOG1160	Fe-S oxidoreductase
Q61143	Short transient receptor potential channel 6 OS=Mus musculus OX=10090 GN=Trpc6 PE=1 SV=3	Trpc6	106.68																			plasma membrane	K04969	TRPC6; transient receptor potential cation channel subfamily C member 6	mmu04360 Axon guidance; mmu04022 cGMP-PKG signaling pathway	GO:0000003 reproduction; GO:0000041 transition metal ion transport; GO:0000302 response to reactive oxygen species; GO:0001775 cell activation; GO:0001932 regulation of protein phosphorylation; GO:0001934 positive regulation of protein phosphorylation; GO:0006810 transport; GO:0006811 ion transport; GO:0006812 cation transport; GO:0006816 calcium ion transport; GO:0006828 manganese ion transport;…	GO:0005622 intracellular; GO:0005623 cell; GO:0005737 cytoplasm; GO:0005886 plasma membrane; GO:0005887 integral component of plasma membrane; GO:0005911 cell-cell junction; GO:0016020 membrane; GO:0016021 integral component of membrane; GO:0030054 cell junction; GO:0031224 intrinsic component of membrane; GO:0031226 intrinsic component of plasma membrane; GO:0036056 filtration diaphragm; GO:0036…	GO:0003779 actin binding; GO:0005215 transporter activity; GO:0005216 ion channel activity; GO:0005261 cation channel activity; GO:0005262 calcium channel activity; GO:0005488 binding; GO:0005515 protein binding; GO:0008092 cytoskeletal protein binding; GO:0008324 cation transmembrane transporter activity; GO:0015075 ion transmembrane transporter activity; GO:0015085 calcium ion transmembrane tra…			PT	KOG3609	Receptor-activated Ca2+-permeable cation channels (STRPC family)
Q9D2D7	Zinc finger protein 687 OS=Mus musculus OX=10090 GN=Znf687 PE=1 SV=1	Znf687	130.35	0.961	1.006	1.006	0.997	1.047	0.984	1.009	0.94	1.107	1.051	1.04	0.94	1.018	0.495002	1.028	0.634988	1.02	0.661045	nucleus	K24375			GO:0006355 regulation of transcription, DNA-templated; GO:0006357 regulation of transcription by RNA polymerase II; GO:0009889 regulation of biosynthetic process; GO:0010468 regulation of gene expression; GO:0010556 regulation of macromolecule biosynthetic process; GO:0019219 regulation of nucleobase-containing compound metabolic process; GO:0019222 regulation of metabolic process; GO:0031323 reg…	GO:0005622 intracellular; GO:0005623 cell; GO:0005634 nucleus; GO:0005654 nucleoplasm; GO:0005737 cytoplasm; GO:0005829 cytosol; GO:0031974 membrane-enclosed lumen; GO:0031981 nuclear lumen; GO:0043226 organelle; GO:0043227 membrane-bounded organelle; GO:0043229 intracellular organelle; GO:0043231 intracellular membrane-bounded organelle; GO:0043233 organelle lumen; GO:0070013 intracellular organ…	GO:0000981 DNA-binding transcription factor activity, RNA polymerase II-specific; GO:0003700 DNA-binding transcription factor activity; GO:0140110 transcription regulator activity;	PF00096	Zinc finger, C2H2 type	K	KOG1721	FOG: Zn-finger
Q8CCH2	NHL repeat-containing protein 3 OS=Mus musculus OX=10090 GN=Nhlrc3 PE=1 SV=1	Nhlrc3	38.195	1.046	1.072	1.236	1.02	1.039	1.026	0.96	1.022	0.977	0.974	0.926	0.816	0.92	0.196966	0.882	0.090226	0.81	0.0463653	mitochondria				GO:0001775 cell activation; GO:0002252 immune effector process; GO:0002263 cell activation involved in immune response; GO:0002274 myeloid leukocyte activation; GO:0002275 myeloid cell activation involved in immune response; GO:0002283 neutrophil activation involved in immune response; GO:0002366 leukocyte activation involved in immune response; GO:0002376 immune system process; GO:0002443 leukoc…	GO:0000323 lytic vacuole; GO:0005576 extracellular region; GO:0005622 intracellular; GO:0005623 cell; GO:0005737 cytoplasm; GO:0005764 lysosome; GO:0005766 primary lysosome; GO:0005773 vacuole; GO:0005775 vacuolar lumen; GO:0012505 endomembrane system; GO:0030141 secretory granule; GO:0031410 cytoplasmic vesicle; GO:0031974 membrane-enclosed lumen; GO:0031982 vesicle; GO:0031983 vesicle lumen; GO…				O	KOG2177	Predicted E3 ubiquitin ligase
Q9CPP6	NADH dehydrogenase [ubiquinone] 1 alpha subcomplex subunit 5 OS=Mus musculus OX=10090 GN=Ndufa5 PE=1 SV=3	Ndufa5	13.36	1.283	1.26	1.275	1.023	1.046	1.014	0.872	0.924	0.894	0.829	0.8	0.882	0.807	3.63758e-05	0.705	3.74856e-05	0.658	0.000132336	cytoplasm	K03949	NDUFA5; NADH dehydrogenase (ubiquinone) 1 alpha subcomplex subunit 5	mmu05020 Prion disease; mmu00190 Oxidative phosphorylation; mmu04714 Thermogenesis; mmu05016 Huntington disease; mmu01100 Metabolic pathways; mmu04723 Retrograde endocannabinoid signaling; mmu05014 Amyotrophic lateral sclerosis; mmu05010 Alzheimer disease; mmu05022 Pathways of neurodegeneration - multiple diseases; mmu04932 Non-alcoholic fatty liver disease; mmu05012 Parkinson disease	GO:0006091 generation of precursor metabolites and energy; GO:0006996 organelle organization; GO:0007005 mitochondrion organization; GO:0008152 metabolic process; GO:0009987 cellular process; GO:0010257 NADH dehydrogenase complex assembly; GO:0015980 energy derivation by oxidation of organic compounds; GO:0016043 cellular component organization; GO:0022607 cellular component assembly; GO:0022900 …	GO:0005622 intracellular; GO:0005623 cell; GO:0005737 cytoplasm; GO:0005739 mitochondrion; GO:0005740 mitochondrial envelope; GO:0005743 mitochondrial inner membrane; GO:0005746 mitochondrial respirasome; GO:0005747 mitochondrial respiratory chain complex I; GO:0016020 membrane; GO:0019866 organelle inner membrane; GO:0030964 NADH dehydrogenase complex; GO:0031090 organelle membrane; GO:0031966 m…	GO:0003824 catalytic activity; GO:0003954 NADH dehydrogenase activity; GO:0008137 NADH dehydrogenase (ubiquinone) activity; GO:0016491 oxidoreductase activity; GO:0016651 oxidoreductase activity, acting on NAD(P)H; GO:0016655 oxidoreductase activity, acting on NAD(P)H, quinone or similar compound as acceptor; GO:0050136 NADH dehydrogenase (quinone) activity;			C	KOG3365	NADH:ubiquinone oxidoreductase, NDUFA5/B13 subunit
Q8R4R6	Nucleoporin NUP35 OS=Mus musculus OX=10090 GN=Nup35 PE=1 SV=2	Nup35	34.785	1.139	1.097	1.192	1.006	1	1.028	0.972	0.962	0.93	0.877	0.954	0.852	0.885	0.00877264	0.835	0.00284142	0.783	0.00410147	nucleus	K14313	NUP35; nuclear pore complex protein Nup53	mmu05014 Amyotrophic lateral sclerosis; mmu03013 RNA transport	GO:0006355 regulation of transcription, DNA-templated; GO:0006403 RNA localization; GO:0006405 RNA export from nucleus; GO:0006406 mRNA export from nucleus; GO:0006606 protein import into nucleus; GO:0006607 NLS-bearing protein import into nucleus; GO:0006611 protein export from nucleus; GO:0006810 transport; GO:0006886 intracellular protein transport; GO:0006913 nucleocytoplasmic transport; GO:0…	GO:0005622 intracellular; GO:0005623 cell; GO:0005634 nucleus; GO:0005635 nuclear envelope; GO:0005643 nuclear pore; GO:0005652 nuclear lamina; GO:0005654 nucleoplasm; GO:0005886 plasma membrane; GO:0012505 endomembrane system; GO:0016020 membrane; GO:0031090 organelle membrane; GO:0031965 nuclear membrane; GO:0031967 organelle envelope; GO:0031974 membrane-enclosed lumen; GO:0031975 envelope; GO…	GO:0003676 nucleic acid binding; GO:0003677 DNA binding; GO:0003697 single-stranded DNA binding; GO:0005488 binding; GO:0005515 protein binding; GO:0005543 phospholipid binding; GO:0008289 lipid binding; GO:0042802 identical protein binding; GO:0042803 protein homodimerization activity; GO:0043167 ion binding; GO:0043168 anion binding; GO:0046983 protein dimerization activity; GO:0097159 organic …	PF05172	Nup53/35/40-type RNA recognition motif	D	KOG4285	Mitotic phosphoprotein
Q78XF5	Oligosaccharyltransferase complex subunit OSTC OS=Mus musculus OX=10090 GN=Ostc PE=1 SV=1	Ostc	16.815	1.206	1.213	1.403	0.812	1.02	0.781	0.723	0.732	0.768	1.277	1.057	1.107	0.684	0.0164942	0.582	0.000516475	0.9	0.233323	plasma membrane					GO:0005622 intracellular; GO:0005623 cell; GO:0005737 cytoplasm; GO:0005783 endoplasmic reticulum; GO:0005789 endoplasmic reticulum membrane; GO:0008250 oligosaccharyltransferase complex; GO:0012505 endomembrane system; GO:0016020 membrane; GO:0031984 organelle subcompartment; GO:0032991 protein-containing complex; GO:0042175 nuclear outer membrane-endoplasmic reticulum membrane network; GO:00432…				S	KOG3356	Predicted membrane protein
Q8VEB4	Phospholipase A2 group XV OS=Mus musculus OX=10090 GN=Pla2g15 PE=1 SV=1	Pla2g15	47.307	1.142	1.066	1.189	1.08	1.046	1.012	0.948	1.02	0.958	0.852	0.863	0.875	0.924	0.100684	0.861	0.0192237	0.762	0.00118201	extracellular	K06129	LYPLA3; lysophospholipase III [EC:3.1.1.5]	mmu04142 Lysosome; mmu00564 Glycerophospholipid metabolism	GO:0006082 organic acid metabolic process; GO:0006629 lipid metabolic process; GO:0006631 fatty acid metabolic process; GO:0006643 membrane lipid metabolic process; GO:0006644 phospholipid metabolic process; GO:0006650 glycerophospholipid metabolic process; GO:0006665 sphingolipid metabolic process; GO:0006672 ceramide metabolic process; GO:0006793 phosphorus metabolic process; GO:0006796 phospha…	GO:0000323 lytic vacuole; GO:0005576 extracellular region; GO:0005615 extracellular space; GO:0005622 intracellular; GO:0005623 cell; GO:0005634 nucleus; GO:0005654 nucleoplasm; GO:0005737 cytoplasm; GO:0005764 lysosome; GO:0005773 vacuole; GO:0031974 membrane-enclosed lumen; GO:0031981 nuclear lumen; GO:0043226 organelle; GO:0043227 membrane-bounded organelle; GO:0043229 intracellular organelle;…	GO:0003824 catalytic activity; GO:0004620 phospholipase activity; GO:0004622 lysophospholipase activity; GO:0004623 phospholipase A2 activity; GO:0005488 binding; GO:0005543 phospholipid binding; GO:0008289 lipid binding; GO:0008374 O-acyltransferase activity; GO:0016298 lipase activity; GO:0016740 transferase activity; GO:0016746 transferase activity, transferring acyl groups; GO:0016747 transfe…			I	KOG2369	Lecithin:cholesterol acyltransferase (LCAT)/Acyl-ceramide synthase
Q8R1G6	PDZ and LIM domain protein 2 OS=Mus musculus OX=10090 GN=Pdlim2 PE=1 SV=1	Pdlim2	37.703	0.922	0.955	0.913	0.98	0.981	1.041	0.995	0.961	1.027	1.081	1.11	0.996	1.076	0.0391807	1.069	0.0471917	1.142	0.0201599	nucleus	K23353				GO:0005622 intracellular; GO:0005623 cell; GO:0005634 nucleus; GO:0005737 cytoplasm; GO:0005856 cytoskeleton; GO:0043226 organelle; GO:0043227 membrane-bounded organelle; GO:0043228 non-membrane-bounded organelle; GO:0043229 intracellular organelle; GO:0043231 intracellular membrane-bounded organelle; GO:0043232 intracellular non-membrane-bounded organelle;	GO:0005488 binding; GO:0005515 protein binding; GO:0008092 cytoskeletal protein binding; GO:0017022 myosin binding; GO:0031005 filamin binding; GO:0032036 myosin heavy chain binding; GO:0042805 actinin binding; GO:0051371 muscle alpha-actinin binding; GO:0051393 alpha-actinin binding;	PF00595; PF00412	PDZ domain (Also known as DHR or GLGF); LIM domain	TZ	KOG1703	Adaptor protein Enigma and related PDZ-LIM proteins
Q8CI51	PDZ and LIM domain protein 5 OS=Mus musculus OX=10090 GN=Pdlim5 PE=1 SV=4	Pdlim5	63.299	1.043	0.984	1.076	0.82	0.96	0.823	0.906	0.879	0.905	1.33	1.212	1.218	0.839	0.0378183	0.867	0.00708386	1.212	0.00864844	nucleus	K19867			GO:0003008 system process; GO:0003012 muscle system process; GO:0003298 physiological muscle hypertrophy; GO:0003300 cardiac muscle hypertrophy; GO:0003301 physiological cardiac muscle hypertrophy; GO:0007275 multicellular organism development; GO:0007399 nervous system development; GO:0007507 heart development; GO:0009888 tissue development; GO:0009987 cellular process; GO:0010769 regulation of …	GO:0005622 intracellular; GO:0005623 cell; GO:0005737 cytoplasm; GO:0005829 cytosol; GO:0005856 cytoskeleton; GO:0014069 postsynaptic density; GO:0015629 actin cytoskeleton; GO:0016020 membrane; GO:0030016 myofibril; GO:0030017 sarcomere; GO:0030018 Z disc; GO:0031674 I band; GO:0032279 asymmetric synapse; GO:0043226 organelle; GO:0043228 non-membrane-bounded organelle; GO:0043229 intracellular o…	GO:0003779 actin binding; GO:0005080 protein kinase C binding; GO:0005198 structural molecule activity; GO:0005488 binding; GO:0005515 protein binding; GO:0008092 cytoskeletal protein binding; GO:0019899 enzyme binding; GO:0019900 kinase binding; GO:0019901 protein kinase binding; GO:0030159 signaling receptor complex adaptor activity; GO:0042805 actinin binding; GO:0047485 protein N-terminus bin…	PF00595; PF00412	PDZ domain (Also known as DHR or GLGF); LIM domain	T	KOG1703	Adaptor protein Enigma and related PDZ-LIM proteins
Q61183	Poly(A) polymerase alpha OS=Mus musculus OX=10090 GN=Papola PE=1 SV=4	Papola	82.308	1.068	1.088	1.048	0.911	1.014	0.94	0.902	0.867	0.928	1.136	1.028	1.058	0.894	0.0283925	0.842	0.00155135	1.006	0.885861	nucleus	K14376	PAP; poly(A) polymerase [EC:2.7.7.19]	mmu03015 mRNA surveillance pathway	GO:0000375 RNA splicing, via transesterification reactions; GO:0000377 RNA splicing, via transesterification reactions with bulged adenosine as nucleophile; GO:0000398 mRNA splicing, via spliceosome; GO:0006139 nucleobase-containing compound metabolic process; GO:0006351 transcription, DNA-templated; GO:0006353 DNA-templated transcription, termination; GO:0006366 transcription by RNA polymerase I…	GO:0005622 intracellular; GO:0005623 cell; GO:0005634 nucleus; GO:0005654 nucleoplasm; GO:0005737 cytoplasm; GO:0031974 membrane-enclosed lumen; GO:0031981 nuclear lumen; GO:0043226 organelle; GO:0043227 membrane-bounded organelle; GO:0043229 intracellular organelle; GO:0043231 intracellular membrane-bounded organelle; GO:0043233 organelle lumen; GO:0070013 intracellular organelle lumen;	GO:0000166 nucleotide binding; GO:0000287 magnesium ion binding; GO:0003824 catalytic activity; GO:0004652 polynucleotide adenylyltransferase activity; GO:0005488 binding; GO:0005524 ATP binding; GO:0008144 drug binding; GO:0016740 transferase activity; GO:0016772 transferase activity, transferring phosphorus-containing groups; GO:0016779 nucleotidyltransferase activity; GO:0017076 purine nucleot…	PF04928; PF04926	Poly(A) polymerase central domain; Poly(A) polymerase predicted RNA binding domain	A	KOG2245	Poly(A) polymerase and related nucleotidyltransferases
P22437	Prostaglandin G/H synthase 1 OS=Mus musculus OX=10090 GN=Ptgs1 PE=1 SV=1	Ptgs1	69.042	1.235	1.317	1.26	0.94	0.966	0.889	0.829	0.775	0.856	1.01	1.001	0.974	0.733	0.000555009	0.645	0.000231232	0.783	0.000367812	lysozyme	K00509	PTGS1; prostaglandin-endoperoxide synthase 1 [EC:1.14.99.1]	mmu01100 Metabolic pathways; mmu04726 Serotonergic synapse; mmu04923 Regulation of lipolysis in adipocytes; mmu00590 Arachidonic acid metabolism; mmu04611 Platelet activation	GO:0001101 response to acid chemical; GO:0001516 prostaglandin biosynthetic process; GO:0001676 long-chain fatty acid metabolic process; GO:0003008 system process; GO:0003013 circulatory system process; GO:0003018 vascular process in circulatory system; GO:0006082 organic acid metabolic process; GO:0006629 lipid metabolic process; GO:0006631 fatty acid metabolic process; GO:0006633 fatty acid bio…	GO:0001750 photoreceptor outer segment; GO:0005622 intracellular; GO:0005623 cell; GO:0005634 nucleus; GO:0005635 nuclear envelope; GO:0005737 cytoplasm; GO:0005783 endoplasmic reticulum; GO:0005789 endoplasmic reticulum membrane; GO:0005794 Golgi apparatus; GO:0005929 cilium; GO:0012505 endomembrane system; GO:0016020 membrane; GO:0031090 organelle membrane; GO:0031967 organelle envelope; GO:003…	GO:0003824 catalytic activity; GO:0004601 peroxidase activity; GO:0004666 prostaglandin-endoperoxide synthase activity; GO:0005488 binding; GO:0005515 protein binding; GO:0008144 drug binding; GO:0016209 antioxidant activity; GO:0016491 oxidoreductase activity; GO:0016684 oxidoreductase activity, acting on peroxide as acceptor; GO:0016705 oxidoreductase activity, acting on paired donors, with inc…	PF03098	Animal haem peroxidase	S	KOG2408	Peroxidase/oxygenase
Q9EQI8	39S ribosomal protein L46, mitochondrial OS=Mus musculus OX=10090 GN=Mrpl46 PE=1 SV=1	Mrpl46	32.131	1.157	1.134	1.17	1.061	1	1.011	0.901	0.959	0.951	0.867	0.894	0.936	0.888	0.00421011	0.812	0.00064442	0.779	0.000485422	mitochondria	K17427			GO:0006412 translation; GO:0006414 translational elongation; GO:0006415 translational termination; GO:0006518 peptide metabolic process; GO:0006807 nitrogen compound metabolic process; GO:0008152 metabolic process; GO:0009058 biosynthetic process; GO:0009059 macromolecule biosynthetic process; GO:0009987 cellular process; GO:0010467 gene expression; GO:0016043 cellular component organization; GO:…	GO:0000313 organellar ribosome; GO:0000315 organellar large ribosomal subunit; GO:0005622 intracellular; GO:0005623 cell; GO:0005634 nucleus; GO:0005654 nucleoplasm; GO:0005737 cytoplasm; GO:0005739 mitochondrion; GO:0005740 mitochondrial envelope; GO:0005743 mitochondrial inner membrane; GO:0005759 mitochondrial matrix; GO:0005761 mitochondrial ribosome; GO:0005762 mitochondrial large ribosomal …	GO:0003735 structural constituent of ribosome; GO:0005198 structural molecule activity;			J	KOG4548	Mitochondrial ribosomal protein L17
Q9CWS1	E3 ubiquitin-protein ligase RNF135 OS=Mus musculus OX=10090 GN=Rnf135 PE=2 SV=1	Rnf135	46.461	0.981			0.978			0.948			1.107			0.997		0.966		1.128		nucleus	K16272			GO:0001817 regulation of cytokine production; GO:0001818 negative regulation of cytokine production; GO:0001819 positive regulation of cytokine production; GO:0002376 immune system process; GO:0002682 regulation of immune system process; GO:0006464 cellular protein modification process; GO:0006807 nitrogen compound metabolic process; GO:0006950 response to stress; GO:0006952 defense response; GO:…	GO:0005622 intracellular; GO:0005623 cell; GO:0005737 cytoplasm; GO:0005829 cytosol;	GO:0003824 catalytic activity; GO:0004842 ubiquitin-protein transferase activity; GO:0005488 binding; GO:0005515 protein binding; GO:0016740 transferase activity; GO:0019787 ubiquitin-like protein transferase activity; GO:0042802 identical protein binding; GO:0043021 ribonucleoprotein complex binding; GO:0044877 protein-containing complex binding; GO:0140096 catalytic activity, acting on a protei…			O	KOG2177	Predicted E3 ubiquitin ligase
Q9DCV4	Regulator of microtubule dynamics protein 1 OS=Mus musculus OX=10090 GN=Rmdn1 PE=1 SV=2	Rmdn1	35	1.538	1.545	1.477	0.877	0.805	0.857	0.762	0.77	0.833	0.871	0.913	0.884	0.557	3.698e-05	0.519	3.13875e-05	0.585	1.14096e-05	mitochondria
D3Z2R5	Selenoprotein N OS=Mus musculus OX=10090 GN=Selenon PE=3 SV=2	Selenon	62.491																			plasma membrane	K19874			GO:0003008 system process; GO:0003016 respiratory system process; GO:0006950 response to stress; GO:0006979 response to oxidative stress; GO:0006996 organelle organization; GO:0007005 mitochondrion organization; GO:0007275 multicellular organism development; GO:0007517 muscle organ development; GO:0007519 skeletal muscle tissue development; GO:0007585 respiratory gaseous exchange by respiratory s…	GO:0005622 intracellular; GO:0005623 cell; GO:0005737 cytoplasm; GO:0005783 endoplasmic reticulum; GO:0005789 endoplasmic reticulum membrane; GO:0012505 endomembrane system; GO:0016020 membrane; GO:0031984 organelle subcompartment; GO:0042175 nuclear outer membrane-endoplasmic reticulum membrane network; GO:0043226 organelle; GO:0043227 membrane-bounded organelle; GO:0043229 intracellular organel…
Q7TNE3	Sperm-associated antigen 7 OS=Mus musculus OX=10090 GN=Spag7 PE=1 SV=1	Spag7	25.921	1.015	1.02	0.944	1.183	1.09	1.225	1.326	1.389	1.313	0.513	0.557	0.478	1.174	0.0199966	1.352	0.00058068	0.52	0.000207348	nucleus							PF01424	R3H domain
Q9CSN1	SNW domain-containing protein 1 OS=Mus musculus OX=10090 GN=Snw1 PE=1 SV=3	Snw1	61.475	0.914	0.922	0.905	1.117	1.045	1.126	1.266	1.308	1.22	0.76	0.783	0.808	1.2	0.00171034	1.384	9.87673e-05	0.858	0.00113994	cytoplasm	K06063	SNW1; SNW domain-containing protein 1	mmu04330 Notch signaling pathway; mmu03040 Spliceosome; mmu05203 Viral carcinogenesis; mmu05169 Epstein-Barr virus infection	GO:0000122 negative regulation of transcription by RNA polymerase II; GO:0000350 generation of catalytic spliceosome for second transesterification step; GO:0000375 RNA splicing, via transesterification reactions; GO:0000377 RNA splicing, via transesterification reactions with bulged adenosine as nucleophile; GO:0000393 spliceosomal conformational changes to generate catalytic conformation; GO:00…	GO:0000785 chromatin; GO:0005622 intracellular; GO:0005623 cell; GO:0005634 nucleus; GO:0005654 nucleoplasm; GO:0005681 spliceosomal complex; GO:0005684 U2-type spliceosomal complex; GO:0005694 chromosome; GO:0005737 cytoplasm; GO:0016363 nuclear matrix; GO:0016604 nuclear body; GO:0016607 nuclear speck; GO:0031974 membrane-enclosed lumen; GO:0031981 nuclear lumen; GO:0032991 protein-containing c…	GO:0003712 transcription coregulator activity; GO:0003713 transcription coactivator activity; GO:0003714 transcription corepressor activity; GO:0005102 signaling receptor binding; GO:0005112 Notch binding; GO:0005488 binding; GO:0005515 protein binding; GO:0008134 transcription factor binding; GO:0019899 enzyme binding; GO:0035257 nuclear hormone receptor binding; GO:0035258 steroid hormone recep…			K	KOG2441	mRNA splicing factor/probable chromatin binding snw family nuclear protein
Q8BKJ9	NAD-dependent protein deacetylase sirtuin-7 OS=Mus musculus OX=10090 GN=Sirt7 PE=1 SV=2	Sirt7	45.145	1.13	1.117	0.851	0.92	1.022	1.086	0.804	0.8	0.932	1.154	1.055	1.152	0.977	0.879571	0.819	0.138664	1.085	0.412361	nucleus	K11417	SIRT7; NAD+-dependent protein deacetylase sirtuin 7 [EC:2.3.1.286]	mmu00760 Nicotinate and nicotinamide metabolism; mmu01100 Metabolic pathways	GO:0000122 negative regulation of transcription by RNA polymerase II; GO:0000278 mitotic cell cycle; GO:0000280 nuclear division; GO:0006139 nucleobase-containing compound metabolic process; GO:0006325 chromatin organization; GO:0006351 transcription, DNA-templated; GO:0006355 regulation of transcription, DNA-templated; GO:0006357 regulation of transcription by RNA polymerase II; GO:0006464 cellu…	GO:0000228 nuclear chromosome; GO:0000785 chromatin; GO:0000790 nuclear chromatin; GO:0005622 intracellular; GO:0005623 cell; GO:0005634 nucleus; GO:0005694 chromosome; GO:0005730 nucleolus; GO:0005731 nucleolus organizer region; GO:0005737 cytoplasm; GO:0030874 nucleolar chromatin; GO:0031974 membrane-enclosed lumen; GO:0031981 nuclear lumen; GO:0032991 protein-containing complex; GO:0043226 org…	GO:0003682 chromatin binding; GO:0003824 catalytic activity; GO:0004407 histone deacetylase activity; GO:0005488 binding; GO:0016787 hydrolase activity; GO:0016810 hydrolase activity, acting on carbon-nitrogen (but not peptide) bonds; GO:0016811 hydrolase activity, acting on carbon-nitrogen (but not peptide) bonds, in linear amides; GO:0017136 NAD-dependent histone deacetylase activity; GO:001921…			BK	KOG1905	Class IV sirtuins (SIR2 family)
Q8K0F1	TBC1 domain family member 23 OS=Mus musculus OX=10090 GN=Tbc1d23 PE=1 SV=1	Tbc1d23	76.425	0.844	1.054	0.997	0.804	0.921	0.967	0.887	0.905	0.984	1.456	1.151	1.04	0.93	0.456604	0.959	0.629063	1.26	0.133683	cytoplasm	K22555			GO:0001817 regulation of cytokine production; GO:0001819 positive regulation of cytokine production; GO:0006810 transport; GO:0007275 multicellular organism development; GO:0007399 nervous system development; GO:0007417 central nervous system development; GO:0007420 brain development; GO:0009790 embryo development; GO:0009987 cellular process; GO:0016043 cellular component organization; GO:001619…	GO:0005622 intracellular; GO:0005623 cell; GO:0005737 cytoplasm; GO:0005794 Golgi apparatus; GO:0005802 trans-Golgi network; GO:0012505 endomembrane system; GO:0031984 organelle subcompartment; GO:0043226 organelle; GO:0043227 membrane-bounded organelle; GO:0043229 intracellular organelle; GO:0043231 intracellular membrane-bounded organelle; GO:0098791 Golgi apparatus subcompartment;		PF00581	Rhodanese-like domain	S	KOG3636	Uncharacterized conserved protein, contains TBC and Rhodanese domains
Q811B1	Xylosyltransferase 1 OS=Mus musculus OX=10090 GN=Xylt1 PE=1 SV=1	Xylt1	107.3	1.098			1.102			0.937			0.889			1.004		0.853		0.81		endoplasmic reticulum	K00771	XYLT; protein xylosyltransferase [EC:2.4.2.26]	mmu00532 Glycosaminoglycan biosynthesis - chondroitin sulfate / dermatan sulfate; mmu01100 Metabolic pathways; mmu00534 Glycosaminoglycan biosynthesis - heparan sulfate / heparin	GO:0006022 aminoglycan metabolic process; GO:0006023 aminoglycan biosynthetic process; GO:0006024 glycosaminoglycan biosynthetic process; GO:0006029 proteoglycan metabolic process; GO:0006807 nitrogen compound metabolic process; GO:0006950 response to stress; GO:0007275 multicellular organism development; GO:0007399 nervous system development; GO:0008152 metabolic process; GO:0009058 biosynthetic…	GO:0000139 Golgi membrane; GO:0005622 intracellular; GO:0005623 cell; GO:0005737 cytoplasm; GO:0005794 Golgi apparatus; GO:0012505 endomembrane system; GO:0016020 membrane; GO:0031090 organelle membrane; GO:0031984 organelle subcompartment; GO:0043226 organelle; GO:0043227 membrane-bounded organelle; GO:0043229 intracellular organelle; GO:0043231 intracellular membrane-bounded organelle; GO:00985…	GO:0003824 catalytic activity; GO:0008194 UDP-glycosyltransferase activity; GO:0016740 transferase activity; GO:0016757 transferase activity, transferring glycosyl groups; GO:0016763 transferase activity, transferring pentosyl groups; GO:0030158 protein xylosyltransferase activity; GO:0035252 UDP-xylosyltransferase activity; GO:0042285 xylosyltransferase activity; GO:0140096 catalytic activity, a…			G	KOG0799	Branching enzyme
Q8CHP0	Zinc finger CCCH domain-containing protein 3 OS=Mus musculus OX=10090 GN=Zc3h3 PE=1 SV=1	Zc3h3	103.22	1.279	1.203		1.039	1.196		0.734	0.799		0.964	0.832		0.9	0.298493	0.618	0.0115689	0.724	0.0550334	nucleus				GO:0006139 nucleobase-containing compound metabolic process; GO:0006355 regulation of transcription, DNA-templated; GO:0006357 regulation of transcription by RNA polymerase II; GO:0006378 mRNA polyadenylation; GO:0006396 RNA processing; GO:0006397 mRNA processing; GO:0006403 RNA localization; GO:0006405 RNA export from nucleus; GO:0006406 mRNA export from nucleus; GO:0006611 protein export from n…	GO:0005622 intracellular; GO:0005623 cell; GO:0005634 nucleus; GO:0005654 nucleoplasm; GO:0005847 mRNA cleavage and polyadenylation specificity factor complex; GO:0005849 mRNA cleavage factor complex; GO:0031974 membrane-enclosed lumen; GO:0031981 nuclear lumen; GO:0032991 protein-containing complex; GO:0043226 organelle; GO:0043227 membrane-bounded organelle; GO:0043229 intracellular organelle; …	GO:0000981 DNA-binding transcription factor activity, RNA polymerase II-specific; GO:0003676 nucleic acid binding; GO:0003700 DNA-binding transcription factor activity; GO:0003723 RNA binding; GO:0003824 catalytic activity; GO:0004518 nuclease activity; GO:0004519 endonuclease activity; GO:0004521 endoribonuclease activity; GO:0004540 ribonuclease activity; GO:0005488 binding; GO:0005515 protein …			S	KOG1492	C3H1-type Zn-finger protein
Q61329	Zinc finger homeobox protein 3 OS=Mus musculus OX=10090 GN=Zfhx3 PE=1 SV=1	Zfhx3	406.57	0.869	0.87	0.763	1.116	1.144	0.959	1.059	1.024	1.153	0.99	0.944	1.032	1.287	0.023368	1.293	0.0100382	1.185	0.0276264	nucleus	K09378	ATBF1; AT-binding transcription factor 1	mmu04550 Signaling pathways regulating pluripotency of stem cells	GO:0000122 negative regulation of transcription by RNA polymerase II; GO:0006355 regulation of transcription, DNA-templated; GO:0006357 regulation of transcription by RNA polymerase II; GO:0007623 circadian rhythm; GO:0009719 response to endogenous stimulus; GO:0009889 regulation of biosynthetic process; GO:0009890 negative regulation of biosynthetic process; GO:0009891 positive regulation of bio…	GO:0005622 intracellular; GO:0005623 cell; GO:0005634 nucleus; GO:0005654 nucleoplasm; GO:0005667 transcription regulator complex; GO:0005737 cytoplasm; GO:0016604 nuclear body; GO:0031974 membrane-enclosed lumen; GO:0031981 nuclear lumen; GO:0032991 protein-containing complex; GO:0043226 organelle; GO:0043227 membrane-bounded organelle; GO:0043229 intracellular organelle; GO:0043231 intracellula…	GO:0000976 transcription regulatory region sequence-specific DNA binding; GO:0000977 RNA polymerase II transcription regulatory region sequence-specific DNA binding; GO:0000978 RNA polymerase II cis-regulatory region sequence-specific DNA binding; GO:0000987 cis-regulatory region sequence-specific DNA binding; GO:0001067 regulatory region nucleic acid binding; GO:0003676 nucleic acid binding; GO:…	PF12874; PF00096; PF00046	Zinc-finger of C2H2 type; Zinc finger, C2H2 type; Homeobox domain	K	KOG1146	Homeobox protein
Q9R061	Cytosolic Fe-S cluster assembly factor NUBP2 OS=Mus musculus OX=10090 GN=Nubp2 PE=1 SV=1	Nubp2	29.518	0.852	0.872	0.874	1.001	0.916	0.922	0.969	0.997	1.014	1.178	1.349	1.201	1.093	0.0414643	1.147	0.000913507	1.435	0.00113107	mitochondria					GO:0000922 spindle pole; GO:0005622 intracellular; GO:0005623 cell; GO:0005634 nucleus; GO:0005813 centrosome; GO:0005815 microtubule organizing center; GO:0005819 spindle; GO:0005856 cytoskeleton; GO:0015630 microtubule cytoskeleton; GO:0031616 spindle pole centrosome; GO:0043226 organelle; GO:0043227 membrane-bounded organelle; GO:0043228 non-membrane-bounded organelle; GO:0043229 intracellular…	GO:0000166 nucleotide binding; GO:0005488 binding; GO:0036094 small molecule binding; GO:0097159 organic cyclic compound binding; GO:1901265 nucleoside phosphate binding; GO:1901363 heterocyclic compound binding;			D	KOG3022	Predicted ATPase, nucleotide-binding
Q8BVU5	ADP-ribose pyrophosphatase, mitochondrial OS=Mus musculus OX=10090 GN=Nudt9 PE=1 SV=1	Nudt9	38.604	0.942	0.878	0.835	0.964	0.897	0.99	1.106	1.312	1.14	0.976	1.018	1.038	1.074	0.19251	1.34	0.00996535	1.142	0.0274816	nucleus	K13988	NUDT9; ADP-ribose pyrophosphatase [EC:3.6.1.13]	mmu01100 Metabolic pathways; mmu00230 Purine metabolism	GO:0006139 nucleobase-containing compound metabolic process; GO:0006163 purine nucleotide metabolic process; GO:0006195 purine nucleotide catabolic process; GO:0006725 cellular aromatic compound metabolic process; GO:0006753 nucleoside phosphate metabolic process; GO:0006793 phosphorus metabolic process; GO:0006796 phosphate-containing compound metabolic process; GO:0006807 nitrogen compound meta…	GO:0005622 intracellular; GO:0005623 cell; GO:0005737 cytoplasm; GO:0005739 mitochondrion; GO:0005759 mitochondrial matrix; GO:0031974 membrane-enclosed lumen; GO:0043226 organelle; GO:0043227 membrane-bounded organelle; GO:0043229 intracellular organelle; GO:0043231 intracellular membrane-bounded organelle; GO:0043233 organelle lumen; GO:0070013 intracellular organelle lumen;	GO:0003824 catalytic activity; GO:0016462 pyrophosphatase activity; GO:0016787 hydrolase activity; GO:0016817 hydrolase activity, acting on acid anhydrides; GO:0016818 hydrolase activity, acting on acid anhydrides, in phosphorus-containing anhydrides; GO:0017110 nucleoside-diphosphatase activity; GO:0019144 ADP-sugar diphosphatase activity; GO:0043262 adenosine-diphosphatase activity; GO:0047631 …	PF00293	NUDIX domain	P	KOG4195	Transient receptor potential-related channel 7
Q3U0K8	Prolyl 3-hydroxylase OGFOD1 OS=Mus musculus OX=10090 GN=Ogfod1 PE=1 SV=1	Ogfod1	62.734	0.872	0.902	0.881	1.058	1.039	1.077	1.003	1.018	0.949	1.062	1.072	1.101	1.195	0.000244207	1.119	0.00904711	1.218	0.000178721	nucleus	K24029			GO:0006417 regulation of translation; GO:0006449 regulation of translational termination; GO:0006464 cellular protein modification process; GO:0006807 nitrogen compound metabolic process; GO:0006996 organelle organization; GO:0008152 metabolic process; GO:0008283 cell population proliferation; GO:0009889 regulation of biosynthetic process; GO:0009987 cellular process; GO:0010468 regulation of gen…	GO:0005622 intracellular; GO:0005623 cell; GO:0005634 nucleus; GO:0005737 cytoplasm; GO:0005829 cytosol; GO:0010494 cytoplasmic stress granule; GO:0032991 protein-containing complex; GO:0035770 ribonucleoprotein granule; GO:0036464 cytoplasmic ribonucleoprotein granule; GO:0043226 organelle; GO:0043227 membrane-bounded organelle; GO:0043228 non-membrane-bounded organelle; GO:0043229 intracellular…	GO:0003824 catalytic activity; GO:0016491 oxidoreductase activity; GO:0016705 oxidoreductase activity, acting on paired donors, with incorporation or reduction of molecular oxygen; GO:0016706 2-oxoglutarate-dependent dioxygenase activity; GO:0031543 peptidyl-proline dioxygenase activity; GO:0031544 peptidyl-proline 3-dioxygenase activity; GO:0051213 dioxygenase activity; GO:0140096 catalytic acti…	PF13661; PF10637	2OG-Fe(II) oxygenase superfamily; Oxoglutarate and iron-dependent oxygenase degradation C-term	B	KOG3844	Predicted component of NuA3 histone acetyltransferase complex
Q61233	Plastin-2 OS=Mus musculus OX=10090 GN=Lcp1 PE=1 SV=4	Lcp1	70.148	0.956	0.982	0.931	1.277	1.099	1.335	1.503	1.639	1.537	0.325	0.338	0.25	1.293	0.0139407	1.631	8.51491e-05	0.318	0.000274141	cytoplasm	K17276			GO:0001775 cell activation; GO:0002252 immune effector process; GO:0002263 cell activation involved in immune response; GO:0002285 lymphocyte activation involved in immune response; GO:0002286 T cell activation involved in immune response; GO:0002366 leukocyte activation involved in immune response; GO:0002376 immune system process; GO:0006928 movement of cell or subcellular component; GO:0006950…	GO:0001726 ruffle; GO:0001891 phagocytic cup; GO:0002102 podosome; GO:0005622 intracellular; GO:0005623 cell; GO:0005737 cytoplasm; GO:0005829 cytosol; GO:0005856 cytoskeleton; GO:0005884 actin filament; GO:0005886 plasma membrane; GO:0005912 adherens junction; GO:0005925 focal adhesion; GO:0015629 actin cytoskeleton; GO:0016020 membrane; GO:0030054 cell junction; GO:0030055 cell-substrate juncti…	GO:0003779 actin binding; GO:0005102 signaling receptor binding; GO:0005178 integrin binding; GO:0005488 binding; GO:0005509 calcium ion binding; GO:0005515 protein binding; GO:0008092 cytoskeletal protein binding; GO:0019899 enzyme binding; GO:0042802 identical protein binding; GO:0043167 ion binding; GO:0043169 cation binding; GO:0044877 protein-containing complex binding; GO:0046872 metal ion …	PF13499; PF00307	EF-hand domain pair; Calponin homology (CH) domain	Z	KOG0046	Ca2+-binding actin-bundling protein (fimbrin/plastin), EF-Hand protein superfamily
Q9DCL9	Multifunctional protein ADE2 OS=Mus musculus OX=10090 GN=Paics PE=1 SV=4	Paics	47.006	1.198	1.285	1.136	0.935	1.057	1.007	0.933	0.828	0.946	0.956	0.849	0.934	0.829	0.0203973	0.748	0.0062731	0.757	0.0054257	cytoplasm	K01587	PAICS; phosphoribosylaminoimidazole carboxylase / phosphoribosylaminoimidazole-succinocarboxamide synthase [EC:4.1.1.21 6.3.2.6]	mmu01100 Metabolic pathways; mmu00230 Purine metabolism	GO:0000082 G1/S transition of mitotic cell cycle; GO:0000278 mitotic cell cycle; GO:0007049 cell cycle; GO:0009987 cellular process; GO:0022402 cell cycle process; GO:0044770 cell cycle phase transition; GO:0044772 mitotic cell cycle phase transition; GO:0044843 cell cycle G1/S phase transition; GO:1903047 mitotic cell cycle process;	GO:0005622 intracellular; GO:0005623 cell; GO:0005737 cytoplasm;	GO:0005488 binding; GO:0005515 protein binding; GO:0042802 identical protein binding;	PF00731	AIR carboxylase	F	KOG2835	Phosphoribosylamidoimidazole-succinocarboxamide synthase
Q91VM5	RNA binding motif protein, X-linked-like-1 OS=Mus musculus OX=10090 GN=Rbmxl1 PE=2 SV=1	Rbmxl1	42.161	1.277	1.368	1.542	0.885	1.056	0.768	0.742	0.659	0.74	1.084	0.941	0.96	0.647	0.014762	0.511	0.0005831	0.713	0.00880455	nucleus	K12885	RBMX; heterogeneous nuclear ribonucleoprotein G	mmu03040 Spliceosome	GO:0000245 spliceosomal complex assembly; GO:0000375 RNA splicing, via transesterification reactions; GO:0000377 RNA splicing, via transesterification reactions with bulged adenosine as nucleophile; GO:0000381 regulation of alternative mRNA splicing, via spliceosome; GO:0000398 mRNA splicing, via spliceosome; GO:0006139 nucleobase-containing compound metabolic process; GO:0006351 transcription, D…	GO:0000228 nuclear chromosome; GO:0000785 chromatin; GO:0000790 nuclear chromatin; GO:0000791 euchromatin; GO:0005576 extracellular region; GO:0005615 extracellular space; GO:0005622 intracellular; GO:0005623 cell; GO:0005634 nucleus; GO:0005681 spliceosomal complex; GO:0005694 chromosome; GO:0005719 nuclear euchromatin; GO:0031974 membrane-enclosed lumen; GO:0031981 nuclear lumen; GO:0031982 ves…	GO:0000976 transcription regulatory region sequence-specific DNA binding; GO:0000977 RNA polymerase II transcription regulatory region sequence-specific DNA binding; GO:0000978 RNA polymerase II cis-regulatory region sequence-specific DNA binding; GO:0000987 cis-regulatory region sequence-specific DNA binding; GO:0001067 regulatory region nucleic acid binding; GO:0003676 nucleic acid binding; GO:…	PF00076	RNA recognition motif. (a.k.a. RRM, RBD, or RNP domain)	A	KOG0226	RNA-binding proteins
Q8VC56	E3 ubiquitin-protein ligase RNF8 OS=Mus musculus OX=10090 GN=Rnf8 PE=1 SV=1	Rnf8	55.516																			nucleus	K10667			GO:0000003 reproduction; GO:0000122 negative regulation of transcription by RNA polymerase II; GO:0000209 protein polyubiquitination; GO:0000726 non-recombinational repair; GO:0001775 cell activation; GO:0002200 somatic diversification of immune receptors; GO:0002204 somatic recombination of immunoglobulin genes involved in immune response; GO:0002208 somatic diversification of immunoglobulins in…	GO:0000151 ubiquitin ligase complex; GO:0000781 chromosome, telomeric region; GO:0005622 intracellular; GO:0005623 cell; GO:0005634 nucleus; GO:0005654 nucleoplasm; GO:0005694 chromosome; GO:0005737 cytoplasm; GO:0005829 cytosol; GO:0031974 membrane-enclosed lumen; GO:0031981 nuclear lumen; GO:0032991 protein-containing complex; GO:0035861 site of double-strand break; GO:0043226 organelle; GO:004…	GO:0003682 chromatin binding; GO:0003824 catalytic activity; GO:0004842 ubiquitin-protein transferase activity; GO:0005488 binding; GO:0005515 protein binding; GO:0008270 zinc ion binding; GO:0016740 transferase activity; GO:0019787 ubiquitin-like protein transferase activity; GO:0019899 enzyme binding; GO:0031625 ubiquitin protein ligase binding; GO:0042393 histone binding; GO:0042802 identical …	PF00097	Zinc finger, C3HC4 type (RING finger)	B	KOG3872	FOG: FHA domain
Q80ZS3	28S ribosomal protein S26, mitochondrial OS=Mus musculus OX=10090 GN=Mrps26 PE=1 SV=1	Mrps26	23.443	1.308	1.278	1.279	0.932	1.016	0.9	0.853	0.823	0.856	1.011	0.954	0.988	0.737	0.0011369	0.655	8.64071e-06	0.764	0.000129595	mitochondria	K17405			GO:0006412 translation; GO:0006414 translational elongation; GO:0006415 translational termination; GO:0006518 peptide metabolic process; GO:0006807 nitrogen compound metabolic process; GO:0006950 response to stress; GO:0006974 cellular response to DNA damage stimulus; GO:0008152 metabolic process; GO:0009058 biosynthetic process; GO:0009059 macromolecule biosynthetic process; GO:0009987 cellular …	GO:0000313 organellar ribosome; GO:0000314 organellar small ribosomal subunit; GO:0005622 intracellular; GO:0005623 cell; GO:0005634 nucleus; GO:0005654 nucleoplasm; GO:0005737 cytoplasm; GO:0005739 mitochondrion; GO:0005740 mitochondrial envelope; GO:0005743 mitochondrial inner membrane; GO:0005759 mitochondrial matrix; GO:0005761 mitochondrial ribosome; GO:0005763 mitochondrial small ribosomal …				J	KOG4691	Uncharacterized conserved protein
O35316	Sodium- and chloride-dependent taurine transporter OS=Mus musculus OX=10090 GN=Slc6a6 PE=1 SV=2	Slc6a6	69.855	1.38	1.261	1.051	1.015	1.039	1.003	1.135	1.097	1.313	0.646	0.692	0.661	0.828	0.0866825	0.96	0.720065	0.541	0.00182004	plasma membrane	K05039			GO:0003333 amino acid transmembrane transport; GO:0006082 organic acid metabolic process; GO:0006520 cellular amino acid metabolic process; GO:0006807 nitrogen compound metabolic process; GO:0006810 transport; GO:0006811 ion transport; GO:0006812 cation transport; GO:0006814 sodium ion transport; GO:0006820 anion transport; GO:0006865 amino acid transport; GO:0008152 metabolic process; GO:0009987…	GO:0005623 cell; GO:0005886 plasma membrane; GO:0005887 integral component of plasma membrane; GO:0016020 membrane; GO:0016021 integral component of membrane; GO:0031224 intrinsic component of membrane; GO:0031226 intrinsic component of plasma membrane; GO:0071944 cell periphery;	GO:0005215 transporter activity; GO:0005342 organic acid transmembrane transporter activity; GO:0005343 organic acid:sodium symporter activity; GO:0005368 taurine transmembrane transporter activity; GO:0005369 taurine:sodium symporter activity; GO:0005488 binding; GO:0008324 cation transmembrane transporter activity; GO:0008509 anion transmembrane transporter activity; GO:0008514 organic anion tr…			P	KOG3660	Sodium-neurotransmitter symporter
Q8R3V5	Endophilin-B2 OS=Mus musculus OX=10090 GN=Sh3glb2 PE=1 SV=2	Sh3glb2	44.503	0.846	0.823	0.712	0.968	0.898	1.031	1.313	1.344	1.272	0.961	0.982	0.99	1.217	0.0416574	1.65	0.00083663	1.232	0.0175938	cytoplasm	K21269	SH3GLB2; endophilin-B2	mmu04144 Endocytosis		GO:0005622 intracellular; GO:0005623 cell; GO:0005634 nucleus; GO:0005654 nucleoplasm; GO:0005737 cytoplasm; GO:0005829 cytosol; GO:0031974 membrane-enclosed lumen; GO:0031981 nuclear lumen; GO:0043226 organelle; GO:0043227 membrane-bounded organelle; GO:0043229 intracellular organelle; GO:0043231 intracellular membrane-bounded organelle; GO:0043233 organelle lumen; GO:0070013 intracellular organ…	GO:0005488 binding; GO:0005515 protein binding; GO:0042802 identical protein binding;	PF03114	BAR domain	T	KOG3725	SH3 domain protein SH3GLB
Q04887	Transcription factor SOX-9 OS=Mus musculus OX=10090 GN=Sox9 PE=1 SV=2	Sox9	56.076	0.964		0.955	1.023		1.06	1.006		0.996	1.027		1.021	1.085	0.0468662	1.043	0.025201	1.067	0.00714559	nucleus	K18435	SOX9; transcription factor SOX9 (SOX group E)	mmu04024 cAMP signaling pathway	GO:0000003 reproduction; GO:0000122 negative regulation of transcription by RNA polymerase II; GO:0000165 MAPK cascade; GO:0001101 response to acid chemical; GO:0001501 skeletal system development; GO:0001502 cartilage condensation; GO:0001503 ossification; GO:0001654 eye development; GO:0001655 urogenital system development; GO:0001656 metanephros development; GO:0001657 ureteric bud development…	GO:0005622 intracellular; GO:0005623 cell; GO:0005634 nucleus; GO:0005654 nucleoplasm; GO:0005667 transcription regulator complex; GO:0031974 membrane-enclosed lumen; GO:0031981 nuclear lumen; GO:0032991 protein-containing complex; GO:0043226 organelle; GO:0043227 membrane-bounded organelle; GO:0043229 intracellular organelle; GO:0043231 intracellular membrane-bounded organelle; GO:0043233 organe…	GO:0000976 transcription regulatory region sequence-specific DNA binding; GO:0000977 RNA polymerase II transcription regulatory region sequence-specific DNA binding; GO:0000978 RNA polymerase II cis-regulatory region sequence-specific DNA binding; GO:0000981 DNA-binding transcription factor activity, RNA polymerase II-specific; GO:0000987 cis-regulatory region sequence-specific DNA binding; GO:00…	PF00505	HMG (high mobility group) box	K	KOG0527	HMG-box transcription factor
Q62407	Striated muscle-specific serine/threonine-protein kinase OS=Mus musculus OX=10090 GN=Speg PE=1 SV=2	Speg	354.34	1.108	1.049	1.008	0.826	0.962	0.92	0.824	0.794	1.09	1.263	1.156	1.134	0.856	0.041066	0.856	0.185775	1.123	0.0553164	nucleus	K08809			GO:0001701 in utero embryonic development; GO:0007275 multicellular organism development; GO:0007507 heart development; GO:0009790 embryo development; GO:0009792 embryo development ending in birth or egg hatching; GO:0009888 tissue development; GO:0009987 cellular process; GO:0014706 striated muscle tissue development; GO:0030154 cell differentiation; GO:0032501 multicellular organismal process; …	GO:0005622 intracellular; GO:0005623 cell; GO:0005634 nucleus; GO:0043226 organelle; GO:0043227 membrane-bounded organelle; GO:0043229 intracellular organelle; GO:0043231 intracellular membrane-bounded organelle;		PF07679; PF00069	Immunoglobulin I-set domain; Protein kinase domain	T	KOG0613	Projectin/twitchin and related proteins
Q9R112	Sulfide:quinone oxidoreductase, mitochondrial OS=Mus musculus OX=10090 GN=Sqor PE=1 SV=3	Sqor	50.282	1.616	1.542	1.85	0.813	0.964	0.837	0.678	0.665	0.706	0.861	0.824	0.761	0.522	0.00101704	0.409	0.000100333	0.488	0.000399424	mitochondria	K22470	SQOR; eukaryotic sulfide quinone oxidoreductase [EC:1.8.5.8]	mmu00920 Sulfur metabolism; mmu01100 Metabolic pathways	GO:0006790 sulfur compound metabolic process; GO:0008152 metabolic process; GO:0009404 toxin metabolic process; GO:0009987 cellular process; GO:0017144 drug metabolic process; GO:0019418 sulfide oxidation; GO:0019748 secondary metabolic process; GO:0044237 cellular metabolic process; GO:0055114 oxidation-reduction process; GO:0070221 sulfide oxidation, using sulfide:quinone oxidoreductase; GO:007…		GO:0003824 catalytic activity; GO:0016491 oxidoreductase activity; GO:0016667 oxidoreductase activity, acting on a sulfur group of donors; GO:0016672 oxidoreductase activity, acting on a sulfur group of donors, quinone or similar compound as acceptor; GO:0070224 sulfide:quinone oxidoreductase activity;	PF07992	Pyridine nucleotide-disulphide oxidoreductase	C	KOG3851	Sulfide:quinone oxidoreductase/flavo-binding protein
Q9CY50	Translocon-associated protein subunit alpha OS=Mus musculus OX=10090 GN=Ssr1 PE=1 SV=1	Ssr1	32.065	0.838	0.797	0.93	1.112	0.97	1.025	1.214	1.368	1.169	0.894	0.931	0.925	1.211	0.0333595	1.462	0.00443334	1.072	0.203734	endoplasmic reticulum	K13249	SSR1; translocon-associated protein subunit alpha	mmu04141 Protein processing in endoplasmic reticulum	GO:0006605 protein targeting; GO:0006612 protein targeting to membrane; GO:0006613 cotranslational protein targeting to membrane; GO:0006810 transport; GO:0006886 intracellular protein transport; GO:0006950 response to stress; GO:0006986 response to unfolded protein; GO:0007154 cell communication; GO:0007165 signal transduction; GO:0008104 protein localization; GO:0008284 positive regulation of c…	GO:0005622 intracellular; GO:0005623 cell; GO:0005737 cytoplasm; GO:0005783 endoplasmic reticulum; GO:0005789 endoplasmic reticulum membrane; GO:0012505 endomembrane system; GO:0016020 membrane; GO:0016021 integral component of membrane; GO:0031224 intrinsic component of membrane; GO:0031984 organelle subcompartment; GO:0042175 nuclear outer membrane-endoplasmic reticulum membrane network; GO:004…				U	KOG1631	Translocon-associated complex TRAP, alpha subunit
Q6ZWR6	Nesprin-1 OS=Mus musculus OX=10090 GN=Syne1 PE=1 SV=2	Syne1	1009.9	1.054	1.145	1.21	0.999	0.977	0.954	0.971	1.006	0.944	0.903	0.906	0.903	0.859	0.0238137	0.857	0.0255305	0.796	0.00480105	nucleus	K19326			GO:0006996 organelle organization; GO:0006997 nucleus organization; GO:0007010 cytoskeleton organization; GO:0007030 Golgi organization; GO:0008104 protein localization; GO:0009987 cellular process; GO:0010256 endomembrane system organization; GO:0016043 cellular component organization; GO:0030154 cell differentiation; GO:0032502 developmental process; GO:0032507 maintenance of protein location i…	GO:0000932 P-body; GO:0005622 intracellular; GO:0005623 cell; GO:0005634 nucleus; GO:0005635 nuclear envelope; GO:0005654 nucleoplasm; GO:0005730 nucleolus; GO:0005737 cytoplasm; GO:0005794 Golgi apparatus; GO:0005856 cytoskeleton; GO:0005886 plasma membrane; GO:0012505 endomembrane system; GO:0016020 membrane; GO:0016021 integral component of membrane; GO:0030016 myofibril; GO:0030017 sarcomere;…	GO:0003779 actin binding; GO:0005488 binding; GO:0005515 protein binding; GO:0005521 lamin binding; GO:0008092 cytoskeletal protein binding; GO:0019899 enzyme binding; GO:0042802 identical protein binding; GO:0042803 protein homodimerization activity; GO:0044877 protein-containing complex binding; GO:0046983 protein dimerization activity; GO:0051015 actin filament binding;	PF00307; PF00435; PF10541	Calponin homology (CH) domain; Spectrin repeat; Nuclear envelope localisation domain	Z	KOG0516	Dystonin, GAS (Growth-arrest-specific protein), and related proteins
Q8VI33	Transcription initiation factor TFIID subunit 9 OS=Mus musculus OX=10090 GN=Taf9 PE=1 SV=1	Taf9	28.979	0.98	0.963	1.006	1.062	1.036	1.041	1.037	1.099	1.034	0.935	0.954	0.956	1.064	0.0133799	1.075	0.037792	0.965	0.0695029	cytoplasm	K14535	TAF9; transcription initiation factor TFIID subunit 9	mmu03022 Basal transcription factors	GO:0000491 small nucleolar ribonucleoprotein complex assembly; GO:0000492 box C/D snoRNP assembly; GO:0001101 response to acid chemical; GO:0001558 regulation of cell growth; GO:0006139 nucleobase-containing compound metabolic process; GO:0006325 chromatin organization; GO:0006351 transcription, DNA-templated; GO:0006355 regulation of transcription, DNA-templated; GO:0006357 regulation of transcr…	GO:0000123 histone acetyltransferase complex; GO:0000124 SAGA complex; GO:0000125 PCAF complex; GO:0000428 DNA-directed RNA polymerase complex; GO:0005622 intracellular; GO:0005623 cell; GO:0005634 nucleus; GO:0005654 nucleoplasm; GO:0005667 transcription regulator complex; GO:0005669 transcription factor TFIID complex; GO:0016591 RNA polymerase II, holoenzyme; GO:0030880 RNA polymerase complex; …	GO:0001067 regulatory region nucleic acid binding; GO:0002039 p53 binding; GO:0003676 nucleic acid binding; GO:0003677 DNA binding; GO:0003712 transcription coregulator activity; GO:0003713 transcription coactivator activity; GO:0005488 binding; GO:0005515 protein binding; GO:0008134 transcription factor binding; GO:0019899 enzyme binding; GO:0019904 protein domain specific binding; GO:0033613 ac…	PF02291	Transcription initiation factor IID, 31kD subunit	K	KOG3334	Transcription initiation factor TFIID, subunit TAF9 (also component of histone acetyltransferase SAGA)
Q5FWH2	Putative E3 ubiquitin-protein ligase UNKL OS=Mus musculus OX=10090 GN=Unkl PE=2 SV=2	Unkl	79.635	0.913	0.916	0.806	1.042	1.034	1.023	1.042	1.09	1.195	1.024	1.003	0.942	1.176	0.0181187	1.263	0.016104	1.127	0.0698734	nucleus	K23047			GO:0000209 protein polyubiquitination; GO:0006355 regulation of transcription, DNA-templated; GO:0006357 regulation of transcription by RNA polymerase II; GO:0006464 cellular protein modification process; GO:0006807 nitrogen compound metabolic process; GO:0008152 metabolic process; GO:0009889 regulation of biosynthetic process; GO:0009987 cellular process; GO:0010468 regulation of gene expression…	GO:0005622 intracellular; GO:0005623 cell; GO:0005634 nucleus; GO:0005737 cytoplasm; GO:0005829 cytosol; GO:0043226 organelle; GO:0043227 membrane-bounded organelle; GO:0043229 intracellular organelle; GO:0043231 intracellular membrane-bounded organelle;	GO:0000981 DNA-binding transcription factor activity, RNA polymerase II-specific; GO:0003700 DNA-binding transcription factor activity; GO:0003824 catalytic activity; GO:0004842 ubiquitin-protein transferase activity; GO:0016740 transferase activity; GO:0019787 ubiquitin-like protein transferase activity; GO:0140096 catalytic activity, acting on a protein; GO:0140110 transcription regulator activ…	PF13920	Zinc finger, C3HC4 type (RING finger)	O	KOG1595	CCCH-type Zn-finger protein
Q9JKB1	Ubiquitin carboxyl-terminal hydrolase isozyme L3 OS=Mus musculus OX=10090 GN=Uchl3 PE=1 SV=2	Uchl3	26.151	0.824	0.863	0.826	0.98	0.808	1.008	1.3	1.382	1.233	0.927	1.011	0.968	1.113	0.223946	1.558	0.000257905	1.156	0.00769617	cytoplasm	K05609			GO:0001654 eye development; GO:0006464 cellular protein modification process; GO:0006508 proteolysis; GO:0006807 nitrogen compound metabolic process; GO:0007275 multicellular organism development; GO:0007423 sensory organ development; GO:0007610 behavior; GO:0007626 locomotory behavior; GO:0007628 adult walking behavior; GO:0007631 feeding behavior; GO:0008152 metabolic process; GO:0008344 adult …	GO:0005622 intracellular; GO:0005623 cell; GO:0005634 nucleus; GO:0005737 cytoplasm; GO:0005829 cytosol; GO:0043226 organelle; GO:0043227 membrane-bounded organelle; GO:0043229 intracellular organelle; GO:0043231 intracellular membrane-bounded organelle;	GO:0003824 catalytic activity; GO:0004843 thiol-dependent ubiquitin-specific protease activity; GO:0005488 binding; GO:0005515 protein binding; GO:0008233 peptidase activity; GO:0008234 cysteine-type peptidase activity; GO:0016787 hydrolase activity; GO:0019783 ubiquitin-like protein-specific protease activity; GO:0019784 NEDD8-specific protease activity; GO:0032182 ubiquitin-like protein binding…	PF01088	Ubiquitin carboxyl-terminal hydrolase, family 1	O	KOG1415	Ubiquitin C-terminal hydrolase UCHL1
Q8C4B4	Protein unc-119 homolog B OS=Mus musculus OX=10090 GN=Unc119b PE=1 SV=1	Unc119b	28.302	0.919	0.952	0.904	1.009	1.017	1.051	1.072	1.069	1.013	1.046	1.099	1.09	1.109	0.0063283	1.137	0.00589551	1.166	0.00207869	cytoplasm	K23539			GO:0006810 transport; GO:0006996 organelle organization; GO:0007275 multicellular organism development; GO:0007399 nervous system development; GO:0008104 protein localization; GO:0009987 cellular process; GO:0015031 protein transport; GO:0015833 peptide transport; GO:0016043 cellular component organization; GO:0022008 neurogenesis; GO:0022607 cellular component assembly; GO:0030030 cell projectio…	GO:0005622 intracellular; GO:0005623 cell; GO:0005737 cytoplasm; GO:0005829 cytosol; GO:0005929 cilium; GO:0035869 ciliary transition zone; GO:0042995 cell projection; GO:0043226 organelle; GO:0120025 plasma membrane bounded cell projection;	GO:0005488 binding; GO:0008289 lipid binding;			TU	KOG4037	Photoreceptor synaptic vesicle protein HRG4/UNC-119
Q8VCY6	U3 small nucleolar RNA-associated protein 6 homolog OS=Mus musculus OX=10090 GN=Utp6 PE=2 SV=1	Utp6	70.429	1.137	1.156	1.31	0.888	0.999	0.855	0.841	0.78	0.835	1.142	1.094	1.072	0.761	0.0134859	0.682	0.00167021	0.918	0.158883	cytoplasm	K14557	UTP6; U3 small nucleolar RNA-associated protein 6	mmu03008 Ribosome biogenesis in eukaryotes	GO:0000462 maturation of SSU-rRNA from tricistronic rRNA transcript (SSU-rRNA, 5.8S rRNA, LSU-rRNA); GO:0006139 nucleobase-containing compound metabolic process; GO:0006364 rRNA processing; GO:0006396 RNA processing; GO:0006725 cellular aromatic compound metabolic process; GO:0006807 nitrogen compound metabolic process; GO:0008152 metabolic process; GO:0009987 cellular process; GO:0010467 gene ex…	GO:0005622 intracellular; GO:0005623 cell; GO:0005634 nucleus; GO:0005654 nucleoplasm; GO:0005730 nucleolus; GO:0030684 preribosome; GO:0030686 90S preribosome; GO:0031974 membrane-enclosed lumen; GO:0031981 nuclear lumen; GO:0032040 small-subunit processome; GO:0032991 protein-containing complex; GO:0034388 Pwp2p-containing subcomplex of 90S preribosome; GO:0043226 organelle; GO:0043227 membrane…	GO:0003676 nucleic acid binding; GO:0003723 RNA binding; GO:0005488 binding; GO:0030515 snoRNA binding; GO:0097159 organic cyclic compound binding; GO:1901363 heterocyclic compound binding;			S	KOG2396	HAT (Half-A-TPR) repeat-containing protein
P20152	Vimentin OS=Mus musculus OX=10090 GN=Vim PE=1 SV=3	Vim	53.687	0.821	0.802	1.021	1.13	0.996	1	1.152	1.192	1.068	0.93	1.048	0.931	1.182	0.120574	1.29	0.0356658	1.1	0.312076	nucleus	K07606	VIM; vimentin	mmu05206 MicroRNAs in cancer; mmu05169 Epstein-Barr virus infection	GO:0000003 reproduction; GO:0001654 eye development; GO:0001701 in utero embryonic development; GO:0001890 placenta development; GO:0001893 maternal placenta development; GO:0002064 epithelial cell development; GO:0002088 lens development in camera-type eye; GO:0002376 immune system process; GO:0003006 developmental process involved in reproduction; GO:0006417 regulation of translation; GO:000695…	GO:0005622 intracellular; GO:0005623 cell; GO:0005634 nucleus; GO:0005737 cytoplasm; GO:0005777 peroxisome; GO:0005829 cytosol; GO:0005844 polysome; GO:0005856 cytoskeleton; GO:0005882 intermediate filament; GO:0005886 plasma membrane; GO:0016020 membrane; GO:0030139 endocytic vesicle; GO:0030424 axon; GO:0030496 midbody; GO:0031252 cell leading edge; GO:0031410 cytoplasmic vesicle; GO:0031982 ve…	GO:0003676 nucleic acid binding; GO:0003723 RNA binding; GO:0003725 double-stranded RNA binding; GO:0005198 structural molecule activity; GO:0005200 structural constituent of cytoskeleton; GO:0005212 structural constituent of eye lens; GO:0005488 binding; GO:0005515 protein binding; GO:0008022 protein C-terminus binding; GO:0019215 intermediate filament binding; GO:0019899 enzyme binding; GO:0019…			Z	KOG0977	Nuclear envelope protein lamin, intermediate filament superfamily
Q61464	Zinc finger protein 638 OS=Mus musculus OX=10090 GN=Znf638 PE=1 SV=2	Znf638	218.13	0.979	0.986	1.087	0.972	1.058	0.97	0.923	0.89	0.861	1.107	1.081	1.102	0.983	0.722575	0.876	0.0286419	1.078	0.0920159	nucleus				GO:0006139 nucleobase-containing compound metabolic process; GO:0006396 RNA processing; GO:0006725 cellular aromatic compound metabolic process; GO:0006807 nitrogen compound metabolic process; GO:0008152 metabolic process; GO:0008380 RNA splicing; GO:0009987 cellular process; GO:0010467 gene expression; GO:0016070 RNA metabolic process; GO:0034641 cellular nitrogen compound metabolic process; GO:…	GO:0005622 intracellular; GO:0005623 cell; GO:0005634 nucleus; GO:0005654 nucleoplasm; GO:0005737 cytoplasm; GO:0031974 membrane-enclosed lumen; GO:0031981 nuclear lumen; GO:0043226 organelle; GO:0043227 membrane-bounded organelle; GO:0043229 intracellular organelle; GO:0043231 intracellular membrane-bounded organelle; GO:0043233 organelle lumen; GO:0070013 intracellular organelle lumen;	GO:0003676 nucleic acid binding; GO:0003677 DNA binding; GO:0003690 double-stranded DNA binding; GO:0005488 binding; GO:0097159 organic cyclic compound binding; GO:1901363 heterocyclic compound binding;
Q60821	Zinc finger and BTB domain-containing protein 17 OS=Mus musculus OX=10090 GN=Zbtb17 PE=1 SV=2	Zbtb17	86.757																			nucleus	K10500	ZBTB17; zinc finger and BTB domain-containing protein 17	mmu04110 Cell cycle; mmu05222 Small cell lung cancer; mmu05202 Transcriptional misregulation in cancer; mmu05200 Pathways in cancer	GO:0001702 gastrulation with mouth forming second; GO:0006139 nucleobase-containing compound metabolic process; GO:0006351 transcription, DNA-templated; GO:0006355 regulation of transcription, DNA-templated; GO:0006357 regulation of transcription by RNA polymerase II; GO:0006366 transcription by RNA polymerase II; GO:0006725 cellular aromatic compound metabolic process; GO:0006807 nitrogen compou…	GO:0005622 intracellular; GO:0005623 cell; GO:0005634 nucleus; GO:0005654 nucleoplasm; GO:0031974 membrane-enclosed lumen; GO:0031981 nuclear lumen; GO:0032991 protein-containing complex; GO:0032993 protein-DNA complex; GO:0043226 organelle; GO:0043227 membrane-bounded organelle; GO:0043229 intracellular organelle; GO:0043231 intracellular membrane-bounded organelle; GO:0043233 organelle lumen; G…	GO:0000976 transcription regulatory region sequence-specific DNA binding; GO:0000977 RNA polymerase II transcription regulatory region sequence-specific DNA binding; GO:0000978 RNA polymerase II cis-regulatory region sequence-specific DNA binding; GO:0000981 DNA-binding transcription factor activity, RNA polymerase II-specific; GO:0000987 cis-regulatory region sequence-specific DNA binding; GO:00…	PF00651; PF00096	BTB/POZ domain; Zinc finger, C2H2 type	K	KOG1721	FOG: Zn-finger
Q91YT7	YTH domain-containing family protein 2 OS=Mus musculus OX=10090 GN=Ythdf2 PE=1 SV=1	Ythdf2	62.279	0.965	0.95	0.934	0.971	1.035	1.026	0.996	1.01	1.023	1.03	1.05	1.038	1.064	0.0486216	1.063	0.00733876	1.094	0.00118408	cytoplasm,nucleus	K20102			GO:0000003 reproduction; GO:0000902 cell morphogenesis; GO:0000904 cell morphogenesis involved in differentiation; GO:0001556 oocyte maturation; GO:0002376 immune system process; GO:0002682 regulation of immune system process; GO:0003006 developmental process involved in reproduction; GO:0006417 regulation of translation; GO:0006446 regulation of translational initiation; GO:0006955 immune respon…	GO:0000932 P-body; GO:0005622 intracellular; GO:0005623 cell; GO:0005634 nucleus; GO:0005737 cytoplasm; GO:0005815 microtubule organizing center; GO:0005829 cytosol; GO:0005856 cytoskeleton; GO:0015630 microtubule cytoskeleton; GO:0032991 protein-containing complex; GO:0035770 ribonucleoprotein granule; GO:0036464 cytoplasmic ribonucleoprotein granule; GO:0043226 organelle; GO:0043227 membrane-bo…	GO:0003676 nucleic acid binding; GO:0003723 RNA binding; GO:0005488 binding; GO:0097159 organic cyclic compound binding; GO:1901363 heterocyclic compound binding; GO:1990247 N6-methyladenosine-containing RNA binding;	PF04146	YT521-B-like domain	S	KOG1901	Uncharacterized high-glucose-regulated protein
Q2TL60	Zinc finger protein 667 OS=Mus musculus OX=10090 GN=Znf667 PE=2 SV=1	Znf667	70.262																			nucleus	K09228	KRAB; KRAB domain-containing zinc finger protein	mmu05168 Herpes simplex virus 1 infection	GO:0006355 regulation of transcription, DNA-templated; GO:0006357 regulation of transcription by RNA polymerase II; GO:0009889 regulation of biosynthetic process; GO:0010468 regulation of gene expression; GO:0010556 regulation of macromolecule biosynthetic process; GO:0019219 regulation of nucleobase-containing compound metabolic process; GO:0019222 regulation of metabolic process; GO:0031323 reg…		GO:0000981 DNA-binding transcription factor activity, RNA polymerase II-specific; GO:0003700 DNA-binding transcription factor activity; GO:0140110 transcription regulator activity;	PF00096	Zinc finger, C2H2 type	K	KOG1721	FOG: Zn-finger
Q8BFR6	AN1-type zinc finger protein 1 OS=Mus musculus OX=10090 GN=Zfand1 PE=1 SV=1	Zfand1	30.202																			extracellular									S	KOG3183	Predicted Zn-finger protein
G3X9G7	Zinc finger protein 809 OS=Mus musculus OX=10090 GN=Zfp809 PE=2 SV=1	Zfp809	46.942	1.046	1.056		0.9	1.023		0.867	0.788		1.194	1.156		0.915	0.292072	0.787	0.037695	1.118	0.0221372	nucleus	K09228	KRAB; KRAB domain-containing zinc finger protein	mmu05168 Herpes simplex virus 1 infection				PF00096	Zinc finger, C2H2 type	K	KOG1721	FOG: Zn-finger
B1AWL2	Zinc finger protein 462 OS=Mus musculus OX=10090 GN=Znf462 PE=1 SV=1	Znf462	282.71																			nucleus				GO:0006355 regulation of transcription, DNA-templated; GO:0006357 regulation of transcription by RNA polymerase II; GO:0009889 regulation of biosynthetic process; GO:0010468 regulation of gene expression; GO:0010556 regulation of macromolecule biosynthetic process; GO:0019219 regulation of nucleobase-containing compound metabolic process; GO:0019222 regulation of metabolic process; GO:0031323 reg…		GO:0000981 DNA-binding transcription factor activity, RNA polymerase II-specific; GO:0003700 DNA-binding transcription factor activity; GO:0140110 transcription regulator activity;	PF13909	C2H2-type zinc-finger domain	S	KOG1721	FOG: Zn-finger
Q8K1N1	Calcium-independent phospholipase A2-gamma OS=Mus musculus OX=10090 GN=Pnpla8 PE=1 SV=1	Pnpla8	87.38	1.153	1.266	1.199	0.93	0.923	0.955	1.104	0.758	0.953	0.85	1.079	0.942	0.776	0.000955064	0.778	0.0807318	0.794	0.0338301	mitochondria	K16815			GO:0001516 prostaglandin biosynthetic process; GO:0001676 long-chain fatty acid metabolic process; GO:0006082 organic acid metabolic process; GO:0006629 lipid metabolic process; GO:0006631 fatty acid metabolic process; GO:0006633 fatty acid biosynthetic process; GO:0006636 unsaturated fatty acid biosynthetic process; GO:0006644 phospholipid metabolic process; GO:0006650 glycerophospholipid metabo…	GO:0005622 intracellular; GO:0005623 cell; GO:0005737 cytoplasm; GO:0005777 peroxisome; GO:0005778 peroxisomal membrane; GO:0005783 endoplasmic reticulum; GO:0005789 endoplasmic reticulum membrane; GO:0012505 endomembrane system; GO:0016020 membrane; GO:0031090 organelle membrane; GO:0031903 microbody membrane; GO:0031984 organelle subcompartment; GO:0042175 nuclear outer membrane-endoplasmic ret…	GO:0000166 nucleotide binding; GO:0003824 catalytic activity; GO:0004620 phospholipase activity; GO:0004623 phospholipase A2 activity; GO:0005488 binding; GO:0005524 ATP binding; GO:0008144 drug binding; GO:0016298 lipase activity; GO:0016787 hydrolase activity; GO:0016788 hydrolase activity, acting on ester bonds; GO:0017076 purine nucleotide binding; GO:0030554 adenyl nucleotide binding; GO:003…			I	KOG4231	Intracellular membrane-bound Ca2+-independent phospholipase A2
Q61152	Tyrosine-protein phosphatase non-receptor type 18 OS=Mus musculus OX=10090 GN=Ptpn18 PE=1 SV=1	Ptpn18	50.201	0.892	0.96	0.702	1.203	1.086	1.214	1.644	1.731	1.694	0.355	0.353	0.287	1.372	0.0328661	1.985	0.00191822	0.39	0.00133383	cytoplasm,nucleus	K18024			GO:0006464 cellular protein modification process; GO:0006470 protein dephosphorylation; GO:0006793 phosphorus metabolic process; GO:0006796 phosphate-containing compound metabolic process; GO:0006807 nitrogen compound metabolic process; GO:0007154 cell communication; GO:0007165 signal transduction; GO:0007166 cell surface receptor signaling pathway; GO:0007167 enzyme linked receptor protein signa…	GO:0005622 intracellular; GO:0005623 cell; GO:0005634 nucleus; GO:0005654 nucleoplasm; GO:0005737 cytoplasm; GO:0005829 cytosol; GO:0031974 membrane-enclosed lumen; GO:0031981 nuclear lumen; GO:0043226 organelle; GO:0043227 membrane-bounded organelle; GO:0043229 intracellular organelle; GO:0043231 intracellular membrane-bounded organelle; GO:0043233 organelle lumen; GO:0070013 intracellular organ…	GO:0003824 catalytic activity; GO:0004721 phosphoprotein phosphatase activity; GO:0004725 protein tyrosine phosphatase activity; GO:0004726 non-membrane spanning protein tyrosine phosphatase activity; GO:0016787 hydrolase activity; GO:0016788 hydrolase activity, acting on ester bonds; GO:0016791 phosphatase activity; GO:0042578 phosphoric ester hydrolase activity; GO:0140096 catalytic activity, a…	PF00102	Protein-tyrosine phosphatase	T	KOG0789	Protein tyrosine phosphatase
P14685	26S proteasome non-ATPase regulatory subunit 3 OS=Mus musculus OX=10090 GN=Psmd3 PE=1 SV=3	Psmd3	60.718	1.005	1.03	1.06	0.846	0.961	0.871	0.894	0.855	0.93	1.254	1.181	1.156	0.865	0.0245383	0.866	0.00732444	1.16	0.00676125	cytoplasm	K03033	PSMD3; 26S proteasome regulatory subunit N3	mmu05020 Prion disease; mmu03050 Proteasome; mmu05016 Huntington disease; mmu05014 Amyotrophic lateral sclerosis; mmu05169 Epstein-Barr virus infection; mmu05010 Alzheimer disease; mmu05022 Pathways of neurodegeneration - multiple diseases; mmu05017 Spinocerebellar ataxia; mmu05012 Parkinson disease	GO:0001775 cell activation; GO:0002252 immune effector process; GO:0002263 cell activation involved in immune response; GO:0002274 myeloid leukocyte activation; GO:0002275 myeloid cell activation involved in immune response; GO:0002283 neutrophil activation involved in immune response; GO:0002366 leukocyte activation involved in immune response; GO:0002376 immune system process; GO:0002443 leukoc…	GO:0000502 proteasome complex; GO:0005576 extracellular region; GO:0005622 intracellular; GO:0005623 cell; GO:0005634 nucleus; GO:0005654 nucleoplasm; GO:0005737 cytoplasm; GO:0005829 cytosol; GO:0005838 proteasome regulatory particle; GO:0008541 proteasome regulatory particle, lid subcomplex; GO:0012505 endomembrane system; GO:0022624 proteasome accessory complex; GO:0030141 secretory granule; G…		PF01399	PCI domain	O	KOG2581	26S proteasome regulatory complex, subunit RPN3/PSMD3
Q99N91	39S ribosomal protein L34, mitochondrial OS=Mus musculus OX=10090 GN=Mrpl34 PE=1 SV=1	Mrpl34	10.531	1.235	1.194	0.969	0.936	1.007	0.865	0.93	0.945	1.231	0.925	0.893	0.966	0.826	0.0997485	0.914	0.477288	0.819	0.0702565	mitochondria	K02914	RP-L34; large subunit ribosomal protein L34	mmu03010 Ribosome	GO:0006412 translation; GO:0006414 translational elongation; GO:0006415 translational termination; GO:0006518 peptide metabolic process; GO:0006807 nitrogen compound metabolic process; GO:0008152 metabolic process; GO:0009058 biosynthetic process; GO:0009059 macromolecule biosynthetic process; GO:0009987 cellular process; GO:0010467 gene expression; GO:0016043 cellular component organization; GO:…	GO:0000313 organellar ribosome; GO:0000315 organellar large ribosomal subunit; GO:0005622 intracellular; GO:0005623 cell; GO:0005737 cytoplasm; GO:0005739 mitochondrion; GO:0005740 mitochondrial envelope; GO:0005743 mitochondrial inner membrane; GO:0005759 mitochondrial matrix; GO:0005761 mitochondrial ribosome; GO:0005762 mitochondrial large ribosomal subunit; GO:0005840 ribosome; GO:0015934 lar…	GO:0003735 structural constituent of ribosome; GO:0005198 structural molecule activity;			J	KOG4612	Mitochondrial ribosomal protein L34
Q9ET26	E3 ubiquitin-protein ligase RNF114 OS=Mus musculus OX=10090 GN=Rnf114 PE=1 SV=2	Rnf114	25.745	0.713	0.693	0.686	1.026	1.005	1.07	1.196	1.205	1.151	1.071	1.1	1.093	1.482	5.50171e-05	1.698	8.5149e-06	1.56	5.98674e-06	nucleus	K15697			GO:0000209 protein polyubiquitination; GO:0006464 cellular protein modification process; GO:0006807 nitrogen compound metabolic process; GO:0008152 metabolic process; GO:0009893 positive regulation of metabolic process; GO:0009894 regulation of catabolic process; GO:0009896 positive regulation of catabolic process; GO:0009987 cellular process; GO:0010604 positive regulation of macromolecule metab…	GO:0005622 intracellular; GO:0005623 cell; GO:0005737 cytoplasm; GO:0005829 cytosol; GO:0005886 plasma membrane; GO:0016020 membrane; GO:0071944 cell periphery;	GO:0003824 catalytic activity; GO:0004842 ubiquitin-protein transferase activity; GO:0005488 binding; GO:0005515 protein binding; GO:0016740 transferase activity; GO:0019787 ubiquitin-like protein transferase activity; GO:0019899 enzyme binding; GO:0031624 ubiquitin conjugating enzyme binding; GO:0044390 ubiquitin-like protein conjugating enzyme binding; GO:0061630 ubiquitin protein ligase activi…	PF13445; PF05605	RING-type zinc-finger, LisH dimerisation motif; Drought induced 19 protein (Di19)
Q99KK9	Histidine--tRNA ligase, mitochondrial OS=Mus musculus OX=10090 GN=Hars2 PE=1 SV=1	Hars2	56.985	1.237	1.18	1.272	1.08	1.048	1.025	0.869	0.913	0.813	0.85	0.889	0.929	0.855	0.00416683	0.703	0.000926365	0.723	0.000655554	mitochondria	K01892	HARS; histidyl-tRNA synthetase [EC:6.1.1.21]	mmu00970 Aminoacyl-tRNA biosynthesis	GO:0006082 organic acid metabolic process; GO:0006139 nucleobase-containing compound metabolic process; GO:0006399 tRNA metabolic process; GO:0006412 translation; GO:0006418 tRNA aminoacylation for protein translation; GO:0006427 histidyl-tRNA aminoacylation; GO:0006518 peptide metabolic process; GO:0006520 cellular amino acid metabolic process; GO:0006725 cellular aromatic compound metabolic pro…	GO:0005622 intracellular; GO:0005623 cell; GO:0005737 cytoplasm; GO:0005739 mitochondrion; GO:0005759 mitochondrial matrix; GO:0031974 membrane-enclosed lumen; GO:0043226 organelle; GO:0043227 membrane-bounded organelle; GO:0043229 intracellular organelle; GO:0043231 intracellular membrane-bounded organelle; GO:0043233 organelle lumen; GO:0070013 intracellular organelle lumen;	GO:0003824 catalytic activity; GO:0004812 aminoacyl-tRNA ligase activity; GO:0004821 histidine-tRNA ligase activity; GO:0005488 binding; GO:0005515 protein binding; GO:0016874 ligase activity; GO:0016875 ligase activity, forming carbon-oxygen bonds; GO:0042802 identical protein binding; GO:0042803 protein homodimerization activity; GO:0046983 protein dimerization activity; GO:0140098 catalytic ac…	PF13393; PF03129	Histidyl-tRNA synthetase; Anticodon binding domain	J	KOG1936	Histidyl-tRNA synthetase
Q8BTG3	T-complex protein 11-like protein 1 OS=Mus musculus OX=10090 GN=Tcp11l1 PE=1 SV=1	Tcp11l1	56.331	0.948	0.868	0.867	0.958	0.936	0.999	1.069	1.239	1.091	1.047	1.011	1.067	1.078	0.0973012	1.267	0.0127434	1.165	0.0102865	cytoplasm					GO:0005622 intracellular; GO:0005623 cell; GO:0005856 cytoskeleton; GO:0005874 microtubule; GO:0015630 microtubule cytoskeleton; GO:0043226 organelle; GO:0043228 non-membrane-bounded organelle; GO:0043229 intracellular organelle; GO:0043232 intracellular non-membrane-bounded organelle; GO:0099080 supramolecular complex; GO:0099081 supramolecular polymer; GO:0099512 supramolecular fiber; GO:009951…				T	KOG1981	SOK1 kinase belonging to the STE20/SPS1/GC kinase family
Q9Z2S7	TSC22 domain family protein 3 OS=Mus musculus OX=10090 GN=Tsc22d3 PE=1 SV=2	Tsc22d3	15.177	1.155			0.947			1.227			0.721			0.82		1.062		0.624		cytoplasm				GO:0002682 regulation of immune system process; GO:0002683 negative regulation of immune system process; GO:0006810 transport; GO:0007589 body fluid secretion; GO:0010941 regulation of cell death; GO:0042981 regulation of apoptotic process; GO:0043066 negative regulation of apoptotic process; GO:0043067 regulation of programmed cell death; GO:0043069 negative regulation of programmed cell death; …	GO:0005622 intracellular; GO:0005623 cell; GO:0005634 nucleus; GO:0005737 cytoplasm; GO:0043226 organelle; GO:0043227 membrane-bounded organelle; GO:0043229 intracellular organelle; GO:0043231 intracellular membrane-bounded organelle;				K	KOG4797	Transcriptional regulator
Q9DC40	Telomere length regulation protein TEL2 homolog OS=Mus musculus OX=10090 GN=Telo2 PE=1 SV=2	Telo2	93.312	1.043	1.064	1.047	0.968	1.028	0.981	0.946	0.896	0.842	1.088	1.018	1.124	0.944	0.0392066	0.851	0.00896532	1.024	0.482986	nucleus	K11137	TELO2; telomere length regulation protein	mmu03460 Fanconi anemia pathway; mmu04150 mTOR signaling pathway	GO:0001932 regulation of protein phosphorylation; GO:0001934 positive regulation of protein phosphorylation; GO:0009893 positive regulation of metabolic process; GO:0009966 regulation of signal transduction; GO:0009967 positive regulation of signal transduction; GO:0010562 positive regulation of phosphorus metabolic process; GO:0010604 positive regulation of macromolecule metabolic process; GO:00…	GO:0005622 intracellular; GO:0005623 cell; GO:0005634 nucleus; GO:0005654 nucleoplasm; GO:0005737 cytoplasm; GO:0005829 cytosol; GO:0016604 nuclear body; GO:0031931 TORC1 complex; GO:0031932 TORC2 complex; GO:0031974 membrane-enclosed lumen; GO:0031981 nuclear lumen; GO:0032991 protein-containing complex; GO:0034399 nuclear periphery; GO:0038201 TOR complex; GO:0043226 organelle; GO:0043227 membr…	GO:0005198 structural molecule activity; GO:0005488 binding; GO:0005515 protein binding; GO:0019899 enzyme binding; GO:0019900 kinase binding; GO:0019901 protein kinase binding; GO:0031072 heat shock protein binding; GO:0044877 protein-containing complex binding; GO:0051879 Hsp90 protein binding;			S	KOG4346	Uncharacterized conserved protein
Q9CYG7	Mitochondrial import receptor subunit TOM34 OS=Mus musculus OX=10090 GN=Tomm34 PE=1 SV=1	Tomm34	34.278	0.908	0.892	0.814	1.045	0.98	1.085	1.198	1.247	1.158	0.923	0.943	0.935	1.19	0.0181087	1.378	0.00130609	1.072	0.111077	cytoplasm	K17766			GO:0006605 protein targeting; GO:0006626 protein targeting to mitochondrion; GO:0006810 transport; GO:0006839 mitochondrial transport; GO:0006886 intracellular protein transport; GO:0006996 organelle organization; GO:0007005 mitochondrion organization; GO:0008104 protein localization; GO:0009987 cellular process; GO:0015031 protein transport; GO:0015833 peptide transport; GO:0016043 cellular comp…	GO:0005622 intracellular; GO:0005623 cell; GO:0005634 nucleus; GO:0005654 nucleoplasm; GO:0005737 cytoplasm; GO:0005739 mitochondrion; GO:0005740 mitochondrial envelope; GO:0005741 mitochondrial outer membrane; GO:0005829 cytosol; GO:0016020 membrane; GO:0016021 integral component of membrane; GO:0019867 outer membrane; GO:0031090 organelle membrane; GO:0031224 intrinsic component of membrane; GO…	GO:0005488 binding; GO:0005515 protein binding; GO:0031072 heat shock protein binding;			S	KOG1124	FOG: TPR repeat
[truncated: 7,734 more rows]
