# Supplementary material for: Toll-like receptor 2 signaling pathway activation contributes to a highly efficient inflammatory response in Japanese encephalitis virus-infected mouse microglial cells by proteomics
Source: Front Microbiol. 2022 Sep 12;13:989183. doi: 10.3389/fmicb.2022.989183 (PMC9511957; doi:10.3389/fmicb.2022.989183)
Supplement: Supplementary file 2 [file Table_3.XLSX]

## Sheet: Diff_distribution
Compared sample name	Down-regulated	Up-regulated
BV2_6/BV2_mock	430	212
BV2_12/BV2_mock	927	754
BV2_24/BV2_mock	778	191

## Sheet: BV2_6vsBV2_mock
Protein accession	Protein description	Gene name	BV2_6/BV2_mock Ratio	BV2_6/BV2_mock P value	Regulated Type	MW [kDa]	BV2_mock_1	BV2_mock_2	BV2_mock_3	BV2_6_1	BV2_6_2	BV2_6_3	BV2_12_1	BV2_12_2	BV2_12_3	BV2_24_1	BV2_24_2	BV2_24_3	Subcellular localization	KEGG KO No.	KEGG Gene	KEGG pathway	Biological Process	Cellular Component	Molecular Function	Pfam ID	Domain description	KOG category	KOG NO.	KOG description
Q91V61	Sideroflexin-3 OS=Mus musculus OX=10090 GN=Sfxn3 PE=1 SV=1	Sfxn3	0.619	0.000827403	Down	35.406	1.356	1.351	1.522	0.862	0.932	0.825	0.768	0.787	0.738	1.03	0.965	0.915	cytoplasm	K23500			GO:0006810 transport; GO:0006811 ion transport; GO:0006820 anion transport; GO:0006842 tricarboxylic acid transport; GO:0015711 organic anion transport; GO:0015849 organic acid transport; GO:0034220 ion transmembrane transport; GO:0035674 tricarboxylic acid transmembrane transport; GO:0046942 carboxylic acid transport; GO:0051179 localization; GO:0051234 establishment of localization; GO:0055085 …	GO:0005622 intracellular; GO:0005623 cell; GO:0005737 cytoplasm; GO:0005739 mitochondrion; GO:0005740 mitochondrial envelope; GO:0016020 membrane; GO:0031090 organelle membrane; GO:0031966 mitochondrial membrane; GO:0031967 organelle envelope; GO:0031975 envelope; GO:0043226 organelle; GO:0043227 membrane-bounded organelle; GO:0043229 intracellular organelle; GO:0043231 intracellular membrane-bou…	GO:0005215 transporter activity; GO:0005342 organic acid transmembrane transporter activity; GO:0005371 tricarboxylate secondary active transmembrane transporter activity; GO:0008509 anion transmembrane transporter activity; GO:0008514 organic anion transmembrane transporter activity; GO:0015075 ion transmembrane transporter activity; GO:0015142 tricarboxylic acid transmembrane transporter activi…			S	KOG3767	Sideroflexin
Q9D083	Kinetochore protein Spc24 OS=Mus musculus OX=10090 GN=Spc24 PE=1 SV=1	Spc24	1.507	0.0181485	Up	23.416	0.804		0.893	1.304		1.253	1.035		0.978	0.885		0.913	extracellular	K11549				GO:0000775 chromosome, centromeric region; GO:0000776 kinetochore; GO:0005622 intracellular; GO:0005623 cell; GO:0005634 nucleus; GO:0005694 chromosome; GO:0005730 nucleolus; GO:0005737 cytoplasm; GO:0005829 cytosol; GO:0031262 Ndc80 complex; GO:0031974 membrane-enclosed lumen; GO:0031981 nuclear lumen; GO:0032991 protein-containing complex; GO:0043226 organelle; GO:0043227 membrane-bounded organ…
Q8R3F9	Speckle targeted PIP5K1A-regulated poly(A) polymerase OS=Mus musculus OX=10090 GN=Tut1 PE=1 SV=1	Tut1	1.517	0.000115558	Up	94.602	0.742	0.739	0.692	1.127	1.066	1.104	1.214	1.23	1.125	0.977	0.975	1.048	nucleus	K18709			GO:0006139 nucleobase-containing compound metabolic process; GO:0006378 mRNA polyadenylation; GO:0006379 mRNA cleavage; GO:0006396 RNA processing; GO:0006397 mRNA processing; GO:0006725 cellular aromatic compound metabolic process; GO:0006807 nitrogen compound metabolic process; GO:0008152 metabolic process; GO:0009987 cellular process; GO:0010467 gene expression; GO:0016070 RNA metabolic process…	GO:0005622 intracellular; GO:0005623 cell; GO:0005634 nucleus; GO:0005654 nucleoplasm; GO:0005730 nucleolus; GO:0005737 cytoplasm; GO:0005829 cytosol; GO:0016604 nuclear body; GO:0016607 nuclear speck; GO:0031974 membrane-enclosed lumen; GO:0031981 nuclear lumen; GO:0043226 organelle; GO:0043227 membrane-bounded organelle; GO:0043228 non-membrane-bounded organelle; GO:0043229 intracellular organe…	GO:0003676 nucleic acid binding; GO:0003723 RNA binding; GO:0003729 mRNA binding; GO:0003730 mRNA 3'-UTR binding; GO:0003824 catalytic activity; GO:0004652 polynucleotide adenylyltransferase activity; GO:0005488 binding; GO:0005515 protein binding; GO:0016740 transferase activity; GO:0016772 transferase activity, transferring phosphorus-containing groups; GO:0016779 nucleotidyltransferase activit…	PF12874; PF00076	Zinc-finger of C2H2 type; RNA recognition motif. (a.k.a. RRM, RBD, or RNP domain)	A	KOG2277	S-M checkpoint control protein CID1 and related nucleotidyltransferases
Q8JZU2	Tricarboxylate transport protein, mitochondrial OS=Mus musculus OX=10090 GN=Slc25a1 PE=1 SV=1	Slc25a1	0.536	0.000468587	Down	33.931	1.363	1.44	1.577	0.74	0.848	0.761	0.741	0.676	0.724	1.13	1.066	1.007	cytoplasm	K15100			GO:0005975 carbohydrate metabolic process; GO:0005996 monosaccharide metabolic process; GO:0006006 glucose metabolic process; GO:0006094 gluconeogenesis; GO:0006139 nucleobase-containing compound metabolic process; GO:0006163 purine nucleotide metabolic process; GO:0006164 purine nucleotide biosynthetic process; GO:0006637 acyl-CoA metabolic process; GO:0006725 cellular aromatic compound metaboli…	GO:0005622 intracellular; GO:0005623 cell; GO:0005737 cytoplasm; GO:0005739 mitochondrion; GO:0005740 mitochondrial envelope; GO:0005743 mitochondrial inner membrane; GO:0016020 membrane; GO:0016021 integral component of membrane; GO:0019866 organelle inner membrane; GO:0031090 organelle membrane; GO:0031224 intrinsic component of membrane; GO:0031966 mitochondrial membrane; GO:0031967 organelle …	GO:0005215 transporter activity; GO:0005342 organic acid transmembrane transporter activity; GO:0008509 anion transmembrane transporter activity; GO:0008514 organic anion transmembrane transporter activity; GO:0015075 ion transmembrane transporter activity; GO:0015137 citrate transmembrane transporter activity; GO:0015142 tricarboxylic acid transmembrane transporter activity; GO:0015318 inorganic…			C	KOG0756	Mitochondrial tricarboxylate/dicarboxylate carrier proteins
Q61838	Pregnancy zone protein OS=Mus musculus OX=10090 GN=Pzp PE=1 SV=3	Pzp	0.494	0.0114224	Down	165.85	1.564		1.781	0.858		0.793	0.751		0.643	0.852		0.861	extracellular	K23589			GO:0000003 reproduction; GO:0007275 multicellular organism development; GO:0007565 female pregnancy; GO:0007566 embryo implantation; GO:0009892 negative regulation of metabolic process; GO:0010466 negative regulation of peptidase activity; GO:0010605 negative regulation of macromolecule metabolic process; GO:0010951 negative regulation of endopeptidase activity; GO:0019222 regulation of metabolic…	GO:0005576 extracellular region;	GO:0004857 enzyme inhibitor activity; GO:0004866 endopeptidase inhibitor activity; GO:0005488 binding; GO:0005515 protein binding; GO:0019838 growth factor binding; GO:0030234 enzyme regulator activity; GO:0030414 peptidase inhibitor activity; GO:0043121 neurotrophin binding; GO:0044877 protein-containing complex binding; GO:0048403 brain-derived neurotrophic factor binding; GO:0048406 nerve grow…	PF01835; PF07703; PF07678; PF07677	MG2 domain; Alpha-2-macroglobulin family N-terminal region; A-macroglobulin complement component; A-macroglobulin receptor	O	KOG1366	Alpha-macroglobulin
Q9JJD0	THAP domain-containing protein 11 OS=Mus musculus OX=10090 GN=Thap11 PE=1 SV=1	Thap11	0.619	0.000286917	Down	33.275	1.398	1.592	1.519	0.954	0.925	0.912	0.814	0.713	0.744	0.9	0.802	0.889	nucleus	K23211			GO:0000122 negative regulation of transcription by RNA polymerase II; GO:0006355 regulation of transcription, DNA-templated; GO:0006357 regulation of transcription by RNA polymerase II; GO:0009889 regulation of biosynthetic process; GO:0009890 negative regulation of biosynthetic process; GO:0009892 negative regulation of metabolic process; GO:0010468 regulation of gene expression; GO:0010556 regu…	GO:0005576 extracellular region; GO:0005622 intracellular; GO:0005623 cell; GO:0005634 nucleus; GO:0005654 nucleoplasm; GO:0031974 membrane-enclosed lumen; GO:0031981 nuclear lumen; GO:0043226 organelle; GO:0043227 membrane-bounded organelle; GO:0043229 intracellular organelle; GO:0043231 intracellular membrane-bounded organelle; GO:0043233 organelle lumen; GO:0045171 intercellular bridge; GO:007…	GO:0000976 transcription regulatory region sequence-specific DNA binding; GO:0000977 RNA polymerase II transcription regulatory region sequence-specific DNA binding; GO:0000978 RNA polymerase II cis-regulatory region sequence-specific DNA binding; GO:0000981 DNA-binding transcription factor activity, RNA polymerase II-specific; GO:0000987 cis-regulatory region sequence-specific DNA binding; GO:00…	PF05485	THAP domain
Q921Z5	Tumor necrosis factor alpha-induced protein 8 OS=Mus musculus OX=10090 GN=Tnfaip8 PE=1 SV=1	Tnfaip8	1.543	0.00149764	Up	22.96	0.719	0.688	0.61	1.058	0.982	1.072	1.352	1.568	1.35	0.872	0.87	0.954	cytoplasm				GO:0001816 cytokine production; GO:0006915 apoptotic process; GO:0006950 response to stress; GO:0006952 defense response; GO:0008219 cell death; GO:0009605 response to external stimulus; GO:0009607 response to biotic stimulus; GO:0009617 response to bacterium; GO:0009892 negative regulation of metabolic process; GO:0009987 cellular process; GO:0010466 negative regulation of peptidase activity; GO…	GO:0005622 intracellular; GO:0005623 cell; GO:0005634 nucleus; GO:0005654 nucleoplasm; GO:0005737 cytoplasm; GO:0031974 membrane-enclosed lumen; GO:0031981 nuclear lumen; GO:0043226 organelle; GO:0043227 membrane-bounded organelle; GO:0043229 intracellular organelle; GO:0043231 intracellular membrane-bounded organelle; GO:0043233 organelle lumen; GO:0070013 intracellular organelle lumen;	GO:0004857 enzyme inhibitor activity; GO:0004866 endopeptidase inhibitor activity; GO:0004869 cysteine-type endopeptidase inhibitor activity; GO:0030234 enzyme regulator activity; GO:0030414 peptidase inhibitor activity; GO:0043027 cysteine-type endopeptidase inhibitor activity involved in apoptotic process; GO:0043028 cysteine-type endopeptidase regulator activity involved in apoptotic process; …
Q3UDK1	TRAF-type zinc finger domain-containing protein 1 OS=Mus musculus OX=10090 GN=Trafd1 PE=1 SV=1	Trafd1	3.397	6.01608e-05	Up	64.282	0.354	0.361	0.297	1.108	1.112	1.218	1.419	1.495	1.449	1.048	1.038	1.041	nucleus				GO:0002682 regulation of immune system process; GO:0002683 negative regulation of immune system process; GO:0010033 response to organic substance; GO:0031347 regulation of defense response; GO:0031348 negative regulation of defense response; GO:0034097 response to cytokine; GO:0042221 response to chemical; GO:0045088 regulation of innate immune response; GO:0045824 negative regulation of innate i…
P62918	60S ribosomal protein L8 OS=Mus musculus OX=10090 GN=Rpl8 PE=1 SV=2	Rpl8	0.597	0.00459183	Down	28.024	1.245	1.37	1.428	0.695	0.921	0.798	0.718	0.696	0.788	1.339	1.022	1.018	cytoplasm	K02938	RP-L8e; large subunit ribosomal protein L8e	mmu03010 Ribosome; mmu05171 Coronavirus disease - COVID-19	GO:0000184 nuclear-transcribed mRNA catabolic process, nonsense-mediated decay; GO:0000956 nuclear-transcribed mRNA catabolic process; GO:0002181 cytoplasmic translation; GO:0006139 nucleobase-containing compound metabolic process; GO:0006401 RNA catabolic process; GO:0006402 mRNA catabolic process; GO:0006412 translation; GO:0006413 translational initiation; GO:0006518 peptide metabolic process;…	GO:0005622 intracellular; GO:0005623 cell; GO:0005737 cytoplasm; GO:0005829 cytosol; GO:0005840 ribosome; GO:0005844 polysome; GO:0015934 large ribosomal subunit; GO:0022625 cytosolic large ribosomal subunit; GO:0022626 cytosolic ribosome; GO:0032991 protein-containing complex; GO:0042788 polysomal ribosome; GO:0043226 organelle; GO:0043228 non-membrane-bounded organelle; GO:0043229 intracellular…	GO:0003676 nucleic acid binding; GO:0003723 RNA binding; GO:0003735 structural constituent of ribosome; GO:0005198 structural molecule activity; GO:0005488 binding; GO:0019843 rRNA binding; GO:0097159 organic cyclic compound binding; GO:1901363 heterocyclic compound binding; GO:1990932 5.8S rRNA binding;	PF00181; PF03947	Ribosomal Proteins L2, RNA binding domain; Ribosomal Proteins L2, C-terminal domain	J	KOG2309	60s ribosomal protein L2/L8
Q9JJ80	Ribosome production factor 2 homolog OS=Mus musculus OX=10090 GN=Rpf2 PE=2 SV=2	Rpf2	0.574	0.0108232	Down	35.363	1.328	1.425	1.598	0.712	1.028	0.758	0.67	0.673	0.721	1.271	0.947	0.965	nucleus	K14847			GO:0000027 ribosomal large subunit assembly; GO:0000463 maturation of LSU-rRNA from tricistronic rRNA transcript (SSU-rRNA, 5.8S rRNA, LSU-rRNA); GO:0000470 maturation of LSU-rRNA; GO:0006139 nucleobase-containing compound metabolic process; GO:0006355 regulation of transcription, DNA-templated; GO:0006357 regulation of transcription by RNA polymerase II; GO:0006364 rRNA processing; GO:0006396 RN…	GO:0005622 intracellular; GO:0005623 cell; GO:0005634 nucleus; GO:0005730 nucleolus; GO:0031974 membrane-enclosed lumen; GO:0031981 nuclear lumen; GO:0043226 organelle; GO:0043227 membrane-bounded organelle; GO:0043228 non-membrane-bounded organelle; GO:0043229 intracellular organelle; GO:0043231 intracellular membrane-bounded organelle; GO:0043232 intracellular non-membrane-bounded organelle; GO…	GO:0000981 DNA-binding transcription factor activity, RNA polymerase II-specific; GO:0003676 nucleic acid binding; GO:0003700 DNA-binding transcription factor activity; GO:0003723 RNA binding; GO:0005488 binding; GO:0008097 5S rRNA binding; GO:0019843 rRNA binding; GO:0097159 organic cyclic compound binding; GO:0140110 transcription regulator activity; GO:1901363 heterocyclic compound binding;	PF04427	Brix domain	J	KOG3031	Protein required for biogenesis of the ribosomal 60S subunit
Q3TDQ1	Dolichyl-diphosphooligosaccharide--protein glycosyltransferase subunit STT3B OS=Mus musculus OX=10090 GN=Stt3b PE=1 SV=2	Stt3b	0.573	0.00184422	Down	93.245	1.32	1.339	1.465	0.72	0.899	0.744	0.634	0.606	0.731	1.32	1.124	1.115	plasma membrane	K07151	STT3; dolichyl-diphosphooligosaccharide---protein glycosyltransferase [EC:2.4.99.18]	mmu00510 N-Glycan biosynthesis; mmu01100 Metabolic pathways; mmu00513 Various types of N-glycan biosynthesis; mmu04141 Protein processing in endoplasmic reticulum	GO:0006464 cellular protein modification process; GO:0006486 protein glycosylation; GO:0006487 protein N-linked glycosylation; GO:0006508 proteolysis; GO:0006511 ubiquitin-dependent protein catabolic process; GO:0006516 glycoprotein catabolic process; GO:0006807 nitrogen compound metabolic process; GO:0006950 response to stress; GO:0006986 response to unfolded protein; GO:0008152 metabolic proces…	GO:0005622 intracellular; GO:0005623 cell; GO:0005737 cytoplasm; GO:0005783 endoplasmic reticulum; GO:0005789 endoplasmic reticulum membrane; GO:0008250 oligosaccharyltransferase complex; GO:0012505 endomembrane system; GO:0016020 membrane; GO:0031984 organelle subcompartment; GO:0032991 protein-containing complex; GO:0042175 nuclear outer membrane-endoplasmic reticulum membrane network; GO:00432…	GO:0003824 catalytic activity; GO:0004576 oligosaccharyl transferase activity; GO:0004579 dolichyl-diphosphooligosaccharide-protein glycotransferase activity; GO:0016740 transferase activity; GO:0016757 transferase activity, transferring glycosyl groups; GO:0016758 transferase activity, transferring hexosyl groups;			O	KOG2292	Oligosaccharyltransferase, STT3 subunit
B1AZA5	Transmembrane protein 245 OS=Mus musculus OX=10090 GN=Tmem245 PE=1 SV=1	Tmem245	0.537	0.00412991	Down	97.356	1.419	1.419	1.585	0.755	0.947	0.673	0.682	0.634	0.958	1.149	1.021	0.849	plasma membrane					GO:0016020 membrane; GO:0016021 integral component of membrane; GO:0031224 intrinsic component of membrane;				S	KOG2365	Uncharacterized membrane protein
Q6ZWN5	40S ribosomal protein S9 OS=Mus musculus OX=10090 GN=Rps9 PE=1 SV=3	Rps9	0.642	0.00306599	Down	22.591	1.253	1.328	1.411	0.765	0.944	0.853	0.749	0.736	0.76	1.214	0.997	1.026	cytoplasm	K02997	RP-S9e; small subunit ribosomal protein S9e	mmu03010 Ribosome; mmu05171 Coronavirus disease - COVID-19	GO:0000184 nuclear-transcribed mRNA catabolic process, nonsense-mediated decay; GO:0000956 nuclear-transcribed mRNA catabolic process; GO:0006139 nucleobase-containing compound metabolic process; GO:0006364 rRNA processing; GO:0006396 RNA processing; GO:0006401 RNA catabolic process; GO:0006402 mRNA catabolic process; GO:0006412 translation; GO:0006413 translational initiation; GO:0006417 regulat…	GO:0005622 intracellular; GO:0005623 cell; GO:0005634 nucleus; GO:0005654 nucleoplasm; GO:0005730 nucleolus; GO:0005737 cytoplasm; GO:0005829 cytosol; GO:0005840 ribosome; GO:0015935 small ribosomal subunit; GO:0022626 cytosolic ribosome; GO:0022627 cytosolic small ribosomal subunit; GO:0031974 membrane-enclosed lumen; GO:0031981 nuclear lumen; GO:0032991 protein-containing complex; GO:0043226 or…	GO:0003676 nucleic acid binding; GO:0003723 RNA binding; GO:0003735 structural constituent of ribosome; GO:0005198 structural molecule activity; GO:0005488 binding; GO:0019843 rRNA binding; GO:0045182 translation regulator activity; GO:0097159 organic cyclic compound binding; GO:1901363 heterocyclic compound binding; GO:1990932 5.8S rRNA binding;	PF01479	S4 domain	J	KOG3301	Ribosomal protein S4
Q9D0G0	28S ribosomal protein S30, mitochondrial OS=Mus musculus OX=10090 GN=Mrps30 PE=1 SV=1	Mrps30	0.592	0.00238173	Down	49.939	1.35	1.383	1.54	0.756	0.947	0.825	0.757	0.699	0.71	1.127	0.992	1.002	nucleus	K17409			GO:0006412 translation; GO:0006414 translational elongation; GO:0006415 translational termination; GO:0006518 peptide metabolic process; GO:0006807 nitrogen compound metabolic process; GO:0006915 apoptotic process; GO:0008152 metabolic process; GO:0008219 cell death; GO:0009058 biosynthetic process; GO:0009059 macromolecule biosynthetic process; GO:0009987 cellular process; GO:0010467 gene expres…	GO:0005622 intracellular; GO:0005623 cell; GO:0005737 cytoplasm; GO:0005739 mitochondrion; GO:0005740 mitochondrial envelope; GO:0005743 mitochondrial inner membrane; GO:0016020 membrane; GO:0019866 organelle inner membrane; GO:0031090 organelle membrane; GO:0031966 mitochondrial membrane; GO:0031967 organelle envelope; GO:0031975 envelope; GO:0043226 organelle; GO:0043227 membrane-bounded organe…				J	KOG4461	Mitochondrial 28S ribosomal protein S30
P62342	Thioredoxin reductase-like selenoprotein T OS=Mus musculus OX=10090 GN=Selenot PE=1 SV=2	Selenot	0.629	0.00257045	Down	22.292	1.191	1.279	1.494	0.855	0.823	0.814	0.9	0.872	0.803	1.069	1.06	0.949	plasma membrane	K22366			GO:0001514 selenocysteine incorporation; GO:0001678 cellular glucose homeostasis; GO:0002790 peptide secretion; GO:0002791 regulation of peptide secretion; GO:0002793 positive regulation of peptide secretion; GO:0006412 translation; GO:0006414 translational elongation; GO:0006417 regulation of translation; GO:0006451 translational readthrough; GO:0006518 peptide metabolic process; GO:0006807 nitr…	GO:0005622 intracellular; GO:0005623 cell; GO:0005737 cytoplasm; GO:0005783 endoplasmic reticulum; GO:0005789 endoplasmic reticulum membrane; GO:0012505 endomembrane system; GO:0016020 membrane; GO:0031984 organelle subcompartment; GO:0042175 nuclear outer membrane-endoplasmic reticulum membrane network; GO:0043226 organelle; GO:0043227 membrane-bounded organelle; GO:0043229 intracellular organel…	GO:0003824 catalytic activity; GO:0004791 thioredoxin-disulfide reductase activity; GO:0005488 binding; GO:0008430 selenium binding; GO:0015036 disulfide oxidoreductase activity; GO:0016209 antioxidant activity; GO:0016491 oxidoreductase activity; GO:0016651 oxidoreductase activity, acting on NAD(P)H; GO:0016667 oxidoreductase activity, acting on a sulfur group of donors; GO:0016668 oxidoreductas…			S	KOG3286	Selenoprotein T
Q9EPB5	Serine hydrolase-like protein OS=Mus musculus OX=10090 GN=Serhl PE=1 SV=1	Serhl	0.554	5.10659e-05	Down	35.31	1.366	1.476	1.493	0.795	0.824	0.781	0.796	0.644	0.691	1.058	1.072	1.006	cytoplasm					GO:0005622 intracellular; GO:0005623 cell; GO:0005737 cytoplasm; GO:0005777 peroxisome; GO:0031410 cytoplasmic vesicle; GO:0031982 vesicle; GO:0042579 microbody; GO:0043226 organelle; GO:0043227 membrane-bounded organelle; GO:0043229 intracellular organelle; GO:0043231 intracellular membrane-bounded organelle; GO:0048471 perinuclear region of cytoplasm; GO:0097708 intracellular vesicle;	GO:0003824 catalytic activity; GO:0016787 hydrolase activity;	PF00561	alpha/beta hydrolase fold	S	KOG1454	Predicted hydrolase/acyltransferase (alpha/beta hydrolase superfamily)
Q91Z49	UAP56-interacting factor OS=Mus musculus OX=10090 GN=Fyttd1 PE=1 SV=1	Fyttd1	0.634	0.0180138	Down	35.887	1.423	1.268	1.756	0.893	1.068	0.859	0.548	0.704	0.684	1.136	0.922	0.834	mitochondria				GO:0006403 RNA localization; GO:0006405 RNA export from nucleus; GO:0006406 mRNA export from nucleus; GO:0006611 protein export from nucleus; GO:0006810 transport; GO:0006886 intracellular protein transport; GO:0006913 nucleocytoplasmic transport; GO:0008104 protein localization; GO:0008152 metabolic process; GO:0010467 gene expression; GO:0015031 protein transport; GO:0015833 peptide transport; …	GO:0005622 intracellular; GO:0005623 cell; GO:0005634 nucleus; GO:0005654 nucleoplasm; GO:0016604 nuclear body; GO:0016607 nuclear speck; GO:0031974 membrane-enclosed lumen; GO:0031981 nuclear lumen; GO:0043226 organelle; GO:0043227 membrane-bounded organelle; GO:0043229 intracellular organelle; GO:0043231 intracellular membrane-bounded organelle; GO:0043233 organelle lumen; GO:0070013 intracellu…	GO:0003676 nucleic acid binding; GO:0003723 RNA binding; GO:0003729 mRNA binding; GO:0005488 binding; GO:0097159 organic cyclic compound binding; GO:1901363 heterocyclic compound binding;
P56695	Wolframin OS=Mus musculus OX=10090 GN=Wfs1 PE=1 SV=1	Wfs1	0.591	0.000899797	Down	100.58	1.37	1.346	1.594	0.814	0.887	0.847	0.824	0.831	0.829	0.934	0.997	0.788	plasma membrane	K14020	WFS1; wolfamin	mmu04141 Protein processing in endoplasmic reticulum	GO:0000122 negative regulation of transcription by RNA polymerase II; GO:0001655 urogenital system development; GO:0001822 kidney development; GO:0003008 system process; GO:0003014 renal system process; GO:0003091 renal water homeostasis; GO:0006355 regulation of transcription, DNA-templated; GO:0006357 regulation of transcription by RNA polymerase II; GO:0006457 protein folding; GO:0006464 cellu…	GO:0005622 intracellular; GO:0005623 cell; GO:0005737 cytoplasm; GO:0005783 endoplasmic reticulum; GO:0005788 endoplasmic reticulum lumen; GO:0005789 endoplasmic reticulum membrane; GO:0012505 endomembrane system; GO:0016020 membrane; GO:0016021 integral component of membrane; GO:0030176 integral component of endoplasmic reticulum membrane; GO:0030425 dendrite; GO:0031224 intrinsic component of m…	GO:0005488 binding; GO:0005515 protein binding; GO:0005516 calmodulin binding; GO:0008134 transcription factor binding; GO:0019899 enzyme binding; GO:0031625 ubiquitin protein ligase binding; GO:0033613 activating transcription factor binding; GO:0044389 ubiquitin-like protein ligase binding; GO:0048306 calcium-dependent protein binding; GO:0051117 ATPase binding;
Q9QYA2	Mitochondrial import receptor subunit TOM40 homolog OS=Mus musculus OX=10090 GN=Tomm40 PE=1 SV=3	Tomm40	0.642	0.00184304	Down	37.895	1.311	1.229	1.359	0.775	0.923	0.804	0.778	0.772	0.85	1.146	1.058	0.95	nucleus	K11518	TOM40; mitochondrial import receptor subunit TOM40	mmu05022 Pathways of neurodegeneration - multiple diseases; mmu05014 Amyotrophic lateral sclerosis	GO:0006605 protein targeting; GO:0006626 protein targeting to mitochondrion; GO:0006810 transport; GO:0006811 ion transport; GO:0006812 cation transport; GO:0006839 mitochondrial transport; GO:0006886 intracellular protein transport; GO:0006996 organelle organization; GO:0007005 mitochondrion organization; GO:0007006 mitochondrial membrane organization; GO:0008104 protein localization; GO:0009987…	GO:0005622 intracellular; GO:0005623 cell; GO:0005737 cytoplasm; GO:0005739 mitochondrion; GO:0005740 mitochondrial envelope; GO:0005741 mitochondrial outer membrane; GO:0005742 mitochondrial outer membrane translocase complex; GO:0005743 mitochondrial inner membrane; GO:0005829 cytosol; GO:0016020 membrane; GO:0016021 integral component of membrane; GO:0019866 organelle inner membrane; GO:001986…	GO:0005215 transporter activity; GO:0005216 ion channel activity; GO:0005261 cation channel activity; GO:0005488 binding; GO:0005515 protein binding; GO:0008320 protein transmembrane transporter activity; GO:0008324 cation transmembrane transporter activity; GO:0015075 ion transmembrane transporter activity; GO:0015267 channel activity; GO:0015318 inorganic molecular entity transmembrane transpor…			U	KOG3296	Translocase of outer mitochondrial membrane complex, subunit TOM40
Q8BGJ9	Splicing factor U2AF 26 kDa subunit OS=Mus musculus OX=10090 GN=U2af1l4 PE=1 SV=1	U2af1l4	1.51	0.0327305	Up	25.836	0.696	0.72		1.148	0.99		1.2	1.196		0.984	1.139		extracellular	K12836	U2AF1; splicing factor U2AF 35 kDa subunit	mmu03040 Spliceosome	GO:0000375 RNA splicing, via transesterification reactions; GO:0000377 RNA splicing, via transesterification reactions with bulged adenosine as nucleophile; GO:0000398 mRNA splicing, via spliceosome; GO:0006139 nucleobase-containing compound metabolic process; GO:0006396 RNA processing; GO:0006397 mRNA processing; GO:0006403 RNA localization; GO:0006405 RNA export from nucleus; GO:0006406 mRNA ex…	GO:0005622 intracellular; GO:0005623 cell; GO:0005634 nucleus; GO:0005654 nucleoplasm; GO:0005681 spliceosomal complex; GO:0016604 nuclear body; GO:0016607 nuclear speck; GO:0031974 membrane-enclosed lumen; GO:0031981 nuclear lumen; GO:0032991 protein-containing complex; GO:0043226 organelle; GO:0043227 membrane-bounded organelle; GO:0043229 intracellular organelle; GO:0043231 intracellular membr…	GO:0003676 nucleic acid binding; GO:0003723 RNA binding; GO:0005488 binding; GO:0030628 pre-mRNA 3'-splice site binding; GO:0036002 pre-mRNA binding; GO:0097159 organic cyclic compound binding; GO:1901363 heterocyclic compound binding;	PF00076	RNA recognition motif. (a.k.a. RRM, RBD, or RNP domain)	A	KOG2202	U2 snRNP splicing factor, small subunit, and related proteins
Q3U4I7	Pyridine nucleotide-disulfide oxidoreductase domain-containing protein 2 OS=Mus musculus OX=10090 GN=Pyroxd2 PE=1 SV=3	Pyroxd2	0.319	0.00252003	Down	62.939	2.216	2.205		0.665	0.746		0.552	0.59		0.604	0.496		mitochondria				GO:0008152 metabolic process; GO:0055114 oxidation-reduction process;	GO:0005622 intracellular; GO:0005623 cell;	GO:0003824 catalytic activity; GO:0016491 oxidoreductase activity;	PF01593	Flavin containing amine oxidoreductase	H	KOG4254	Phytoene desaturase
Q9Z1Q9	Valine--tRNA ligase OS=Mus musculus OX=10090 GN=Vars1 PE=1 SV=1	Vars1	0.62	0.00282208	Down	140.21	1.229	1.288	1.192	0.67	0.852	0.779	0.748	0.736	0.819	1.352	1.158	1.218	cytoplasm	K01873	VARS; valyl-tRNA synthetase [EC:6.1.1.9]	mmu00970 Aminoacyl-tRNA biosynthesis	GO:0006082 organic acid metabolic process; GO:0006139 nucleobase-containing compound metabolic process; GO:0006399 tRNA metabolic process; GO:0006412 translation; GO:0006418 tRNA aminoacylation for protein translation; GO:0006438 valyl-tRNA aminoacylation; GO:0006518 peptide metabolic process; GO:0006520 cellular amino acid metabolic process; GO:0006725 cellular aromatic compound metabolic proces…	GO:0005622 intracellular; GO:0005623 cell; GO:0005737 cytoplasm; GO:0005829 cytosol;	GO:0003824 catalytic activity; GO:0004812 aminoacyl-tRNA ligase activity; GO:0004832 valine-tRNA ligase activity; GO:0016874 ligase activity; GO:0016875 ligase activity, forming carbon-oxygen bonds; GO:0140098 catalytic activity, acting on RNA; GO:0140101 catalytic activity, acting on a tRNA;	PF00043; PF08264	Glutathione S-transferase, C-terminal domain; Anticodon-binding domain of tRNA	J	KOG0867	Glutathione S-transferase
Q91XB0	Three-prime repair exonuclease 1 OS=Mus musculus OX=10090 GN=Trex1 PE=1 SV=2	Trex1	2.179	0.000153055	Up	33.675	0.506	0.586	0.521	1.124	1.25	1.14	1.107	1.058	1.202	1.252	1.15	1.058	cytoplasm	K10790	TREX1; three prime repair exonuclease 1 [EC:3.1.11.2]	mmu04623 Cytosolic DNA-sensing pathway	GO:0001817 regulation of cytokine production; GO:0006139 nucleobase-containing compound metabolic process; GO:0006259 DNA metabolic process; GO:0006260 DNA replication; GO:0006281 DNA repair; GO:0006298 mismatch repair; GO:0006310 DNA recombination; GO:0006725 cellular aromatic compound metabolic process; GO:0006807 nitrogen compound metabolic process; GO:0006950 response to stress; GO:0006974 ce…	GO:0005622 intracellular; GO:0005623 cell; GO:0005634 nucleus; GO:0005635 nuclear envelope; GO:0005737 cytoplasm; GO:0005783 endoplasmic reticulum; GO:0005789 endoplasmic reticulum membrane; GO:0005829 cytosol; GO:0012505 endomembrane system; GO:0016020 membrane; GO:0031967 organelle envelope; GO:0031975 envelope; GO:0031984 organelle subcompartment; GO:0042175 nuclear outer membrane-endoplasmic …	GO:0000166 nucleotide binding; GO:0003676 nucleic acid binding; GO:0003677 DNA binding; GO:0003690 double-stranded DNA binding; GO:0003697 single-stranded DNA binding; GO:0003824 catalytic activity; GO:0004518 nuclease activity; GO:0004527 exonuclease activity; GO:0004529 exodeoxyribonuclease activity; GO:0004536 deoxyribonuclease activity; GO:0005488 binding; GO:0005515 protein binding; GO:00082…			L	KOG4793	Three prime repair exonuclease
Q9JJ94	Sjoegren syndrome nuclear autoantigen 1 homolog OS=Mus musculus OX=10090 GN=Ssna1 PE=1 SV=1	Ssna1	1.558	0.0016394	Up	13.557	0.858	0.732	0.761	1.268	1.139	1.255	1.301	1.564	1.463	0.628	0.642	0.564	cytoplasm	K16780			GO:0006810 transport; GO:0006928 movement of cell or subcellular component; GO:0006996 organelle organization; GO:0007017 microtubule-based process; GO:0007018 microtubule-based movement; GO:0007154 cell communication; GO:0007165 signal transduction; GO:0007166 cell surface receptor signaling pathway; GO:0007224 smoothened signaling pathway; GO:0008104 protein localization; GO:0009987 cellular pr…	GO:0005622 intracellular; GO:0005623 cell; GO:0005813 centrosome; GO:0005815 microtubule organizing center; GO:0005856 cytoskeleton; GO:0005929 cilium; GO:0015630 microtubule cytoskeleton; GO:0036064 ciliary basal body; GO:0042995 cell projection; GO:0043226 organelle; GO:0043228 non-membrane-bounded organelle; GO:0043229 intracellular organelle; GO:0043232 intracellular non-membrane-bounded orga…	GO:0005488 binding; GO:0005515 protein binding; GO:0042802 identical protein binding;
Q3URQ0	Testis-expressed protein 10 OS=Mus musculus OX=10090 GN=Tex10 PE=1 SV=1	Tex10	0.572	0.00441595	Down	105.21	1.311	1.349	1.624	0.771	0.933	0.748	0.768	0.702	0.692	1.172	1.034	1.018	plasma membrane	K14827			GO:0006139 nucleobase-containing compound metabolic process; GO:0006364 rRNA processing; GO:0006396 RNA processing; GO:0006725 cellular aromatic compound metabolic process; GO:0006807 nitrogen compound metabolic process; GO:0008152 metabolic process; GO:0009987 cellular process; GO:0010467 gene expression; GO:0016070 RNA metabolic process; GO:0016072 rRNA metabolic process; GO:0022613 ribonucleop…	GO:0005622 intracellular; GO:0005623 cell; GO:0005634 nucleus; GO:0005654 nucleoplasm; GO:0031974 membrane-enclosed lumen; GO:0031981 nuclear lumen; GO:0032991 protein-containing complex; GO:0034708 methyltransferase complex; GO:0035097 histone methyltransferase complex; GO:0043226 organelle; GO:0043227 membrane-bounded organelle; GO:0043229 intracellular organelle; GO:0043231 intracellular membr…				S	KOG2149	Uncharacterized conserved protein
Q9D8U2	Transmembrane protein 41A OS=Mus musculus OX=10090 GN=Tmem41a PE=2 SV=1	Tmem41a	0.541	0.000500715	Down	29.37	1.439	1.407	1.555	0.717	0.852	0.813	0.685	0.658	0.778	1.163	1.079	1.077	plasma membrane									S	KOG3140	Predicted membrane protein
Q3U0Y2	Transmembrane protein 35B OS=Mus musculus OX=10090 GN=Tmem35b PE=1 SV=2	Tmem35b	0.373	0.00242896	Down	16.222	2.2	1.864	1.681	0.562	0.859	0.723	0.462	0.548	0.698	0.8	0.755	0.965	plasma membrane
Q8BRG8	Transmembrane protein 209 OS=Mus musculus OX=10090 GN=Tmem209 PE=2 SV=1	Tmem209	0.573	0.00547756	Down	62.981	1.456	1.287	1.518	0.702	0.956	0.785	0.606	0.706	0.786	1.211	1.034	0.946	cytoplasm,nucleus									S	KOG4670	Uncharacterized conserved membrane protein
Q9DCV4	Regulator of microtubule dynamics protein 1 OS=Mus musculus OX=10090 GN=Rmdn1 PE=1 SV=2	Rmdn1	0.557	3.698e-05	Down	35	1.538	1.545	1.477	0.877	0.805	0.857	0.762	0.77	0.833	0.871	0.913	0.884	mitochondria
Q91VM5	RNA binding motif protein, X-linked-like-1 OS=Mus musculus OX=10090 GN=Rbmxl1 PE=2 SV=1	Rbmxl1	0.647	0.014762	Down	42.161	1.277	1.368	1.542	0.885	1.056	0.768	0.742	0.659	0.74	1.084	0.941	0.96	nucleus	K12885	RBMX; heterogeneous nuclear ribonucleoprotein G	mmu03040 Spliceosome	GO:0000245 spliceosomal complex assembly; GO:0000375 RNA splicing, via transesterification reactions; GO:0000377 RNA splicing, via transesterification reactions with bulged adenosine as nucleophile; GO:0000381 regulation of alternative mRNA splicing, via spliceosome; GO:0000398 mRNA splicing, via spliceosome; GO:0006139 nucleobase-containing compound metabolic process; GO:0006351 transcription, D…	GO:0000228 nuclear chromosome; GO:0000785 chromatin; GO:0000790 nuclear chromatin; GO:0000791 euchromatin; GO:0005576 extracellular region; GO:0005615 extracellular space; GO:0005622 intracellular; GO:0005623 cell; GO:0005634 nucleus; GO:0005681 spliceosomal complex; GO:0005694 chromosome; GO:0005719 nuclear euchromatin; GO:0031974 membrane-enclosed lumen; GO:0031981 nuclear lumen; GO:0031982 ves…	GO:0000976 transcription regulatory region sequence-specific DNA binding; GO:0000977 RNA polymerase II transcription regulatory region sequence-specific DNA binding; GO:0000978 RNA polymerase II cis-regulatory region sequence-specific DNA binding; GO:0000987 cis-regulatory region sequence-specific DNA binding; GO:0001067 regulatory region nucleic acid binding; GO:0003676 nucleic acid binding; GO:…	PF00076	RNA recognition motif. (a.k.a. RRM, RBD, or RNP domain)	A	KOG0226	RNA-binding proteins
Q9R112	Sulfide:quinone oxidoreductase, mitochondrial OS=Mus musculus OX=10090 GN=Sqor PE=1 SV=3	Sqor	0.522	0.00101704	Down	50.282	1.616	1.542	1.85	0.813	0.964	0.837	0.678	0.665	0.706	0.861	0.824	0.761	mitochondria	K22470	SQOR; eukaryotic sulfide quinone oxidoreductase [EC:1.8.5.8]	mmu00920 Sulfur metabolism; mmu01100 Metabolic pathways	GO:0006790 sulfur compound metabolic process; GO:0008152 metabolic process; GO:0009404 toxin metabolic process; GO:0009987 cellular process; GO:0017144 drug metabolic process; GO:0019418 sulfide oxidation; GO:0019748 secondary metabolic process; GO:0044237 cellular metabolic process; GO:0055114 oxidation-reduction process; GO:0070221 sulfide oxidation, using sulfide:quinone oxidoreductase; GO:007…		GO:0003824 catalytic activity; GO:0016491 oxidoreductase activity; GO:0016667 oxidoreductase activity, acting on a sulfur group of donors; GO:0016672 oxidoreductase activity, acting on a sulfur group of donors, quinone or similar compound as acceptor; GO:0070224 sulfide:quinone oxidoreductase activity;	PF07992	Pyridine nucleotide-disulphide oxidoreductase	C	KOG3851	Sulfide:quinone oxidoreductase/flavo-binding protein
P20334	Tumor necrosis factor receptor superfamily member 9 OS=Mus musculus OX=10090 GN=Tnfrsf9 PE=1 SV=1	Tnfrsf9	1.989	0.00524108	Up	27.598	0.692	0.602	0.817	1.606	1.406	1.186	1.112	1.305	1.384	0.726	0.744	0.655	extracellular	K05146	TNFRSF9; tumor necrosis factor receptor superfamily member 9	mmu04060 Cytokine-cytokine receptor interaction	GO:0001817 regulation of cytokine production; GO:0001818 negative regulation of cytokine production; GO:0002237 response to molecule of bacterial origin; GO:0002376 immune system process; GO:0002791 regulation of peptide secretion; GO:0002792 negative regulation of peptide secretion; GO:0006915 apoptotic process; GO:0006950 response to stress; GO:0006952 defense response; GO:0006954 inflammatory …	GO:0005576 extracellular region; GO:0005615 extracellular space; GO:0005623 cell; GO:0005886 plasma membrane; GO:0005887 integral component of plasma membrane; GO:0009897 external side of plasma membrane; GO:0009986 cell surface; GO:0016020 membrane; GO:0016021 integral component of membrane; GO:0031224 intrinsic component of membrane; GO:0031226 intrinsic component of plasma membrane; GO:0071944…	GO:0004888 transmembrane signaling receptor activity; GO:0005031 tumor necrosis factor-activated receptor activity; GO:0005035 death receptor activity; GO:0005488 binding; GO:0005515 protein binding; GO:0019955 cytokine binding; GO:0038023 signaling receptor activity; GO:0060089 molecular transducer activity;	PF00020	TNFR/NGFR cysteine-rich region
Q9D3G5	Syntaxin-11 OS=Mus musculus OX=10090 GN=Stx11 PE=1 SV=1	Stx11	1.504	0.00280584	Up	33.369	0.78	0.645	0.775	1.088	1.12	1.101	0.97	0.969	0.995	1.172	1.293	1.146	cytoplasm	K08487	STX11; syntaxin 11	mmu04130 SNARE interactions in vesicular transport	GO:0001505 regulation of neurotransmitter levels; GO:0001775 cell activation; GO:0001906 cell killing; GO:0001909 leukocyte mediated cytotoxicity; GO:0001913 T cell mediated cytotoxicity; GO:0002228 natural killer cell mediated immunity; GO:0002250 adaptive immune response; GO:0002252 immune effector process; GO:0002263 cell activation involved in immune response; GO:0002274 myeloid leukocyte act…	GO:0005622 intracellular; GO:0005623 cell; GO:0005737 cytoplasm; GO:0005886 plasma membrane; GO:0008021 synaptic vesicle; GO:0012505 endomembrane system; GO:0016020 membrane; GO:0016021 integral component of membrane; GO:0030133 transport vesicle; GO:0030139 endocytic vesicle; GO:0031201 SNARE complex; GO:0031224 intrinsic component of membrane; GO:0031410 cytoplasmic vesicle; GO:0031982 vesicle;…	GO:0000149 SNARE binding; GO:0005484 SNAP receptor activity; GO:0005488 binding; GO:0005515 protein binding;	PF00804	Syntaxin	U	KOG0810	SNARE protein Syntaxin 1 and related proteins
Q9CY27	Very-long-chain enoyl-CoA reductase OS=Mus musculus OX=10090 GN=Tecr PE=1 SV=1	Tecr	0.585	0.00453788	Down	36.09	1.373	1.348	1.466	0.713	0.966	0.77	0.651	0.605	0.672	1.247	1.093	1.116	cytoplasm	K10258	TER; very-long-chain enoyl-CoA reductase [EC:1.3.1.93]	mmu01040 Biosynthesis of unsaturated fatty acids; mmu00062 Fatty acid elongation; mmu01100 Metabolic pathways; mmu01212 Fatty acid metabolism	GO:0000038 very long-chain fatty acid metabolic process; GO:0006082 organic acid metabolic process; GO:0006139 nucleobase-containing compound metabolic process; GO:0006163 purine nucleotide metabolic process; GO:0006164 purine nucleotide biosynthetic process; GO:0006629 lipid metabolic process; GO:0006631 fatty acid metabolic process; GO:0006633 fatty acid biosynthetic process; GO:0006637 acyl-Co…	GO:0005622 intracellular; GO:0005623 cell; GO:0005737 cytoplasm; GO:0005783 endoplasmic reticulum; GO:0005789 endoplasmic reticulum membrane; GO:0012505 endomembrane system; GO:0016020 membrane; GO:0016021 integral component of membrane; GO:0030176 integral component of endoplasmic reticulum membrane; GO:0031224 intrinsic component of membrane; GO:0031227 intrinsic component of endoplasmic reticu…	GO:0003824 catalytic activity; GO:0003995 acyl-CoA dehydrogenase activity; GO:0004466 long-chain-acyl-CoA dehydrogenase activity; GO:0016491 oxidoreductase activity; GO:0016627 oxidoreductase activity, acting on the CH-CH group of donors; GO:0017099 very-long-chain-acyl-CoA dehydrogenase activity;			I	KOG1639	Steroid reductase required for elongation of the very long chain fatty acids
Q9D8M4	60S ribosomal protein L7-like 1 OS=Mus musculus OX=10090 GN=Rpl7l1 PE=1 SV=1	Rpl7l1	0.56	0.000460996	Down	28.543	1.484	1.442	1.625	0.814	0.922	0.813	0.654	0.628	0.688	1.044	0.946	0.956	nucleus				GO:0000463 maturation of LSU-rRNA from tricistronic rRNA transcript (SSU-rRNA, 5.8S rRNA, LSU-rRNA); GO:0000470 maturation of LSU-rRNA; GO:0001701 in utero embryonic development; GO:0001824 blastocyst development; GO:0001825 blastocyst formation; GO:0002181 cytoplasmic translation; GO:0006139 nucleobase-containing compound metabolic process; GO:0006364 rRNA processing; GO:0006396 RNA processing; …	GO:0005622 intracellular; GO:0005623 cell; GO:0005634 nucleus; GO:0005730 nucleolus; GO:0005737 cytoplasm; GO:0005829 cytosol; GO:0005840 ribosome; GO:0015934 large ribosomal subunit; GO:0022625 cytosolic large ribosomal subunit; GO:0022626 cytosolic ribosome; GO:0031974 membrane-enclosed lumen; GO:0031981 nuclear lumen; GO:0032991 protein-containing complex; GO:0043226 organelle; GO:0043227 memb…	GO:0003676 nucleic acid binding; GO:0003723 RNA binding; GO:0003735 structural constituent of ribosome; GO:0005198 structural molecule activity; GO:0005488 binding; GO:0097159 organic cyclic compound binding; GO:1901363 heterocyclic compound binding;	PF08079; PF00327	Ribosomal L30 N-terminal domain; Ribosomal protein L30p/L7e	J	KOG3184	60S ribosomal protein L7
Q80YR3	SKI/DACH domain-containing protein 1 OS=Mus musculus OX=10090 GN=Skida1 PE=2 SV=1	Skida1	0.487	0.00215355	Down	90.308	1.808	1.703	1.518	0.683	0.924	0.842	0.52	0.497	0.695	0.999	0.894	1.004	nucleus									K	KOG3915	Transcription regulator dachshund, contains SKI/SNO domain
Q9JJL8	Serine--tRNA ligase, mitochondrial OS=Mus musculus OX=10090 GN=Sars2 PE=1 SV=2	Sars2	0.646	0.000448124	Down	58.316	1.331	1.364	1.404	0.834	0.949	0.867	0.817	0.711	0.79	1.009	1.003	1.026	mitochondria	K01875	SARS; seryl-tRNA synthetase [EC:6.1.1.11]	mmu00970 Aminoacyl-tRNA biosynthesis	GO:0006082 organic acid metabolic process; GO:0006139 nucleobase-containing compound metabolic process; GO:0006399 tRNA metabolic process; GO:0006412 translation; GO:0006418 tRNA aminoacylation for protein translation; GO:0006434 seryl-tRNA aminoacylation; GO:0006518 peptide metabolic process; GO:0006520 cellular amino acid metabolic process; GO:0006725 cellular aromatic compound metabolic proces…	GO:0005622 intracellular; GO:0005623 cell; GO:0005737 cytoplasm; GO:0005739 mitochondrion; GO:0005759 mitochondrial matrix; GO:0031974 membrane-enclosed lumen; GO:0043226 organelle; GO:0043227 membrane-bounded organelle; GO:0043229 intracellular organelle; GO:0043231 intracellular membrane-bounded organelle; GO:0043233 organelle lumen; GO:0070013 intracellular organelle lumen;	GO:0000166 nucleotide binding; GO:0003824 catalytic activity; GO:0004812 aminoacyl-tRNA ligase activity; GO:0004828 serine-tRNA ligase activity; GO:0005488 binding; GO:0005524 ATP binding; GO:0008144 drug binding; GO:0016874 ligase activity; GO:0016875 ligase activity, forming carbon-oxygen bonds; GO:0017076 purine nucleotide binding; GO:0030554 adenyl nucleotide binding; GO:0032553 ribonucleotid…	PF02403; PF00587	Seryl-tRNA synthetase N-terminal domain; tRNA synthetase class II core domain (G, H, P, S and T)	J	KOG2509	Seryl-tRNA synthetase
O88878	AN1-type zinc finger protein 5 OS=Mus musculus OX=10090 GN=Zfand5 PE=1 SV=1	Zfand5	1.522	0.00191585	Up	23.058	0.918	0.896	0.813	1.218	1.38	1.401	1.18	1.223	1.377	0.727	0.685	0.397	nucleus				GO:0001501 skeletal system development; GO:0001667 ameboidal-type cell migration; GO:0001701 in utero embryonic development; GO:0001944 vasculature development; GO:0003008 system process; GO:0003016 respiratory system process; GO:0006928 movement of cell or subcellular component; GO:0007154 cell communication; GO:0007165 signal transduction; GO:0007166 cell surface receptor signaling pathway; GO:…					S	KOG3173	Predicted Zn-finger protein
Q8BIJ6	Isoleucine--tRNA ligase, mitochondrial OS=Mus musculus OX=10090 GN=Iars2 PE=1 SV=1	Iars2	0.653	0.00022928	Down	112.8	1.366	1.322	1.385	0.85	0.941	0.868	0.752	0.73	0.776	1.048	1.023	1.034	mitochondria	K01870	IARS; isoleucyl-tRNA synthetase [EC:6.1.1.5]	mmu00970 Aminoacyl-tRNA biosynthesis	GO:0006082 organic acid metabolic process; GO:0006139 nucleobase-containing compound metabolic process; GO:0006399 tRNA metabolic process; GO:0006412 translation; GO:0006418 tRNA aminoacylation for protein translation; GO:0006518 peptide metabolic process; GO:0006520 cellular amino acid metabolic process; GO:0006725 cellular aromatic compound metabolic process; GO:0006807 nitrogen compound metabo…	GO:0005622 intracellular; GO:0005623 cell; GO:0005737 cytoplasm; GO:0005739 mitochondrion; GO:0005759 mitochondrial matrix; GO:0005829 cytosol; GO:0031974 membrane-enclosed lumen; GO:0043226 organelle; GO:0043227 membrane-bounded organelle; GO:0043229 intracellular organelle; GO:0043231 intracellular membrane-bounded organelle; GO:0043233 organelle lumen; GO:0070013 intracellular organelle lumen;	GO:0003824 catalytic activity; GO:0004812 aminoacyl-tRNA ligase activity; GO:0004822 isoleucine-tRNA ligase activity; GO:0016874 ligase activity; GO:0016875 ligase activity, forming carbon-oxygen bonds; GO:0140098 catalytic activity, acting on RNA; GO:0140101 catalytic activity, acting on a tRNA;	PF08264	Anticodon-binding domain of tRNA	J	KOG0433	Isoleucyl-tRNA synthetase
Q91V04	Translocating chain-associated membrane protein 1 OS=Mus musculus OX=10090 GN=Tram1 PE=1 SV=3	Tram1	0.655	0.0198711	Down	43.039	1.396	1.062	1.186	0.694	0.915	0.776	0.667	0.812	0.988	1.241	1.236	1.084	plasma membrane	K14010	TRAM1; translocating chain-associated membrane protein 1	mmu04141 Protein processing in endoplasmic reticulum	GO:0006605 protein targeting; GO:0006612 protein targeting to membrane; GO:0006613 cotranslational protein targeting to membrane; GO:0006614 SRP-dependent cotranslational protein targeting to membrane; GO:0006616 SRP-dependent cotranslational protein targeting to membrane, translocation; GO:0006810 transport; GO:0006886 intracellular protein transport; GO:0007154 cell communication; GO:0007165 si…	GO:0005622 intracellular; GO:0005623 cell; GO:0005737 cytoplasm; GO:0005783 endoplasmic reticulum; GO:0005789 endoplasmic reticulum membrane; GO:0012505 endomembrane system; GO:0016020 membrane; GO:0016021 integral component of membrane; GO:0031224 intrinsic component of membrane; GO:0031984 organelle subcompartment; GO:0042175 nuclear outer membrane-endoplasmic reticulum membrane network; GO:004…	GO:0038023 signaling receptor activity; GO:0060089 molecular transducer activity;	PF03798	TLC domain	U	KOG1608	Protein transporter of the TRAM (translocating chain-associating membrane) superfamily
P99024	Tubulin beta-5 chain OS=Mus musculus OX=10090 GN=Tubb5 PE=1 SV=1	Tubb5	1.538	0.0016815	Up	49.67	0.706	0.739	0.647	1.106	0.985	1.126	1.19	1.304	1.192	1.01	0.999	1.069	cytoplasm,nucleus	K07375	TUBB; tubulin beta	mmu05020 Prion disease; mmu05016 Huntington disease; mmu05132 Salmonella infection; mmu05014 Amyotrophic lateral sclerosis; mmu05010 Alzheimer disease; mmu04540 Gap junction; mmu05022 Pathways of neurodegeneration - multiple diseases; mmu04145 Phagosome; mmu05012 Parkinson disease	GO:0000086 G2/M transition of mitotic cell cycle; GO:0000226 microtubule cytoskeleton organization; GO:0000278 mitotic cell cycle; GO:0001775 cell activation; GO:0001906 cell killing; GO:0001909 leukocyte mediated cytotoxicity; GO:0002228 natural killer cell mediated immunity; GO:0002252 immune effector process; GO:0002263 cell activation involved in immune response; GO:0002274 myeloid leukocyte …	GO:0000323 lytic vacuole; GO:0005576 extracellular region; GO:0005622 intracellular; GO:0005623 cell; GO:0005634 nucleus; GO:0005635 nuclear envelope; GO:0005641 nuclear envelope lumen; GO:0005737 cytoplasm; GO:0005764 lysosome; GO:0005766 primary lysosome; GO:0005773 vacuole; GO:0005775 vacuolar lumen; GO:0005829 cytosol; GO:0005856 cytoskeleton; GO:0005874 microtubule; GO:0012505 endomembrane s…	GO:0000166 nucleotide binding; GO:0001882 nucleoside binding; GO:0001883 purine nucleoside binding; GO:0005102 signaling receptor binding; GO:0005198 structural molecule activity; GO:0005200 structural constituent of cytoskeleton; GO:0005488 binding; GO:0005515 protein binding; GO:0005525 GTP binding; GO:0017076 purine nucleotide binding; GO:0019001 guanyl nucleotide binding; GO:0019899 enzyme bi…	PF00091; PF03953	Tubulin/FtsZ family, GTPase domain; Tubulin C-terminal domain	Z	KOG1375	Beta tubulin
Q8BPE4	Transmembrane protein 177 OS=Mus musculus OX=10090 GN=Tmem177 PE=1 SV=1	Tmem177	0.433	0.00076262	Down	34.067	1.576	1.562	1.782	0.638	0.827	0.664	0.638	0.66	0.636	1.154	0.976	0.99	mitochondria					GO:0005622 intracellular; GO:0005623 cell; GO:0005737 cytoplasm; GO:0005739 mitochondrion; GO:0005740 mitochondrial envelope; GO:0005743 mitochondrial inner membrane; GO:0016020 membrane; GO:0016021 integral component of membrane; GO:0019866 organelle inner membrane; GO:0031090 organelle membrane; GO:0031224 intrinsic component of membrane; GO:0031300 intrinsic component of organelle membrane; GO…
Q4VAE3	Transmembrane protein 65 OS=Mus musculus OX=10090 GN=Tmem65 PE=1 SV=1	Tmem65	0.656	0.000140773	Down	24.918	1.35	1.309	1.38	0.928	0.856	0.865	0.835	0.865	0.823	0.912	1.005	0.984	plasma membrane				GO:0003205 cardiac chamber development; GO:0003231 cardiac ventricle development; GO:0007275 multicellular organism development; GO:0007507 heart development; GO:0008016 regulation of heart contraction; GO:0023051 regulation of signaling; GO:0032501 multicellular organismal process; GO:0032502 developmental process; GO:0044057 regulation of system process; GO:0048513 animal organ development; GO:…	GO:0005622 intracellular; GO:0005623 cell; GO:0005737 cytoplasm; GO:0005739 mitochondrion; GO:0005740 mitochondrial envelope; GO:0005743 mitochondrial inner membrane; GO:0005886 plasma membrane; GO:0005911 cell-cell junction; GO:0014704 intercalated disc; GO:0016020 membrane; GO:0019866 organelle inner membrane; GO:0030054 cell junction; GO:0031090 organelle membrane; GO:0031966 mitochondrial mem…				T	KOG4619	Uncharacterized conserved protein
Q60931	Voltage-dependent anion-selective channel protein 3 OS=Mus musculus OX=10090 GN=Vdac3 PE=1 SV=1	Vdac3	0.515	0.00128655	Down	30.752	1.43	1.519	1.698	0.734	0.904	0.753	0.74	0.667	0.702	1.104	0.964	0.933	cytoplasm	K15041	VDAC3; voltage-dependent anion channel protein 3	mmu04218 Cellular senescence; mmu05161 Hepatitis B; mmu05166 Human T-cell leukemia virus 1 infection; mmu04020 Calcium signaling pathway; mmu04979 Cholesterol metabolism; mmu05017 Spinocerebellar ataxia; mmu04022 cGMP-PKG signaling pathway; mmu05012 Parkinson disease; mmu05020 Prion disease; mmu05203 Viral carcinogenesis; mmu05016 Huntington disease; mmu04621 NOD-like receptor signaling pathway; …	GO:0001662 behavioral fear response; GO:0002209 behavioral defense response; GO:0003008 system process; GO:0006810 transport; GO:0006811 ion transport; GO:0006820 anion transport; GO:0006863 purine nucleobase transport; GO:0006950 response to stress; GO:0006952 defense response; GO:0007154 cell communication; GO:0007267 cell-cell signaling; GO:0007268 chemical synaptic transmission; GO:0007270 ne…	GO:0005622 intracellular; GO:0005623 cell; GO:0005737 cytoplasm; GO:0005739 mitochondrion; GO:0005740 mitochondrial envelope; GO:0005741 mitochondrial outer membrane; GO:0005783 endoplasmic reticulum; GO:0005791 rough endoplasmic reticulum; GO:0008021 synaptic vesicle; GO:0012505 endomembrane system; GO:0016020 membrane; GO:0019867 outer membrane; GO:0030133 transport vesicle; GO:0031090 organell…	GO:0005215 transporter activity; GO:0005216 ion channel activity; GO:0005244 voltage-gated ion channel activity; GO:0005253 anion channel activity; GO:0008308 voltage-gated anion channel activity; GO:0008509 anion transmembrane transporter activity; GO:0015075 ion transmembrane transporter activity; GO:0015103 inorganic anion transmembrane transporter activity; GO:0015267 channel activity; GO:001…			P	KOG3126	Porin/voltage-dependent anion-selective channel protein
Q99M01	Phenylalanine--tRNA ligase, mitochondrial OS=Mus musculus OX=10090 GN=Fars2 PE=1 SV=1	Fars2	0.603	0.000456735	Down	52.336	1.498	1.368	1.464	0.842	0.94	0.829	0.68	0.742	0.744	0.973	0.946	1.019	mitochondria	K01889	FARSA; phenylalanyl-tRNA synthetase alpha chain [EC:6.1.1.20]	mmu00970 Aminoacyl-tRNA biosynthesis	GO:0006082 organic acid metabolic process; GO:0006139 nucleobase-containing compound metabolic process; GO:0006396 RNA processing; GO:0006399 tRNA metabolic process; GO:0006412 translation; GO:0006418 tRNA aminoacylation for protein translation; GO:0006432 phenylalanyl-tRNA aminoacylation; GO:0006518 peptide metabolic process; GO:0006520 cellular amino acid metabolic process; GO:0006725 cellular …	GO:0005622 intracellular; GO:0005623 cell; GO:0005737 cytoplasm; GO:0005739 mitochondrion; GO:0005759 mitochondrial matrix; GO:0031974 membrane-enclosed lumen; GO:0043226 organelle; GO:0043227 membrane-bounded organelle; GO:0043229 intracellular organelle; GO:0043231 intracellular membrane-bounded organelle; GO:0043233 organelle lumen; GO:0070013 intracellular organelle lumen;	GO:0000049 tRNA binding; GO:0003676 nucleic acid binding; GO:0003723 RNA binding; GO:0003824 catalytic activity; GO:0004812 aminoacyl-tRNA ligase activity; GO:0004826 phenylalanine-tRNA ligase activity; GO:0005488 binding; GO:0016874 ligase activity; GO:0016875 ligase activity, forming carbon-oxygen bonds; GO:0097159 organic cyclic compound binding; GO:0140098 catalytic activity, acting on RNA; G…	PF01409; PF03147	tRNA synthetases class II core domain (F); Ferredoxin-fold anticodon binding domain	J	KOG2783	Phenylalanyl-tRNA synthetase
Q8BMD6	Transmembrane protein 260 OS=Mus musculus OX=10090 GN=Tmem260 PE=2 SV=2	Tmem260	0.518	0.00200429	Down	78.946	1.394	1.468	1.728	0.777	0.89	0.712	0.816	0.665	0.634	1.029	1.002	0.994	plasma membrane
Q61333	Tumor necrosis factor alpha-induced protein 2 OS=Mus musculus OX=10090 GN=Tnfaip2 PE=1 SV=2	Tnfaip2	1.592	2.9898e-05	Up	78.101	0.738	0.732	0.713	1.121	1.199	1.156	0.992	0.936	0.91	1.123	1.169	1.236	nucleus	K19989			GO:0006810 transport; GO:0006887 exocytosis; GO:0008104 protein localization; GO:0009987 cellular process; GO:0016192 vesicle-mediated transport; GO:0031503 protein-containing complex localization; GO:0032940 secretion by cell; GO:0033036 macromolecule localization; GO:0034613 cellular protein localization; GO:0034629 cellular protein-containing complex localization; GO:0046903 secretion; GO:0051…	GO:0000145 exocyst; GO:0005576 extracellular region; GO:0005615 extracellular space; GO:0005622 intracellular; GO:0005623 cell; GO:0005737 cytoplasm; GO:0005938 cell cortex; GO:0032991 protein-containing complex; GO:0071944 cell periphery; GO:0099023 vesicle tethering complex; GO:0099568 cytoplasmic region;	GO:0000149 SNARE binding; GO:0005488 binding; GO:0005515 protein binding;			U	KOG2286	Exocyst complex subunit SEC6
Q8BK08	Transmembrane protein 11, mitochondrial OS=Mus musculus OX=10090 GN=Tmem11 PE=1 SV=1	Tmem11	0.568	0.00025747	Down	21.311	1.396	1.494	1.493	0.794	0.898	0.796	0.728	0.605	0.764	1.092	1.023	0.998	cytoplasm				GO:0006996 organelle organization; GO:0007005 mitochondrion organization; GO:0009987 cellular process; GO:0016043 cellular component organization; GO:0071840 cellular component organization or biogenesis;	GO:0005622 intracellular; GO:0005623 cell; GO:0005737 cytoplasm; GO:0005739 mitochondrion; GO:0005740 mitochondrial envelope; GO:0005743 mitochondrial inner membrane; GO:0005886 plasma membrane; GO:0005887 integral component of plasma membrane; GO:0016020 membrane; GO:0016021 integral component of membrane; GO:0019866 organelle inner membrane; GO:0031090 organelle membrane; GO:0031224 intrinsic c…
Q921J4	Ubiquitin-conjugating enzyme E2 S OS=Mus musculus OX=10090 GN=Ube2s PE=1 SV=1	Ube2s	1.618	0.00355764	Up	24.183	0.835	0.928	0.903	1.548	1.242	1.524	0.826	0.919	0.805	0.758	0.944	0.826	cytoplasm	K10583	UBE2S; ubiquitin-conjugating enzyme E2 S [EC:2.3.2.23]	mmu04120 Ubiquitin mediated proteolysis	GO:0000209 protein polyubiquitination; GO:0000278 mitotic cell cycle; GO:0000280 nuclear division; GO:0006464 cellular protein modification process; GO:0006508 proteolysis; GO:0006511 ubiquitin-dependent protein catabolic process; GO:0006807 nitrogen compound metabolic process; GO:0006996 organelle organization; GO:0007049 cell cycle; GO:0008152 metabolic process; GO:0009056 catabolic process; GO…	GO:0000151 ubiquitin ligase complex; GO:0000152 nuclear ubiquitin ligase complex; GO:0005622 intracellular; GO:0005623 cell; GO:0005634 nucleus; GO:0005654 nucleoplasm; GO:0005680 anaphase-promoting complex; GO:0005737 cytoplasm; GO:0005829 cytosol; GO:0031461 cullin-RING ubiquitin ligase complex; GO:0031974 membrane-enclosed lumen; GO:0031981 nuclear lumen; GO:0032991 protein-containing complex;…	GO:0003824 catalytic activity; GO:0004842 ubiquitin-protein transferase activity; GO:0005488 binding; GO:0005515 protein binding; GO:0016740 transferase activity; GO:0019787 ubiquitin-like protein transferase activity; GO:0019899 enzyme binding; GO:0031625 ubiquitin protein ligase binding; GO:0044389 ubiquitin-like protein ligase binding; GO:0061630 ubiquitin protein ligase activity; GO:0061631 u…	PF00179	Ubiquitin-conjugating enzyme	O	KOG0423	Ubiquitin-protein ligase
Q8R151	NFX1-type zinc finger-containing protein 1 OS=Mus musculus OX=10090 GN=Znfx1 PE=1 SV=3	Znfx1	1.604	0.00057447	Up	218.83	0.786	0.74	0.735	1.125	1.302	1.199	0.944	0.875	0.972	1.157	1.134	1.162	cytoplasm,nucleus				GO:0006355 regulation of transcription, DNA-templated; GO:0006357 regulation of transcription by RNA polymerase II; GO:0009889 regulation of biosynthetic process; GO:0010468 regulation of gene expression; GO:0010556 regulation of macromolecule biosynthetic process; GO:0019219 regulation of nucleobase-containing compound metabolic process; GO:0019222 regulation of metabolic process; GO:0031323 reg…		GO:0000981 DNA-binding transcription factor activity, RNA polymerase II-specific; GO:0003700 DNA-binding transcription factor activity; GO:0140110 transcription regulator activity;	PF13086; PF13087	AAA domain; AAA domain	L	KOG1807	Helicases
Q9CYH2	Peroxiredoxin-like 2A OS=Mus musculus OX=10090 GN=Prxl2a PE=1 SV=2	Prxl2a	0.58	0.000471386	Down	24.394	1.417	1.43	1.5	0.774	0.917	0.832	0.74	0.708	0.733	1.05	0.966	1.014	endoplasmic reticulum				GO:0002682 regulation of immune system process; GO:0002761 regulation of myeloid leukocyte differentiation; GO:0008152 metabolic process; GO:0009636 response to toxic substance; GO:0009987 cellular process; GO:0042221 response to chemical; GO:0045595 regulation of cell differentiation; GO:0045637 regulation of myeloid cell differentiation; GO:0045670 regulation of osteoclast differentiation; GO:0…	GO:0005622 intracellular; GO:0005623 cell; GO:0005737 cytoplasm;	GO:0016209 antioxidant activity;	PF13911	AhpC/TSA antioxidant enzyme	S	KOG4498	Uncharacterized conserved protein
Q8CGC6	RNA-binding protein 28 OS=Mus musculus OX=10090 GN=Rbm28 PE=1 SV=4	Rbm28	0.651	0.00213294	Down	84.213	1.287	1.323	1.427	0.802	0.962	0.863	0.706	0.677	0.753	1.184	1.072	1.027	nucleus	K14573	NOP4; nucleolar protein 4	mmu03008 Ribosome biogenesis in eukaryotes		GO:0005622 intracellular; GO:0005623 cell; GO:0005634 nucleus; GO:0005730 nucleolus; GO:0031974 membrane-enclosed lumen; GO:0031981 nuclear lumen; GO:0043226 organelle; GO:0043227 membrane-bounded organelle; GO:0043228 non-membrane-bounded organelle; GO:0043229 intracellular organelle; GO:0043231 intracellular membrane-bounded organelle; GO:0043232 intracellular non-membrane-bounded organelle; GO…		PF00076	RNA recognition motif. (a.k.a. RRM, RBD, or RNP domain)	A	KOG0127	Nucleolar protein fibrillarin NOP77 (RRM superfamily)
P35980	60S ribosomal protein L18 OS=Mus musculus OX=10090 GN=Rpl18 PE=1 SV=3	Rpl18	0.575	0.00442021	Down	21.644	1.34	1.335	1.432	0.676	0.932	0.752	0.687	0.749	0.75	1.308	0.974	1.06	cytoplasm	K02883	RP-L18e; large subunit ribosomal protein L18e	mmu03010 Ribosome; mmu05171 Coronavirus disease - COVID-19	GO:0001889 liver development; GO:0002181 cytoplasmic translation; GO:0006412 translation; GO:0006518 peptide metabolic process; GO:0006807 nitrogen compound metabolic process; GO:0007275 multicellular organism development; GO:0008152 metabolic process; GO:0009058 biosynthetic process; GO:0009059 macromolecule biosynthetic process; GO:0009987 cellular process; GO:0010467 gene expression; GO:001953…	GO:0005622 intracellular; GO:0005623 cell; GO:0005634 nucleus; GO:0005730 nucleolus; GO:0005737 cytoplasm; GO:0005783 endoplasmic reticulum; GO:0005829 cytosol; GO:0005840 ribosome; GO:0005844 polysome; GO:0012505 endomembrane system; GO:0015934 large ribosomal subunit; GO:0022625 cytosolic large ribosomal subunit; GO:0022626 cytosolic ribosome; GO:0031974 membrane-enclosed lumen; GO:0031981 nucl…	GO:0003676 nucleic acid binding; GO:0003723 RNA binding; GO:0003735 structural constituent of ribosome; GO:0005198 structural molecule activity; GO:0005488 binding; GO:0097159 organic cyclic compound binding; GO:1901363 heterocyclic compound binding;			J	KOG1714	60s ribosomal protein L18
P62717	60S ribosomal protein L18a OS=Mus musculus OX=10090 GN=Rpl18a PE=1 SV=1	Rpl18a	0.647	0.0104521	Down	20.732	1.229	1.235	1.322	0.726	0.977	0.745	0.822	0.764	0.824	1.241	1.019	1.056	cytoplasm	K02882	RP-L18Ae; large subunit ribosomal protein L18Ae	mmu03010 Ribosome; mmu05171 Coronavirus disease - COVID-19	GO:0002181 cytoplasmic translation; GO:0006412 translation; GO:0006518 peptide metabolic process; GO:0006807 nitrogen compound metabolic process; GO:0008152 metabolic process; GO:0009058 biosynthetic process; GO:0009059 macromolecule biosynthetic process; GO:0009987 cellular process; GO:0010467 gene expression; GO:0019538 protein metabolic process; GO:0034641 cellular nitrogen compound metabolic …	GO:0005622 intracellular; GO:0005623 cell; GO:0005737 cytoplasm; GO:0005829 cytosol; GO:0005840 ribosome; GO:0005844 polysome; GO:0015934 large ribosomal subunit; GO:0022625 cytosolic large ribosomal subunit; GO:0022626 cytosolic ribosome; GO:0032991 protein-containing complex; GO:0042788 polysomal ribosome; GO:0043226 organelle; GO:0043228 non-membrane-bounded organelle; GO:0043229 intracellular…	GO:0003676 nucleic acid binding; GO:0003723 RNA binding; GO:0003735 structural constituent of ribosome; GO:0005198 structural molecule activity; GO:0005488 binding; GO:0097159 organic cyclic compound binding; GO:1901363 heterocyclic compound binding;	PF01775	Ribosomal L18ae/LX protein domain	J	KOG0829	60S ribosomal protein L18A
Q9CY62	E3 ubiquitin-protein ligase RNF181 OS=Mus musculus OX=10090 GN=Rnf181 PE=1 SV=1	Rnf181	1.521	2.01928e-05	Up	19.1	0.822	0.79	0.799	1.209	1.203	1.256	1.534	1.622	1.525	0.506	0.468	0.484	extracellular	K22378			GO:0000209 protein polyubiquitination; GO:0006464 cellular protein modification process; GO:0006508 proteolysis; GO:0006511 ubiquitin-dependent protein catabolic process; GO:0006807 nitrogen compound metabolic process; GO:0008152 metabolic process; GO:0009056 catabolic process; GO:0009057 macromolecule catabolic process; GO:0009987 cellular process; GO:0010498 proteasomal protein catabolic proces…	GO:0005622 intracellular; GO:0005623 cell; GO:0005737 cytoplasm;	GO:0003824 catalytic activity; GO:0004842 ubiquitin-protein transferase activity; GO:0016740 transferase activity; GO:0019787 ubiquitin-like protein transferase activity; GO:0061630 ubiquitin protein ligase activity; GO:0061659 ubiquitin-like protein ligase activity; GO:0140096 catalytic activity, acting on a protein;	PF13639	Ring finger domain	O	KOG0800	FOG: Predicted E3 ubiquitin ligase
O70281	Protein-tyrosine sulfotransferase 1 OS=Mus musculus OX=10090 GN=Tpst1 PE=1 SV=1	Tpst1	1.701	3.22596e-05	Up	42.132	0.678	0.649	0.706	1.14	1.147	1.172	1.136	1.152	1.109	1.067	1.093	1.033	extracellular	K01021			GO:0006082 organic acid metabolic process; GO:0006139 nucleobase-containing compound metabolic process; GO:0006163 purine nucleotide metabolic process; GO:0006464 cellular protein modification process; GO:0006477 protein sulfation; GO:0006478 peptidyl-tyrosine sulfation; GO:0006725 cellular aromatic compound metabolic process; GO:0006753 nucleoside phosphate metabolic process; GO:0006790 sulfur c…	GO:0000139 Golgi membrane; GO:0005622 intracellular; GO:0005623 cell; GO:0005737 cytoplasm; GO:0005794 Golgi apparatus; GO:0012505 endomembrane system; GO:0016020 membrane; GO:0016021 integral component of membrane; GO:0030173 integral component of Golgi membrane; GO:0031090 organelle membrane; GO:0031224 intrinsic component of membrane; GO:0031228 intrinsic component of Golgi membrane; GO:003130…	GO:0003824 catalytic activity; GO:0005488 binding; GO:0005515 protein binding; GO:0008146 sulfotransferase activity; GO:0008476 protein-tyrosine sulfotransferase activity; GO:0016740 transferase activity; GO:0016782 transferase activity, transferring sulfur-containing groups; GO:0042802 identical protein binding; GO:0042803 protein homodimerization activity; GO:0046983 protein dimerization activi…	PF13469	Sulfotransferase family	O	KOG3988	Protein-tyrosine sulfotransferase TPST1/TPST2
Q80SY3	V-type proton ATPase subunit d 2 OS=Mus musculus OX=10090 GN=Atp6v0d2 PE=2 SV=2	Atp6v0d2	0.552	2.05393e-05	Down	40.493	1.548	1.477	1.599	0.835	0.868	0.848	0.756	0.718	0.773	0.925	0.954	0.866	cytoplasm	K02146	ATPeV0D; V-type H+-transporting ATPase subunit d	mmu04966 Collecting duct acid secretion; mmu05165 Human papillomavirus infection; mmu00190 Oxidative phosphorylation; mmu05203 Viral carcinogenesis; mmu01100 Metabolic pathways; mmu05323 Rheumatoid arthritis; mmu05152 Tuberculosis; mmu04142 Lysosome; mmu04721 Synaptic vesicle cycle; mmu04145 Phagosome	GO:0000041 transition metal ion transport; GO:0006810 transport; GO:0006811 ion transport; GO:0006812 cation transport; GO:0006826 iron ion transport; GO:0006873 cellular ion homeostasis; GO:0006885 regulation of pH; GO:0007034 vacuolar transport; GO:0007035 vacuolar acidification; GO:0007154 cell communication; GO:0007165 signal transduction; GO:0007166 cell surface receptor signaling pathway; G…	GO:0000323 lytic vacuole; GO:0005622 intracellular; GO:0005623 cell; GO:0005737 cytoplasm; GO:0005764 lysosome; GO:0005765 lysosomal membrane; GO:0005768 endosome; GO:0005769 early endosome; GO:0005773 vacuole; GO:0005774 vacuolar membrane; GO:0005886 plasma membrane; GO:0010008 endosome membrane; GO:0012505 endomembrane system; GO:0012506 vesicle membrane; GO:0016020 membrane; GO:0016324 apical …	GO:0003824 catalytic activity; GO:0005215 transporter activity; GO:0008324 cation transmembrane transporter activity; GO:0008553 proton-exporting ATPase activity, phosphorylative mechanism; GO:0015075 ion transmembrane transporter activity; GO:0015077 monovalent inorganic cation transmembrane transporter activity; GO:0015078 proton transmembrane transporter activity; GO:0015318 inorganic molecula…			C	KOG2957	Vacuolar H+-ATPase V0 sector, subunit d
Q80ZK0	28S ribosomal protein S10, mitochondrial OS=Mus musculus OX=10090 GN=Mrps10 PE=1 SV=1	Mrps10	0.666	0.000735282	Down	18.698	1.324	1.4	1.476	0.943	0.974	0.879	0.892	0.798	0.87	0.945	0.869	0.839	cytoplasm	K02946	RP-S10; small subunit ribosomal protein S10	mmu03010 Ribosome	GO:0006412 translation; GO:0006414 translational elongation; GO:0006415 translational termination; GO:0006518 peptide metabolic process; GO:0006807 nitrogen compound metabolic process; GO:0008152 metabolic process; GO:0009058 biosynthetic process; GO:0009059 macromolecule biosynthetic process; GO:0009987 cellular process; GO:0010467 gene expression; GO:0016043 cellular component organization; GO:…	GO:0000313 organellar ribosome; GO:0000314 organellar small ribosomal subunit; GO:0005622 intracellular; GO:0005623 cell; GO:0005737 cytoplasm; GO:0005739 mitochondrion; GO:0005740 mitochondrial envelope; GO:0005743 mitochondrial inner membrane; GO:0005759 mitochondrial matrix; GO:0005761 mitochondrial ribosome; GO:0005763 mitochondrial small ribosomal subunit; GO:0005840 ribosome; GO:0015935 sma…	GO:0003735 structural constituent of ribosome; GO:0005198 structural molecule activity;			J	KOG3321	Mitochondrial ribosomal protein S10
Q8R0X7	Sphingosine-1-phosphate lyase 1 OS=Mus musculus OX=10090 GN=Sgpl1 PE=1 SV=1	Sgpl1	0.624	0.00494058	Down	63.676	1.359	1.284	1.411	0.751	0.98	0.798	0.728	0.7	0.816	1.133	1.033	1.017	plasma membrane	K01634	SGPL1; sphinganine-1-phosphate aldolase [EC:4.1.2.27]	mmu01100 Metabolic pathways; mmu00600 Sphingolipid metabolism; mmu04071 Sphingolipid signaling pathway	GO:0000003 reproduction; GO:0001501 skeletal system development; GO:0001553 luteinization; GO:0001568 blood vessel development; GO:0001570 vasculogenesis; GO:0001655 urogenital system development; GO:0001667 ameboidal-type cell migration; GO:0001822 kidney development; GO:0001944 vasculature development; GO:0002376 immune system process; GO:0002520 immune system development; GO:0003006 developmen…	GO:0005622 intracellular; GO:0005623 cell; GO:0005737 cytoplasm; GO:0005783 endoplasmic reticulum; GO:0005789 endoplasmic reticulum membrane; GO:0012505 endomembrane system; GO:0016020 membrane; GO:0016021 integral component of membrane; GO:0030176 integral component of endoplasmic reticulum membrane; GO:0031224 intrinsic component of membrane; GO:0031227 intrinsic component of endoplasmic reticu…	GO:0003824 catalytic activity; GO:0008117 sphinganine-1-phosphate aldolase activity; GO:0016829 lyase activity; GO:0016830 carbon-carbon lyase activity; GO:0016832 aldehyde-lyase activity;	PF00282	Pyridoxal-dependent decarboxylase conserved domain	E	KOG1383	Glutamate decarboxylase/sphingosine phosphate lyase
O35892	Nuclear autoantigen Sp-100 OS=Mus musculus OX=10090 GN=Sp100 PE=1 SV=2	Sp100	1.73	0.0173737	Up	54.726	0.539	0.344	0.512	0.823	0.759	0.831	1.528	1.695	1.439	1.197	1.254	1.282	nucleus	K15413	SP100; nuclear body protein Sp100	mmu05203 Viral carcinogenesis; mmu05168 Herpes simplex virus 1 infection	GO:0000122 negative regulation of transcription by RNA polymerase II; GO:0000723 telomere maintenance; GO:0001101 response to acid chemical; GO:0002376 immune system process; GO:0006139 nucleobase-containing compound metabolic process; GO:0006259 DNA metabolic process; GO:0006355 regulation of transcription, DNA-templated; GO:0006357 regulation of transcription by RNA polymerase II; GO:0006725 ce…	GO:0005622 intracellular; GO:0005623 cell; GO:0005634 nucleus; GO:0005654 nucleoplasm; GO:0005730 nucleolus; GO:0005737 cytoplasm; GO:0016604 nuclear body; GO:0016605 PML body; GO:0031974 membrane-enclosed lumen; GO:0031981 nuclear lumen; GO:0034399 nuclear periphery; GO:0043226 organelle; GO:0043227 membrane-bounded organelle; GO:0043228 non-membrane-bounded organelle; GO:0043229 intracellular o…	GO:0000981 DNA-binding transcription factor activity, RNA polymerase II-specific; GO:0003700 DNA-binding transcription factor activity; GO:0003712 transcription coregulator activity; GO:0003713 transcription coactivator activity; GO:0003714 transcription corepressor activity; GO:0005488 binding; GO:0005515 protein binding; GO:0008134 transcription factor binding; GO:0019899 enzyme binding; GO:001…	PF03172	Sp100 domain	K	KOG2177	Predicted E3 ubiquitin ligase
Q9D9Z1	Small kinetochore-associated protein OS=Mus musculus OX=10090 GN=Knstrn PE=2 SV=2	Knstrn	1.845	0.000886724	Up	34.728	0.712	0.705	0.618	1.316	1.126	1.313	1.208	1.356	1.223	0.816	0.876	0.816	nucleus				GO:0000070 mitotic sister chromatid segregation; GO:0000226 microtubule cytoskeleton organization; GO:0000278 mitotic cell cycle; GO:0000280 nuclear division; GO:0000819 sister chromatid segregation; GO:0006996 organelle organization; GO:0007010 cytoskeleton organization; GO:0007017 microtubule-based process; GO:0007049 cell cycle; GO:0007051 spindle organization; GO:0007059 chromosome segregatio…	GO:0000775 chromosome, centromeric region; GO:0000776 kinetochore; GO:0005622 intracellular; GO:0005623 cell; GO:0005694 chromosome; GO:0005737 cytoplasm; GO:0005819 spindle; GO:0005829 cytosol; GO:0005856 cytoskeleton; GO:0005874 microtubule; GO:0015630 microtubule cytoskeleton; GO:0032991 protein-containing complex; GO:0035371 microtubule plus-end; GO:0043226 organelle; GO:0043228 non-membrane-…
P09925	Surfeit locus protein 1 OS=Mus musculus OX=10090 GN=Surf1 PE=1 SV=3	Surf1	0.568	0.000149782	Down	34.798	1.546	1.641	1.516	0.855	0.949	0.868	0.722	0.651	0.761	0.89	0.763	0.848	mitochondria	K14998			GO:0006091 generation of precursor metabolites and energy; GO:0006119 oxidative phosphorylation; GO:0006139 nucleobase-containing compound metabolic process; GO:0006163 purine nucleotide metabolic process; GO:0006164 purine nucleotide biosynthetic process; GO:0006725 cellular aromatic compound metabolic process; GO:0006753 nucleoside phosphate metabolic process; GO:0006754 ATP biosynthetic proces…	GO:0005622 intracellular; GO:0005623 cell; GO:0005737 cytoplasm; GO:0005739 mitochondrion; GO:0005740 mitochondrial envelope; GO:0005743 mitochondrial inner membrane; GO:0005746 mitochondrial respirasome; GO:0016020 membrane; GO:0019866 organelle inner membrane; GO:0031090 organelle membrane; GO:0031966 mitochondrial membrane; GO:0031967 organelle envelope; GO:0031975 envelope; GO:0043226 organel…	GO:0003824 catalytic activity; GO:0004129 cytochrome-c oxidase activity; GO:0005215 transporter activity; GO:0008324 cation transmembrane transporter activity; GO:0009055 electron transfer activity; GO:0015002 heme-copper terminal oxidase activity; GO:0015075 ion transmembrane transporter activity; GO:0015077 monovalent inorganic cation transmembrane transporter activity; GO:0015078 proton transm…			C	KOG1563	Mitochondrial protein Surfeit 1/SURF1/SHY1, required for expression of cytochrome oxidase
P41274	Tumor necrosis factor ligand superfamily member 9 OS=Mus musculus OX=10090 GN=Tnfsf9 PE=1 SV=1	Tnfsf9	1.861	0.00139101	Up	33.853	0.858	0.773	0.888	1.364	1.637	1.686	0.916	1.09	0.883	0.886	0.546	0.599	cytoplasm	K05472	TNFSF9; tumor necrosis factor ligand superfamily member 9	mmu04060 Cytokine-cytokine receptor interaction	GO:0001773 myeloid dendritic cell activation; GO:0001775 cell activation; GO:0001817 regulation of cytokine production; GO:0001819 positive regulation of cytokine production; GO:0002274 myeloid leukocyte activation; GO:0002376 immune system process; GO:0002520 immune system development; GO:0002521 leukocyte differentiation; GO:0002573 myeloid leukocyte differentiation; GO:0002682 regulation of im…	GO:0005623 cell; GO:0005886 plasma membrane; GO:0016020 membrane; GO:0071944 cell periphery;	GO:0005102 signaling receptor binding; GO:0005126 cytokine receptor binding; GO:0005488 binding; GO:0005515 protein binding; GO:0032813 tumor necrosis factor receptor superfamily binding;	PF00229	TNF(Tumour Necrosis Factor) family
Q9CRC0	Vitamin K epoxide reductase complex subunit 1 OS=Mus musculus OX=10090 GN=Vkorc1 PE=1 SV=1	Vkorc1	0.666	0.00582869	Down	17.768	1.275	1.256	1.33	0.769	0.986	0.818	0.764	0.695	0.814	1.192	1.09	1.056	plasma membrane	K05357	VKORC1; vitamin-K-epoxide reductase (warfarin-sensitive) [EC:1.17.4.4]	mmu01100 Metabolic pathways; mmu00130 Ubiquinone and other terpenoid-quinone biosynthesis; mmu01240 Biosynthesis of cofactors	GO:0001501 skeletal system development; GO:0006464 cellular protein modification process; GO:0006766 vitamin metabolic process; GO:0006775 fat-soluble vitamin metabolic process; GO:0006807 nitrogen compound metabolic process; GO:0006950 response to stress; GO:0007275 multicellular organism development; GO:0007596 blood coagulation; GO:0007599 hemostasis; GO:0008152 metabolic process; GO:0009058 b…	GO:0005622 intracellular; GO:0005623 cell; GO:0005737 cytoplasm; GO:0005783 endoplasmic reticulum; GO:0012505 endomembrane system; GO:0043226 organelle; GO:0043227 membrane-bounded organelle; GO:0043229 intracellular organelle; GO:0043231 intracellular membrane-bounded organelle;	GO:0003824 catalytic activity; GO:0016491 oxidoreductase activity; GO:0016614 oxidoreductase activity, acting on CH-OH group of donors; GO:0016900 oxidoreductase activity, acting on the CH-OH group of donors, disulfide as acceptor; GO:0047057 vitamin-K-epoxide reductase (warfarin-sensitive) activity; GO:0047058 vitamin-K-epoxide reductase (warfarin-insensitive) activity;	PF07884	Vitamin K epoxide reductase family
Q9CPV1	Spindle and kinetochore-associated protein 1 OS=Mus musculus OX=10090 GN=Ska1 PE=2 SV=2	Ska1	1.656	0.00263995	Up	29.445	0.694	0.677	0.853	1.278	1.184	1.222	0.897	0.929	1.005	1.138	1.236	0.969	cytoplasm				GO:0000278 mitotic cell cycle; GO:0007049 cell cycle; GO:0007059 chromosome segregation; GO:0009987 cellular process; GO:0031110 regulation of microtubule polymerization or depolymerization; GO:0032886 regulation of microtubule-based process; GO:0033043 regulation of organelle organization; GO:0050789 regulation of biological process; GO:0050794 regulation of cellular process; GO:0051128 regulati…	GO:0000775 chromosome, centromeric region; GO:0000776 kinetochore; GO:0000777 condensed chromosome kinetochore; GO:0000779 condensed chromosome, centromeric region; GO:0000793 condensed chromosome; GO:0000940 condensed chromosome outer kinetochore; GO:0005622 intracellular; GO:0005623 cell; GO:0005694 chromosome; GO:0005737 cytoplasm; GO:0005819 spindle; GO:0005829 cytosol; GO:0005856 cytoskeleto…	GO:0005488 binding; GO:0005515 protein binding; GO:0008017 microtubule binding; GO:0008092 cytoskeletal protein binding; GO:0015631 tubulin binding;			S	KOG4832	Uncharacterized conserved protein
P03888	NADH-ubiquinone oxidoreductase chain 1 OS=Mus musculus OX=10090 GN=Mtnd1 PE=1 SV=3	Mtnd1	0.466	0.00242509	Down	36.059	1.511	1.59	1.902	0.722	0.918	0.691	0.617	0.648	0.581	1.162	0.87	0.907	plasma membrane	K03878	ND1; NADH-ubiquinone oxidoreductase chain 1 [EC:7.1.1.2]	mmu05020 Prion disease; mmu00190 Oxidative phosphorylation; mmu04714 Thermogenesis; mmu05016 Huntington disease; mmu01100 Metabolic pathways; mmu04723 Retrograde endocannabinoid signaling; mmu05014 Amyotrophic lateral sclerosis; mmu05010 Alzheimer disease; mmu05022 Pathways of neurodegeneration - multiple diseases; mmu05012 Parkinson disease	GO:0006091 generation of precursor metabolites and energy; GO:0006119 oxidative phosphorylation; GO:0006120 mitochondrial electron transport, NADH to ubiquinone; GO:0006139 nucleobase-containing compound metabolic process; GO:0006163 purine nucleotide metabolic process; GO:0006725 cellular aromatic compound metabolic process; GO:0006753 nucleoside phosphate metabolic process; GO:0006793 phosphoru…	GO:0005622 intracellular; GO:0005623 cell; GO:0005737 cytoplasm; GO:0005739 mitochondrion; GO:0005740 mitochondrial envelope; GO:0005743 mitochondrial inner membrane; GO:0005746 mitochondrial respirasome; GO:0005747 mitochondrial respiratory chain complex I; GO:0016020 membrane; GO:0019866 organelle inner membrane; GO:0030425 dendrite; GO:0030964 NADH dehydrogenase complex; GO:0031090 organelle m…	GO:0003824 catalytic activity; GO:0003954 NADH dehydrogenase activity; GO:0008137 NADH dehydrogenase (ubiquinone) activity; GO:0016491 oxidoreductase activity; GO:0016651 oxidoreductase activity, acting on NAD(P)H; GO:0016655 oxidoreductase activity, acting on NAD(P)H, quinone or similar compound as acceptor; GO:0050136 NADH dehydrogenase (quinone) activity;			C	KOG4770	NADH dehydrogenase subunit 1
Q9CPV5	Polyamine-modulated factor 1 OS=Mus musculus OX=10090 GN=Pmf1 PE=1 SV=1	Pmf1	1.714	0.000661158	Up	23.121	0.731	0.757	0.657	1.301	1.146	1.229	1.226	1.358	1.248	0.784	0.827	0.82	cytoplasm	K11546			GO:0007059 chromosome segregation; GO:0009889 regulation of biosynthetic process; GO:0009891 positive regulation of biosynthetic process; GO:0009893 positive regulation of metabolic process; GO:0009987 cellular process; GO:0010556 regulation of macromolecule biosynthetic process; GO:0010557 positive regulation of macromolecule biosynthetic process; GO:0010604 positive regulation of macromolecule …	GO:0000444 MIS12/MIND type complex; GO:0000775 chromosome, centromeric region; GO:0000776 kinetochore; GO:0000777 condensed chromosome kinetochore; GO:0000779 condensed chromosome, centromeric region; GO:0000793 condensed chromosome; GO:0005622 intracellular; GO:0005623 cell; GO:0005634 nucleus; GO:0005654 nucleoplasm; GO:0005694 chromosome; GO:0005737 cytoplasm; GO:0005794 Golgi apparatus; GO:00…	GO:0003712 transcription coregulator activity; GO:0003713 transcription coactivator activity; GO:0005488 binding; GO:0005515 protein binding; GO:0019904 protein domain specific binding; GO:0030275 LRR domain binding; GO:0043522 leucine zipper domain binding; GO:0140110 transcription regulator activity;
Q8BVK9	Sp110 nuclear body protein OS=Mus musculus OX=10090 GN=Sp110 PE=1 SV=1	Sp110	1.559	0.000829196	Up	50.14	0.602	0.623	0.633	0.898	1.052	0.946	1.051	1	1.024	1.373	1.349	1.282	nucleus	K24503			GO:0006355 regulation of transcription, DNA-templated; GO:0006357 regulation of transcription by RNA polymerase II; GO:0009605 response to external stimulus; GO:0009607 response to biotic stimulus; GO:0009617 response to bacterium; GO:0009889 regulation of biosynthetic process; GO:0010468 regulation of gene expression; GO:0010556 regulation of macromolecule biosynthetic process; GO:0010941 regula…	GO:0005622 intracellular; GO:0005623 cell; GO:0005634 nucleus; GO:0043226 organelle; GO:0043227 membrane-bounded organelle; GO:0043229 intracellular organelle; GO:0043231 intracellular membrane-bounded organelle;	GO:0000981 DNA-binding transcription factor activity, RNA polymerase II-specific; GO:0003676 nucleic acid binding; GO:0003677 DNA binding; GO:0003700 DNA-binding transcription factor activity; GO:0005488 binding; GO:0097159 organic cyclic compound binding; GO:0140110 transcription regulator activity; GO:1901363 heterocyclic compound binding;	PF03172	Sp100 domain	K	KOG2177	Predicted E3 ubiquitin ligase
Q9D958	Signal peptidase complex subunit 1 OS=Mus musculus OX=10090 GN=Spcs1 PE=2 SV=3	Spcs1	0.558	0.0234919	Down	18.186	1.153	1.346	1.669	0.967	0.632	0.728	0.834	0.74	0.771	1.031	1.304	0.901	plasma membrane	K12946	SPCS1; signal peptidase complex subunit 1 [EC:3.4.-.-]	mmu03060 Protein export	GO:0006465 signal peptide processing; GO:0006508 proteolysis; GO:0006518 peptide metabolic process; GO:0006605 protein targeting; GO:0006807 nitrogen compound metabolic process; GO:0006810 transport; GO:0006886 intracellular protein transport; GO:0008104 protein localization; GO:0008152 metabolic process; GO:0009987 cellular process; GO:0010467 gene expression; GO:0015031 protein transport; GO:00…	GO:0005622 intracellular; GO:0005623 cell; GO:0005737 cytoplasm; GO:0005783 endoplasmic reticulum; GO:0005787 signal peptidase complex; GO:0005789 endoplasmic reticulum membrane; GO:0012505 endomembrane system; GO:0016020 membrane; GO:0016021 integral component of membrane; GO:0030176 integral component of endoplasmic reticulum membrane; GO:0031224 intrinsic component of membrane; GO:0031227 intr…	GO:0005488 binding; GO:0043021 ribonucleoprotein complex binding; GO:0043022 ribosome binding; GO:0044877 protein-containing complex binding;			U	KOG4112	Signal peptidase subunit
P35456	Urokinase plasminogen activator surface receptor OS=Mus musculus OX=10090 GN=Plaur PE=1 SV=1	Plaur	2.324	0.00139436	Up	35.428	0.617	0.46	0.443	1.155	1.136	1.241	1.462	1.712	1.637	0.813	0.75	0.625	extracellular	K03985	PLAUR; plasminogen activator, urokinase receptor	mmu04610 Complement and coagulation cascades; mmu05205 Proteoglycans in cancer	GO:0000003 reproduction; GO:0001655 urogenital system development; GO:0001775 cell activation; GO:0001932 regulation of protein phosphorylation; GO:0001934 positive regulation of protein phosphorylation; GO:0002252 immune effector process; GO:0002263 cell activation involved in immune response; GO:0002274 myeloid leukocyte activation; GO:0002275 myeloid cell activation involved in immune response…	GO:0005622 intracellular; GO:0005623 cell; GO:0005737 cytoplasm; GO:0005783 endoplasmic reticulum; GO:0005788 endoplasmic reticulum lumen; GO:0005789 endoplasmic reticulum membrane; GO:0005886 plasma membrane; GO:0005887 integral component of plasma membrane; GO:0009986 cell surface; GO:0012505 endomembrane system; GO:0012506 vesicle membrane; GO:0016020 membrane; GO:0016021 integral component of…	GO:0005102 signaling receptor binding; GO:0005488 binding; GO:0005515 protein binding; GO:0019899 enzyme binding; GO:0019904 protein domain specific binding; GO:0030377 urokinase plasminogen activator receptor activity; GO:0035375 zymogen binding; GO:0038023 signaling receptor activity; GO:0060089 molecular transducer activity;	PF00021	u-PAR/Ly-6 domain
Q9WTQ8	Mitochondrial import inner membrane translocase subunit Tim23 OS=Mus musculus OX=10090 GN=Timm23 PE=1 SV=1	Timm23	0.663	0.00417397	Down	21.978	1.48	1.4	1.534	0.914	1.107	0.907	0.773	0.761	0.816	0.963	0.861	0.826	cytoplasm	K17794			GO:0006605 protein targeting; GO:0006626 protein targeting to mitochondrion; GO:0006810 transport; GO:0006839 mitochondrial transport; GO:0006886 intracellular protein transport; GO:0006996 organelle organization; GO:0007005 mitochondrion organization; GO:0008104 protein localization; GO:0009987 cellular process; GO:0015031 protein transport; GO:0015833 peptide transport; GO:0016043 cellular comp…	GO:0005622 intracellular; GO:0005623 cell; GO:0005737 cytoplasm; GO:0005739 mitochondrion; GO:0005740 mitochondrial envelope; GO:0005743 mitochondrial inner membrane; GO:0005744 TIM23 mitochondrial import inner membrane translocase complex; GO:0016020 membrane; GO:0016021 integral component of membrane; GO:0019866 organelle inner membrane; GO:0031090 organelle membrane; GO:0031224 intrinsic compo…				U	KOG3324	Mitochondrial import inner membrane translocase, subunit TIM23
P39428	TNF receptor-associated factor 1 OS=Mus musculus OX=10090 GN=Traf1 PE=1 SV=2	Traf1	2.625	0.00403059	Up	45.464	0.366	0.39	0.612	1.247	1.242	1.102	1.208	1.212	1.102	1.192	1.196	1.191	cytoplasm	K03172	TRAF1; TNF receptor-associated factor 1	mmu04210 Apoptosis; mmu04064 NF-kappa B signaling pathway; mmu05203 Viral carcinogenesis; mmu04668 TNF signaling pathway; mmu05222 Small cell lung cancer; mmu05202 Transcriptional misregulation in cancer; mmu05200 Pathways in cancer	GO:0001959 regulation of cytokine-mediated signaling pathway; GO:0006355 regulation of transcription, DNA-templated; GO:0009889 regulation of biosynthetic process; GO:0009966 regulation of signal transduction; GO:0009987 cellular process; GO:0010468 regulation of gene expression; GO:0010556 regulation of macromolecule biosynthetic process; GO:0010646 regulation of cell communication; GO:0010803 r…	GO:0005622 intracellular; GO:0005623 cell; GO:0005737 cytoplasm; GO:0005829 cytosol;	GO:0005102 signaling receptor binding; GO:0005126 cytokine receptor binding; GO:0005164 tumor necrosis factor receptor binding; GO:0005488 binding; GO:0005515 protein binding; GO:0019899 enzyme binding; GO:0031625 ubiquitin protein ligase binding; GO:0031996 thioesterase binding; GO:0032813 tumor necrosis factor receptor superfamily binding; GO:0042802 identical protein binding; GO:0044389 ubiqui…			T	KOG0297	TNF receptor-associated factor
Q9QZU9	Ubiquitin/ISG15-conjugating enzyme E2 L6 OS=Mus musculus OX=10090 GN=Ube2l6 PE=1 SV=3	Ube2l6	1.617	4.39376e-05	Up	17.841	0.588	0.628	0.595	0.979	0.95	1	1.294	1.308	1.163	1.19	1.228	1.241	nucleus	K04553	UBE2L6; ubiquitin-conjugating enzyme E2 L6 [EC:2.3.2.23]	mmu05022 Pathways of neurodegeneration - multiple diseases; mmu04120 Ubiquitin mediated proteolysis; mmu05012 Parkinson disease	GO:0000731 DNA synthesis involved in DNA repair; GO:0001817 regulation of cytokine production; GO:0001818 negative regulation of cytokine production; GO:0006139 nucleobase-containing compound metabolic process; GO:0006259 DNA metabolic process; GO:0006281 DNA repair; GO:0006301 postreplication repair; GO:0006464 cellular protein modification process; GO:0006508 proteolysis; GO:0006725 cellular ar…	GO:0005622 intracellular; GO:0005623 cell; GO:0005634 nucleus; GO:0005654 nucleoplasm; GO:0005737 cytoplasm; GO:0005829 cytosol; GO:0031974 membrane-enclosed lumen; GO:0031981 nuclear lumen; GO:0043226 organelle; GO:0043227 membrane-bounded organelle; GO:0043229 intracellular organelle; GO:0043231 intracellular membrane-bounded organelle; GO:0043233 organelle lumen; GO:0070013 intracellular organ…	GO:0003824 catalytic activity; GO:0004842 ubiquitin-protein transferase activity; GO:0005488 binding; GO:0005515 protein binding; GO:0016740 transferase activity; GO:0019787 ubiquitin-like protein transferase activity; GO:0032182 ubiquitin-like protein binding; GO:0042296 ISG15 transferase activity; GO:0043130 ubiquitin binding; GO:0140096 catalytic activity, acting on a protein;	PF00179	Ubiquitin-conjugating enzyme	O	KOG0422	Ubiquitin-protein ligase
Q8CFJ7	Solute carrier family 25 member 45 OS=Mus musculus OX=10090 GN=Slc25a45 PE=1 SV=1	Slc25a45	0.574	0.00162123	Down	31.689	1.407	1.418	1.44	0.733	0.936	0.777	0.694	0.712	0.873	1.17	0.96	0.965	extracellular	K15123			GO:0006810 transport; GO:0006839 mitochondrial transport; GO:0051179 localization; GO:0051234 establishment of localization; GO:0055085 transmembrane transport;	GO:0005622 intracellular; GO:0005623 cell; GO:0005737 cytoplasm; GO:0005739 mitochondrion; GO:0005740 mitochondrial envelope; GO:0005743 mitochondrial inner membrane; GO:0016020 membrane; GO:0016021 integral component of membrane; GO:0019866 organelle inner membrane; GO:0031090 organelle membrane; GO:0031224 intrinsic component of membrane; GO:0031966 mitochondrial membrane; GO:0031967 organelle …	GO:0005215 transporter activity; GO:0022857 transmembrane transporter activity;			C	KOG0758	Mitochondrial carnitine-acylcarnitine carrier protein
Q64519	Syndecan-3 OS=Mus musculus OX=10090 GN=Sdc3 PE=1 SV=2	Sdc3	2.241	0.00309316	Up	46.001	0.624	0.431	0.44	1.118	1.028	1.204	1.67	2.121	1.783	0.654	0.533	0.597	plasma membrane	K16337	SDC3; syndecan 3	mmu04514 Cell adhesion molecules	GO:0001523 retinoid metabolic process; GO:0002376 immune system process; GO:0006022 aminoglycan metabolic process; GO:0006023 aminoglycan biosynthetic process; GO:0006024 glycosaminoglycan biosynthetic process; GO:0006026 aminoglycan catabolic process; GO:0006027 glycosaminoglycan catabolic process; GO:0006629 lipid metabolic process; GO:0006720 isoprenoid metabolic process; GO:0006721 terpenoid …	GO:0000323 lytic vacuole; GO:0005622 intracellular; GO:0005623 cell; GO:0005737 cytoplasm; GO:0005764 lysosome; GO:0005773 vacuole; GO:0005775 vacuolar lumen; GO:0005794 Golgi apparatus; GO:0005796 Golgi lumen; GO:0005886 plasma membrane; GO:0009986 cell surface; GO:0012505 endomembrane system; GO:0016020 membrane; GO:0016021 integral component of membrane; GO:0030424 axon; GO:0031224 intrinsic c…	GO:0005488 binding; GO:0005515 protein binding; GO:0042802 identical protein binding;
Q6ZQM8	UDP-glucuronosyltransferase 1A7 OS=Mus musculus OX=10090 GN=Ugt1a7 PE=1 SV=1	Ugt1a7	0.576	0.00339005	Down	59.757	1.33	1.388	1.61	0.792	0.944	0.757	0.67	0.658	0.634	1.189	1.052	1.021	endoplasmic reticulum	K00699	UGT; glucuronosyltransferase [EC:2.4.1.17]	mmu00040 Pentose and glucuronate interconversions; mmu05204 Chemical carcinogenesis; mmu01100 Metabolic pathways; mmu00860 Porphyrin and chlorophyll metabolism; mmu00983 Drug metabolism - other enzymes; mmu00140 Steroid hormone biosynthesis; mmu00830 Retinol metabolism; mmu04976 Bile secretion; mmu00053 Ascorbate and aldarate metabolism; mmu00982 Drug metabolism - cytochrome P450; mmu00980 Metabo…	GO:0001523 retinoid metabolic process; GO:0003008 system process; GO:0005975 carbohydrate metabolic process; GO:0005996 monosaccharide metabolic process; GO:0006063 uronic acid metabolic process; GO:0006082 organic acid metabolic process; GO:0006109 regulation of carbohydrate metabolic process; GO:0006629 lipid metabolic process; GO:0006631 fatty acid metabolic process; GO:0006706 steroid catabol…	GO:0005622 intracellular; GO:0005623 cell; GO:0005737 cytoplasm; GO:0005783 endoplasmic reticulum; GO:0005789 endoplasmic reticulum membrane; GO:0012505 endomembrane system; GO:0016020 membrane; GO:0031984 organelle subcompartment; GO:0032991 protein-containing complex; GO:0042175 nuclear outer membrane-endoplasmic reticulum membrane network; GO:0043226 organelle; GO:0043227 membrane-bounded orga…	GO:0001972 retinoic acid binding; GO:0003824 catalytic activity; GO:0004857 enzyme inhibitor activity; GO:0005080 protein kinase C binding; GO:0005488 binding; GO:0005496 steroid binding; GO:0005501 retinoid binding; GO:0005504 fatty acid binding; GO:0005515 protein binding; GO:0008144 drug binding; GO:0008194 UDP-glycosyltransferase activity; GO:0008289 lipid binding; GO:0015020 glucuronosyltran…			G	KOG1192	UDP-glucuronosyl and UDP-glucosyl transferase
Q60932	Voltage-dependent anion-selective channel protein 1 OS=Mus musculus OX=10090 GN=Vdac1 PE=1 SV=3	Vdac1	0.593	0.000627426	Down	32.351	1.376	1.366	1.51	0.809	0.914	0.798	0.69	0.677	0.71	1.098	1.052	1.001	extracellular	K05862	VDAC1; voltage-dependent anion channel protein 1	mmu05020 Prion disease; mmu05164 Influenza A; mmu04218 Cellular senescence; mmu04621 NOD-like receptor signaling pathway; mmu05166 Human T-cell leukemia virus 1 infection; mmu05016 Huntington disease; mmu05014 Amyotrophic lateral sclerosis; mmu05010 Alzheimer disease; mmu04020 Calcium signaling pathway; mmu04979 Cholesterol metabolism; mmu04217 Necroptosis; mmu05017 Spinocerebellar ataxia; mmu050…	GO:0006810 transport; GO:0006811 ion transport; GO:0006820 anion transport; GO:0006914 autophagy; GO:0006915 apoptotic process; GO:0008152 metabolic process; GO:0008219 cell death; GO:0009056 catabolic process; GO:0009888 tissue development; GO:0009894 regulation of catabolic process; GO:0009987 cellular process; GO:0010506 regulation of autophagy; GO:0010821 regulation of mitochondrion organizat…	GO:0005622 intracellular; GO:0005623 cell; GO:0005737 cytoplasm; GO:0005739 mitochondrion; GO:0005740 mitochondrial envelope; GO:0005741 mitochondrial outer membrane; GO:0005757 mitochondrial permeability transition pore complex; GO:0005759 mitochondrial matrix; GO:0005886 plasma membrane; GO:0009295 nucleoid; GO:0016020 membrane; GO:0016021 integral component of membrane; GO:0019867 outer membra…	GO:0005215 transporter activity; GO:0005216 ion channel activity; GO:0005244 voltage-gated ion channel activity; GO:0005253 anion channel activity; GO:0005488 binding; GO:0005515 protein binding; GO:0008308 voltage-gated anion channel activity; GO:0008509 anion transmembrane transporter activity; GO:0015075 ion transmembrane transporter activity; GO:0015103 inorganic anion transmembrane transport…			P	KOG3126	Porin/voltage-dependent anion-selective channel protein
Q9EP69	Phosphatidylinositol-3-phosphatase SAC1 OS=Mus musculus OX=10090 GN=Sacm1l PE=1 SV=1	Sacm1l	0.609	0.000625307	Down	66.943	1.356	1.331	1.436	0.78	0.911	0.82	0.754	0.728	0.79	1.13	1.042	0.99	plasma membrane	K21797	SAC1; phosphatidylinositol 4-phosphatase [EC:3.1.3.-]	mmu04070 Phosphatidylinositol signaling system; mmu01100 Metabolic pathways; mmu00562 Inositol phosphate metabolism	GO:0006629 lipid metabolic process; GO:0006644 phospholipid metabolic process; GO:0006650 glycerophospholipid metabolic process; GO:0006661 phosphatidylinositol biosynthetic process; GO:0006793 phosphorus metabolic process; GO:0006796 phosphate-containing compound metabolic process; GO:0008152 metabolic process; GO:0008610 lipid biosynthetic process; GO:0008654 phospholipid biosynthetic process; …	GO:0000139 Golgi membrane; GO:0005622 intracellular; GO:0005623 cell; GO:0005737 cytoplasm; GO:0005783 endoplasmic reticulum; GO:0005789 endoplasmic reticulum membrane; GO:0005794 Golgi apparatus; GO:0005886 plasma membrane; GO:0005887 integral component of plasma membrane; GO:0008328 ionotropic glutamate receptor complex; GO:0012505 endomembrane system; GO:0016020 membrane; GO:0016021 integral c…	GO:0003824 catalytic activity; GO:0004438 phosphatidylinositol-3-phosphatase activity; GO:0016787 hydrolase activity; GO:0016788 hydrolase activity, acting on ester bonds; GO:0016791 phosphatase activity; GO:0034593 phosphatidylinositol bisphosphate phosphatase activity; GO:0034596 phosphatidylinositol phosphate 4-phosphatase activity; GO:0042578 phosphoric ester hydrolase activity; GO:0043812 ph…			I	KOG1889	Putative phosphoinositide phosphatase
Q3TBW2	39S ribosomal protein L10, mitochondrial OS=Mus musculus OX=10090 GN=Mrpl10 PE=1 SV=2	Mrpl10	0.602	0.00086613	Down	29.395	1.395	1.326	1.476	0.784	0.921	0.823	0.712	0.738	0.759	1.119	0.996	0.972	mitochondria	K02864	RP-L10; large subunit ribosomal protein L10	mmu03010 Ribosome	GO:0006412 translation; GO:0006414 translational elongation; GO:0006415 translational termination; GO:0006518 peptide metabolic process; GO:0006807 nitrogen compound metabolic process; GO:0008152 metabolic process; GO:0009058 biosynthetic process; GO:0009059 macromolecule biosynthetic process; GO:0009987 cellular process; GO:0010467 gene expression; GO:0016043 cellular component organization; GO:…	GO:0000313 organellar ribosome; GO:0000315 organellar large ribosomal subunit; GO:0005622 intracellular; GO:0005623 cell; GO:0005634 nucleus; GO:0005654 nucleoplasm; GO:0005737 cytoplasm; GO:0005739 mitochondrion; GO:0005740 mitochondrial envelope; GO:0005743 mitochondrial inner membrane; GO:0005759 mitochondrial matrix; GO:0005761 mitochondrial ribosome; GO:0005762 mitochondrial large ribosomal …	GO:0003735 structural constituent of ribosome; GO:0005198 structural molecule activity;			J	KOG4241	Mitochondrial ribosomal protein L10
Q497V5	S1 RNA-binding domain-containing protein 1 OS=Mus musculus OX=10090 GN=Srbd1 PE=2 SV=3	Srbd1	0.635	0.00387775	Down	110.28	1.3	1.363	1.427	0.758	0.971	0.867	0.702	0.646	0.75	1.23	1.009	0.978	nucleus							PF09371; PF12836; PF00575	Tex-like protein N-terminal domain; Helix-hairpin-helix motif; S1 RNA binding domain	K	KOG1857	Transcription accessory protein TEX, contains S1 domain
P06804	Tumor necrosis factor OS=Mus musculus OX=10090 GN=Tnf PE=1 SV=2	Tnf	3.688	0.000340896	Up	25.895	0.399	0.489	0.543	1.52	1.854	1.904	0.793	0.897	0.823	1.28	0.784	0.667	plasma membrane	K03156	TNF; tumor necrosis factor superfamily, member 2	mmu04920 Adipocytokine signaling pathway; mmu05310 Asthma; mmu05134 Legionellosis; mmu05142 Chagas disease; mmu05135 Yersinia infection; mmu05145 Toxoplasmosis; mmu04060 Cytokine-cytokine receptor interaction; mmu05330 Allograft rejection; mmu05160 Hepatitis C; mmu05205 Proteoglycans in cancer; mmu05163 Human cytomegalovirus infection; mmu04350 TGF-beta signaling pathway; mmu05170 Human immunodef…	GO:0000122 negative regulation of transcription by RNA polymerase II; GO:0000165 MAPK cascade; GO:0000185 activation of MAPKKK activity; GO:0000187 activation of MAPK activity; GO:0001101 response to acid chemical; GO:0001505 regulation of neurotransmitter levels; GO:0001666 response to hypoxia; GO:0001775 cell activation; GO:0001817 regulation of cytokine production; GO:0001818 negative regulati…	GO:0001891 phagocytic cup; GO:0005576 extracellular region; GO:0005615 extracellular space; GO:0005622 intracellular; GO:0005623 cell; GO:0005737 cytoplasm; GO:0005768 endosome; GO:0005886 plasma membrane; GO:0005887 integral component of plasma membrane; GO:0009897 external side of plasma membrane; GO:0009986 cell surface; GO:0012505 endomembrane system; GO:0016020 membrane; GO:0016021 integral …	GO:0001067 regulatory region nucleic acid binding; GO:0002020 protease binding; GO:0003676 nucleic acid binding; GO:0003677 DNA binding; GO:0005102 signaling receptor binding; GO:0005125 cytokine activity; GO:0005126 cytokine receptor binding; GO:0005164 tumor necrosis factor receptor binding; GO:0005488 binding; GO:0005515 protein binding; GO:0019899 enzyme binding; GO:0030545 receptor regulator…	PF00229	TNF(Tumour Necrosis Factor) family
P70280	Vesicle-associated membrane protein 7 OS=Mus musculus OX=10090 GN=Vamp7 PE=1 SV=1	Vamp7	0.646	0.0444049	Down	24.967	1.186		1.425	0.862		0.825	0.916		0.783	1.177		1.019	peroxisome	K08515	VAMP7; vesicle-associated membrane protein 7	mmu04130 SNARE interactions in vesicular transport	GO:0001775 cell activation; GO:0001906 cell killing; GO:0001909 leukocyte mediated cytotoxicity; GO:0002228 natural killer cell mediated immunity; GO:0002252 immune effector process; GO:0002263 cell activation involved in immune response; GO:0002274 myeloid leukocyte activation; GO:0002275 myeloid cell activation involved in immune response; GO:0002278 eosinophil activation involved in immune res…	GO:0000323 lytic vacuole; GO:0005622 intracellular; GO:0005623 cell; GO:0005737 cytoplasm; GO:0005764 lysosome; GO:0005765 lysosomal membrane; GO:0005766 primary lysosome; GO:0005768 endosome; GO:0005770 late endosome; GO:0005773 vacuole; GO:0005774 vacuolar membrane; GO:0005783 endoplasmic reticulum; GO:0005789 endoplasmic reticulum membrane; GO:0005794 Golgi apparatus; GO:0005802 trans-Golgi ne…	GO:0000149 SNARE binding; GO:0005484 SNAP receptor activity; GO:0005488 binding; GO:0005515 protein binding; GO:0019905 syntaxin binding;	PF13774	Regulated-SNARE-like domain	U	KOG0859	Synaptobrevin/VAMP-like protein
Q5NBU8	XIAP-associated factor 1 OS=Mus musculus OX=10090 GN=Xaf1 PE=1 SV=3	Xaf1	3.932	0.000250494	Up	31.117	0.281	0.216	0.297	0.943	1.134	1.045	1.17	1.16	1.233	1.551	1.522	1.499	extracellular				GO:0002376 immune system process; GO:0006950 response to stress; GO:0006952 defense response; GO:0006955 immune response; GO:0007154 cell communication; GO:0007165 signal transduction; GO:0007166 cell surface receptor signaling pathway; GO:0009987 cellular process; GO:0010033 response to organic substance; GO:0019221 cytokine-mediated signaling pathway; GO:0023052 signaling; GO:0031333 negative r…	GO:0005622 intracellular; GO:0005623 cell; GO:0005634 nucleus; GO:0005737 cytoplasm; GO:0005739 mitochondrion; GO:0005829 cytosol; GO:0043226 organelle; GO:0043227 membrane-bounded organelle; GO:0043229 intracellular organelle; GO:0043231 intracellular membrane-bounded organelle;
Q64337	Sequestosome-1 OS=Mus musculus OX=10090 GN=Sqstm1 PE=1 SV=1	Sqstm1	1.632	0.00148201	Up	48.162	0.683	0.572	0.693	1.044	1.092	1.043	1.184	1.148	1.16	1.053	1.155	1.069	nucleus	K14381	SQSTM1; sequestosome 1	mmu04137 Mitophagy - animal; mmu04380 Osteoclast differentiation; mmu04217 Necroptosis; mmu04140 Autophagy - animal; mmu05418 Fluid shear stress and atherosclerosis; mmu04218 Cellular senescence; mmu05022 Pathways of neurodegeneration - multiple diseases; mmu05014 Amyotrophic lateral sclerosis	GO:0000122 negative regulation of transcription by RNA polymerase II; GO:0000422 autophagy of mitochondrion; GO:0000423 mitophagy; GO:0001932 regulation of protein phosphorylation; GO:0001934 positive regulation of protein phosphorylation; GO:0002931 response to ischemia; GO:0006355 regulation of transcription, DNA-templated; GO:0006357 regulation of transcription by RNA polymerase II; GO:0006464…	GO:0000323 lytic vacuole; GO:0000407 phagophore assembly site; GO:0000932 P-body; GO:0005622 intracellular; GO:0005623 cell; GO:0005634 nucleus; GO:0005654 nucleoplasm; GO:0005737 cytoplasm; GO:0005764 lysosome; GO:0005767 secondary lysosome; GO:0005773 vacuole; GO:0005776 autophagosome; GO:0005829 cytosol; GO:0005929 cilium; GO:0016234 inclusion body; GO:0016235 aggresome; GO:0016604 nuclear bod…	GO:0003712 transcription coregulator activity; GO:0003824 catalytic activity; GO:0004672 protein kinase activity; GO:0004674 protein serine/threonine kinase activity; GO:0005080 protein kinase C binding; GO:0005102 signaling receptor binding; GO:0005488 binding; GO:0005515 protein binding; GO:0016301 kinase activity; GO:0016740 transferase activity; GO:0016772 transferase activity, transferring p…	PF00564; PF00569	PB1 domain; Zinc finger, ZZ type	S	KOG4582	Uncharacterized conserved protein, contains ZZ-type Zn-finger
Q91ZR1	Ras-related protein Rab-4B OS=Mus musculus OX=10090 GN=Rab4b PE=1 SV=2	Rab4b	0.649	0.000868523	Down	23.629	1.299	1.339	1.281	0.771	0.884	0.89	0.827	0.779	0.877	1.115	1.028	1.021	mitochondria	K07880			GO:0006810 transport; GO:0008643 carbohydrate transport; GO:0008645 hexose transmembrane transport; GO:0015749 monosaccharide transmembrane transport; GO:0030100 regulation of endocytosis; GO:0032879 regulation of localization; GO:0034219 carbohydrate transmembrane transport; GO:0046323 glucose import; GO:0050789 regulation of biological process; GO:0050794 regulation of cellular process; GO:0051…	GO:0005622 intracellular; GO:0005623 cell; GO:0005737 cytoplasm; GO:0005768 endosome; GO:0012505 endomembrane system; GO:0030141 secretory granule; GO:0031410 cytoplasmic vesicle; GO:0031982 vesicle; GO:0032593 insulin-responsive compartment; GO:0043226 organelle; GO:0043227 membrane-bounded organelle; GO:0043229 intracellular organelle; GO:0048471 perinuclear region of cytoplasm; GO:0055037 recy…		PF00071	Ras family	U	KOG0086	GTPase Rab4, small G protein superfamily
Q9ES64	Harmonin OS=Mus musculus OX=10090 GN=Ush1c PE=1 SV=1	Ush1c	1.676	0.00698822	Up	102.28	0.754	0.746	0.572	1.196	1.05	1.226	1.278	1.471	1.283	0.804	0.83	0.88	nucleus	K21877			GO:0000086 G2/M transition of mitotic cell cycle; GO:0000278 mitotic cell cycle; GO:0001894 tissue homeostasis; GO:0001895 retina homeostasis; GO:0002065 columnar/cuboidal epithelial cell differentiation; GO:0003008 system process; GO:0006996 organelle organization; GO:0007010 cytoskeleton organization; GO:0007015 actin filament organization; GO:0007049 cell cycle; GO:0007275 multicellular organi…	GO:0001750 photoreceptor outer segment; GO:0001917 photoreceptor inner segment; GO:0005622 intracellular; GO:0005623 cell; GO:0005737 cytoplasm; GO:0005829 cytosol; GO:0005886 plasma membrane; GO:0005902 microvillus; GO:0005903 brush border; GO:0005929 cilium; GO:0016020 membrane; GO:0032420 stereocilium; GO:0032421 stereocilium bundle; GO:0042995 cell projection; GO:0043005 neuron projection; GO…	GO:0005488 binding; GO:0005515 protein binding; GO:0008092 cytoskeletal protein binding; GO:0017022 myosin binding; GO:0030507 spectrin binding; GO:0032029 myosin tail binding; GO:0032036 myosin heavy chain binding;	PF00595	PDZ domain (Also known as DHR or GLGF)	S	KOG3528	FOG: PDZ domain
Q6PAM1	Alpha-taxilin OS=Mus musculus OX=10090 GN=Txlna PE=1 SV=1	Txlna	1.622	0.00193832	Up	62.368	0.708	0.734	0.644	1.166	1.011	1.206	1.423	1.518	1.384	0.772	0.823	0.786	nucleus				GO:0001775 cell activation; GO:0002376 immune system process; GO:0007154 cell communication; GO:0007165 signal transduction; GO:0007166 cell surface receptor signaling pathway; GO:0008283 cell population proliferation; GO:0009966 regulation of signal transduction; GO:0009987 cellular process; GO:0010033 response to organic substance; GO:0010469 regulation of signaling receptor activity; GO:001064…	GO:0005576 extracellular region; GO:0005622 intracellular; GO:0005623 cell; GO:0005737 cytoplasm; GO:0005829 cytosol;	GO:0005102 signaling receptor binding; GO:0005125 cytokine activity; GO:0005488 binding; GO:0005515 protein binding; GO:0030372 high molecular weight B cell growth factor receptor binding; GO:0030545 receptor regulator activity; GO:0048018 receptor ligand activity; GO:0070851 growth factor receptor binding; GO:0098772 molecular function regulator;			Z	KOG1850	Myosin-like coiled-coil protein
Q5XG71	Small subunit processome component 20 homolog OS=Mus musculus OX=10090 GN=Utp20 PE=1 SV=2	Utp20	0.422	0.00147711	Down	317.74	1.531	1.503	1.869	0.603	0.808	0.657	0.537	0.557	0.54	1.337	1.082	1.004	nucleus	K14772			GO:0000447 endonucleolytic cleavage in ITS1 to separate SSU-rRNA from 5.8S rRNA and LSU-rRNA from tricistronic rRNA transcript (SSU-rRNA, 5.8S rRNA, LSU-rRNA); GO:0000460 maturation of 5.8S rRNA; GO:0000462 maturation of SSU-rRNA from tricistronic rRNA transcript (SSU-rRNA, 5.8S rRNA, LSU-rRNA); GO:0000466 maturation of 5.8S rRNA from tricistronic rRNA transcript (SSU-rRNA, 5.8S rRNA, LSU-rRNA); …	GO:0005622 intracellular; GO:0005623 cell; GO:0005634 nucleus; GO:0005654 nucleoplasm; GO:0005730 nucleolus; GO:0005737 cytoplasm; GO:0005886 plasma membrane; GO:0016020 membrane; GO:0030684 preribosome; GO:0030686 90S preribosome; GO:0030688 preribosome, small subunit precursor; GO:0031974 membrane-enclosed lumen; GO:0031981 nuclear lumen; GO:0032040 small-subunit processome; GO:0032991 protein-…				V	KOG1823	DRIM (Down-regulated in metastasis)-like proteins
P25446	Tumor necrosis factor receptor superfamily member 6 OS=Mus musculus OX=10090 GN=Fas PE=1 SV=2	Fas	2.481	0.000308708	Up	37.437	0.445	0.56	0.468	1.241	1.136	1.278	1.486	1.425	1.391	0.871	0.939	0.878	extracellular	K04390	TNFRSF6; tumor necrosis factor receptor superfamily member 6	mmu05165 Human papillomavirus infection; mmu05161 Hepatitis B; mmu05320 Autoimmune thyroid disease; mmu05142 Chagas disease; mmu05332 Graft-versus-host disease; mmu05167 Kaposi sarcoma-associated herpesvirus infection; mmu05169 Epstein-Barr virus infection; mmu04060 Cytokine-cytokine receptor interaction; mmu05330 Allograft rejection; mmu01524 Platinum drug resistance; mmu05160 Hepatitis C; mmu05…	GO:0000003 reproduction; GO:0000302 response to reactive oxygen species; GO:0001101 response to acid chemical; GO:0001552 ovarian follicle atresia; GO:0001666 response to hypoxia; GO:0001678 cellular glucose homeostasis; GO:0001775 cell activation; GO:0001776 leukocyte homeostasis; GO:0001889 liver development; GO:0001932 regulation of protein phosphorylation; GO:0001934 positive regulation of pr…	GO:0005576 extracellular region; GO:0005615 extracellular space; GO:0005622 intracellular; GO:0005623 cell; GO:0005634 nucleus; GO:0005654 nucleoplasm; GO:0005737 cytoplasm; GO:0005739 mitochondrion; GO:0005829 cytosol; GO:0005886 plasma membrane; GO:0005887 integral component of plasma membrane; GO:0009897 external side of plasma membrane; GO:0009986 cell surface; GO:0012505 endomembrane system;…	GO:0002020 protease binding; GO:0004888 transmembrane signaling receptor activity; GO:0005031 tumor necrosis factor-activated receptor activity; GO:0005035 death receptor activity; GO:0005488 binding; GO:0005515 protein binding; GO:0005516 calmodulin binding; GO:0019899 enzyme binding; GO:0019900 kinase binding; GO:0019955 cytokine binding; GO:0038023 signaling receptor activity; GO:0042802 ident…	PF00020; PF00531	TNFR/NGFR cysteine-rich region; Death domain
Q8K2Y7	39S ribosomal protein L47, mitochondrial OS=Mus musculus OX=10090 GN=Mrpl47 PE=1 SV=2	Mrpl47	0.654	0.000172878	Down	29.725	1.326	1.326	1.368	0.858	0.929	0.844	0.769	0.757	0.788	1.052	1.015	0.976	mitochondria	K17428			GO:0006412 translation; GO:0006414 translational elongation; GO:0006415 translational termination; GO:0006518 peptide metabolic process; GO:0006807 nitrogen compound metabolic process; GO:0008152 metabolic process; GO:0009058 biosynthetic process; GO:0009059 macromolecule biosynthetic process; GO:0009987 cellular process; GO:0010467 gene expression; GO:0016043 cellular component organization; GO:…	GO:0000313 organellar ribosome; GO:0000315 organellar large ribosomal subunit; GO:0005622 intracellular; GO:0005623 cell; GO:0005737 cytoplasm; GO:0005739 mitochondrion; GO:0005740 mitochondrial envelope; GO:0005743 mitochondrial inner membrane; GO:0005759 mitochondrial matrix; GO:0005761 mitochondrial ribosome; GO:0005762 mitochondrial large ribosomal subunit; GO:0005840 ribosome; GO:0015934 lar…	GO:0003735 structural constituent of ribosome; GO:0005198 structural molecule activity;			J	KOG3331	Mitochondrial/chloroplast ribosomal protein L4/L29
Q9CPR5	39S ribosomal protein L15, mitochondrial OS=Mus musculus OX=10090 GN=Mrpl15 PE=1 SV=1	Mrpl15	0.503	0.00135714	Down	33.541	1.492	1.516	1.767	0.749	0.912	0.739	0.621	0.617	0.687	1.116	0.938	0.887	mitochondria	K02876	RP-L15; large subunit ribosomal protein L15	mmu03010 Ribosome	GO:0000002 mitochondrial genome maintenance; GO:0006412 translation; GO:0006414 translational elongation; GO:0006415 translational termination; GO:0006518 peptide metabolic process; GO:0006807 nitrogen compound metabolic process; GO:0006996 organelle organization; GO:0007005 mitochondrion organization; GO:0008152 metabolic process; GO:0009058 biosynthetic process; GO:0009059 macromolecule biosynt…	GO:0000313 organellar ribosome; GO:0000315 organellar large ribosomal subunit; GO:0005622 intracellular; GO:0005623 cell; GO:0005737 cytoplasm; GO:0005739 mitochondrion; GO:0005740 mitochondrial envelope; GO:0005743 mitochondrial inner membrane; GO:0005759 mitochondrial matrix; GO:0005761 mitochondrial ribosome; GO:0005762 mitochondrial large ribosomal subunit; GO:0005840 ribosome; GO:0015934 lar…	GO:0003735 structural constituent of ribosome; GO:0005198 structural molecule activity;			J	KOG0846	Mitochondrial/chloroplast ribosomal protein L15/L10
E9Q555	E3 ubiquitin-protein ligase RNF213 OS=Mus musculus OX=10090 GN=Rnf213 PE=1 SV=2	Rnf213	1.598	0.00443908	Up	584.78	0.552	0.515	0.502	0.736	0.953	0.818	0.929	0.863	0.911	1.728	1.677	1.712	plasma membrane	K22754			GO:0001525 angiogenesis; GO:0001568 blood vessel development; GO:0001944 vasculature development; GO:0002040 sprouting angiogenesis; GO:0006464 cellular protein modification process; GO:0006508 proteolysis; GO:0006511 ubiquitin-dependent protein catabolic process; GO:0006807 nitrogen compound metabolic process; GO:0007275 multicellular organism development; GO:0008152 metabolic process; GO:000905…	GO:0005622 intracellular; GO:0005623 cell; GO:0005634 nucleus; GO:0005730 nucleolus; GO:0005737 cytoplasm; GO:0005829 cytosol; GO:0031974 membrane-enclosed lumen; GO:0031981 nuclear lumen; GO:0043226 organelle; GO:0043227 membrane-bounded organelle; GO:0043228 non-membrane-bounded organelle; GO:0043229 intracellular organelle; GO:0043231 intracellular membrane-bounded organelle; GO:0043232 intrac…	GO:0003824 catalytic activity; GO:0004842 ubiquitin-protein transferase activity; GO:0016462 pyrophosphatase activity; GO:0016740 transferase activity; GO:0016787 hydrolase activity; GO:0016817 hydrolase activity, acting on acid anhydrides; GO:0016818 hydrolase activity, acting on acid anhydrides, in phosphorus-containing anhydrides; GO:0016887 ATPase activity; GO:0017111 nucleoside-triphosphatas…
Q91YU8	Suppressor of SWI4 1 homolog OS=Mus musculus OX=10090 GN=Ppan PE=1 SV=2	Ppan	0.506	0.00144253	Down	52.755	1.51	1.483	1.712	0.719	0.915	0.745	0.648	0.627	0.721	1.155	0.977	0.941	nucleus	K14859			GO:0000027 ribosomal large subunit assembly; GO:0001558 regulation of cell growth; GO:0001560 regulation of cell growth by extracellular stimulus; GO:0006996 organelle organization; GO:0007154 cell communication; GO:0009605 response to external stimulus; GO:0009987 cellular process; GO:0009991 response to extracellular stimulus; GO:0016043 cellular component organization; GO:0022607 cellular comp…	GO:0005622 intracellular; GO:0005623 cell; GO:0005634 nucleus; GO:0030684 preribosome; GO:0030687 preribosome, large subunit precursor; GO:0032991 protein-containing complex; GO:0043226 organelle; GO:0043227 membrane-bounded organelle; GO:0043229 intracellular organelle; GO:0043231 intracellular membrane-bounded organelle; GO:1990904 ribonucleoprotein complex;	GO:0003676 nucleic acid binding; GO:0003723 RNA binding; GO:0005488 binding; GO:0019843 rRNA binding; GO:0097159 organic cyclic compound binding; GO:1901363 heterocyclic compound binding;	PF04427	Brix domain	J	KOG2963	RNA-binding protein required for 60S ribosomal subunit biogenesis
Q8BP27	Swi5-dependent recombination DNA repair protein 1 homolog OS=Mus musculus OX=10090 GN=Sfr1 PE=1 SV=2	Sfr1	1.634	0.000421706	Up	35.182	0.719	0.774	0.772	1.324	1.16	1.218	1.262	1.35	1.202	0.701	0.722	0.765	nucleus				GO:0000724 double-strand break repair via homologous recombination; GO:0000725 recombinational repair; GO:0006139 nucleobase-containing compound metabolic process; GO:0006259 DNA metabolic process; GO:0006281 DNA repair; GO:0006302 double-strand break repair; GO:0006310 DNA recombination; GO:0006355 regulation of transcription, DNA-templated; GO:0006725 cellular aromatic compound metabolic proces…	GO:0000228 nuclear chromosome; GO:0000785 chromatin; GO:0000790 nuclear chromatin; GO:0005622 intracellular; GO:0005623 cell; GO:0005634 nucleus; GO:0005694 chromosome; GO:0031974 membrane-enclosed lumen; GO:0031981 nuclear lumen; GO:0032798 Swi5-Sfr1 complex; GO:0032991 protein-containing complex; GO:0033061 DNA recombinase mediator complex; GO:0043226 organelle; GO:0043227 membrane-bounded orga…	GO:0003712 transcription coregulator activity; GO:0003713 transcription coactivator activity; GO:0030374 nuclear receptor transcription coactivator activity; GO:0140110 transcription regulator activity;
Q61263	Sterol O-acyltransferase 1 OS=Mus musculus OX=10090 GN=Soat1 PE=1 SV=2	Soat1	0.414	0.00296323	Down	63.798	1.516	1.573	1.869	0.602	0.861	0.592	0.546	0.572	0.554	1.29	0.992	1.023	plasma membrane	K00637	SOAT; sterol O-acyltransferase [EC:2.3.1.26]	mmu00100 Steroid biosynthesis; mmu04979 Cholesterol metabolism	GO:0006066 alcohol metabolic process; GO:0006629 lipid metabolic process; GO:0006810 transport; GO:0006869 lipid transport; GO:0008152 metabolic process; GO:0008202 steroid metabolic process; GO:0008203 cholesterol metabolic process; GO:0009889 regulation of biosynthetic process; GO:0009891 positive regulation of biosynthetic process; GO:0009893 positive regulation of metabolic process; GO:000998…	GO:0005622 intracellular; GO:0005623 cell; GO:0005737 cytoplasm; GO:0005783 endoplasmic reticulum; GO:0005789 endoplasmic reticulum membrane; GO:0012505 endomembrane system; GO:0016020 membrane; GO:0031984 organelle subcompartment; GO:0042175 nuclear outer membrane-endoplasmic reticulum membrane network; GO:0043226 organelle; GO:0043227 membrane-bounded organelle; GO:0043229 intracellular organel…	GO:0000062 fatty-acyl-CoA binding; GO:0000166 nucleotide binding; GO:0003824 catalytic activity; GO:0004772 sterol O-acyltransferase activity; GO:0005488 binding; GO:0005496 steroid binding; GO:0008289 lipid binding; GO:0008374 O-acyltransferase activity; GO:0015485 cholesterol binding; GO:0016740 transferase activity; GO:0016746 transferase activity, transferring acyl groups; GO:0016747 transfer…			I	KOG0380	Sterol O-acyltransferase/Diacylglycerol O-acyltransferase
P25119	Tumor necrosis factor receptor superfamily member 1B OS=Mus musculus OX=10090 GN=Tnfrsf1b PE=2 SV=1	Tnfrsf1b	2.827	5.63248e-05	Up	50.319	0.576	0.638	0.53	1.679	1.572	1.679	1.242	1.277	1.204	0.542	0.594	0.663	extracellular	K05141	TNFRSF1B; tumor necrosis factor receptor superfamily member 1B	mmu04060 Cytokine-cytokine receptor interaction; mmu04920 Adipocytokine signaling pathway; mmu04668 TNF signaling pathway; mmu05022 Pathways of neurodegeneration - multiple diseases; mmu04061 Viral protein interaction with cytokine and cytokine receptor; mmu05170 Human immunodeficiency virus 1 infection; mmu05014 Amyotrophic lateral sclerosis	GO:0001775 cell activation; GO:0002237 response to molecule of bacterial origin; GO:0002252 immune effector process; GO:0002263 cell activation involved in immune response; GO:0002274 myeloid leukocyte activation; GO:0002275 myeloid cell activation involved in immune response; GO:0002283 neutrophil activation involved in immune response; GO:0002366 leukocyte activation involved in immune response…	GO:0005576 extracellular region; GO:0005622 intracellular; GO:0005623 cell; GO:0005634 nucleus; GO:0005737 cytoplasm; GO:0005886 plasma membrane; GO:0005887 integral component of plasma membrane; GO:0012505 endomembrane system; GO:0012506 vesicle membrane; GO:0016020 membrane; GO:0016021 integral component of membrane; GO:0030141 secretory granule; GO:0030424 axon; GO:0030659 cytoplasmic vesicle …	GO:0004888 transmembrane signaling receptor activity; GO:0005031 tumor necrosis factor-activated receptor activity; GO:0005035 death receptor activity; GO:0005488 binding; GO:0005515 protein binding; GO:0019899 enzyme binding; GO:0031625 ubiquitin protein ligase binding; GO:0038023 signaling receptor activity; GO:0044389 ubiquitin-like protein ligase binding; GO:0060089 molecular transducer activ…	PF00020	TNFR/NGFR cysteine-rich region
Q8BN82	Sialin OS=Mus musculus OX=10090 GN=Slc17a5 PE=1 SV=2	Slc17a5	0.638	0.000716011	Down	54.369	1.337	1.46	1.296	0.914	0.82	0.879	0.944	0.952	0.956	0.811	0.814	0.852	plasma membrane	K12301	SLC17A5; MFS transporter, ACS family, solute carrier family 17 (sodium-dependent inorganic phosphate cotransporter), member 5	mmu04142 Lysosome	GO:0006810 transport; GO:0006811 ion transport; GO:0006812 cation transport; GO:0006820 anion transport; GO:0008643 carbohydrate transport; GO:0009605 response to external stimulus; GO:0009607 response to biotic stimulus; GO:0009617 response to bacterium; GO:0015672 monovalent inorganic cation transport; GO:0015711 organic anion transport; GO:0015739 sialic acid transport; GO:0015849 organic acid…	GO:0000323 lytic vacuole; GO:0005622 intracellular; GO:0005623 cell; GO:0005737 cytoplasm; GO:0005764 lysosome; GO:0005765 lysosomal membrane; GO:0005773 vacuole; GO:0005774 vacuolar membrane; GO:0005829 cytosol; GO:0005886 plasma membrane; GO:0005887 integral component of plasma membrane; GO:0016020 membrane; GO:0016021 integral component of membrane; GO:0031090 organelle membrane; GO:0031224 in…	GO:0005215 transporter activity; GO:0005342 organic acid transmembrane transporter activity; GO:0005351 carbohydrate:proton symporter activity; GO:0005402 carbohydrate:cation symporter activity; GO:0008324 cation transmembrane transporter activity; GO:0008509 anion transmembrane transporter activity; GO:0008514 organic anion transmembrane transporter activity; GO:0015075 ion transmembrane transpo…			G	KOG2532	Permease of the major facilitator superfamily
Q99LQ4	Small vasohibin-binding protein OS=Mus musculus OX=10090 GN=Svbp PE=1 SV=1	Svbp	1.618	0.00032227	Up	7.8359	0.798	0.81	0.761	1.196	1.276	1.36	1.455	1.477	1.444	0.611	0.51	0.486	nucleus	K23357			GO:0002790 peptide secretion; GO:0006810 transport; GO:0008104 protein localization; GO:0009306 protein secretion; GO:0009892 negative regulation of metabolic process; GO:0009987 cellular process; GO:0010594 regulation of endothelial cell migration; GO:0010596 negative regulation of endothelial cell migration; GO:0010605 negative regulation of macromolecule metabolic process; GO:0010632 regulatio…	GO:0005623 cell; GO:0045177 apical part of cell;
A4Q9F1	Protein monoglycylase TTLL8 OS=Mus musculus OX=10090 GN=Ttll8 PE=1 SV=1	Ttll8	0.358	0.00361564	Down	94.914	2.087	2.078	2.923	0.893	0.99	0.654	0.7	0.677	0.466	0.375	0.296	0.123	mitochondria	K16608			GO:0006464 cellular protein modification process; GO:0006807 nitrogen compound metabolic process; GO:0006996 organelle organization; GO:0008152 metabolic process; GO:0009987 cellular process; GO:0016043 cellular component organization; GO:0018094 protein polyglycylation; GO:0018193 peptidyl-amino acid modification; GO:0018200 peptidyl-glutamic acid modification; GO:0019538 protein metabolic proce…	GO:0005622 intracellular; GO:0005623 cell; GO:0005737 cytoplasm; GO:0005829 cytosol; GO:0005856 cytoskeleton; GO:0005929 cilium; GO:0005930 axoneme; GO:0015630 microtubule cytoskeleton; GO:0032838 plasma membrane bounded cell projection cytoplasm; GO:0042995 cell projection; GO:0043226 organelle; GO:0043228 non-membrane-bounded organelle; GO:0043229 intracellular organelle; GO:0043232 intracellul…	GO:0003824 catalytic activity; GO:0016874 ligase activity; GO:0016879 ligase activity, forming carbon-nitrogen bonds; GO:0016881 acid-amino acid ligase activity; GO:0070735 protein-glycine ligase activity; GO:0070736 protein-glycine ligase activity, initiating; GO:0140096 catalytic activity, acting on a protein;			O	KOG2157	Predicted tubulin-tyrosine ligase
Q8C5L7	RNA-binding protein 34 OS=Mus musculus OX=10090 GN=Rbm34 PE=1 SV=2	Rbm34	0.658	0.000689936	Down	49.116	1.35	1.34	1.43	0.851	0.972	0.888	0.672	0.729	0.777	1.117	1.01	0.978	nucleus	K14837				GO:0005622 intracellular; GO:0005623 cell; GO:0005634 nucleus; GO:0005730 nucleolus; GO:0031974 membrane-enclosed lumen; GO:0031981 nuclear lumen; GO:0043226 organelle; GO:0043227 membrane-bounded organelle; GO:0043228 non-membrane-bounded organelle; GO:0043229 intracellular organelle; GO:0043231 intracellular membrane-bounded organelle; GO:0043232 intracellular non-membrane-bounded organelle; GO…		PF00076	RNA recognition motif. (a.k.a. RRM, RBD, or RNP domain)	A	KOG0118	FOG: RRM domain
Q3U2C5	E3 ubiquitin-protein ligase RNF149 OS=Mus musculus OX=10090 GN=Rnf149 PE=1 SV=3	Rnf149	1.532	0.000311846	Up	42.552	0.787	0.784	0.807	1.283	1.136	1.223	1.278	1.229	1.136	0.725	0.884	0.849	extracellular	K15704			GO:0001932 regulation of protein phosphorylation; GO:0001933 negative regulation of protein phosphorylation; GO:0006464 cellular protein modification process; GO:0006807 nitrogen compound metabolic process; GO:0008152 metabolic process; GO:0009892 negative regulation of metabolic process; GO:0009966 regulation of signal transduction; GO:0009968 negative regulation of signal transduction; GO:00099…		GO:0003824 catalytic activity; GO:0004842 ubiquitin-protein transferase activity; GO:0016740 transferase activity; GO:0019787 ubiquitin-like protein transferase activity; GO:0061630 ubiquitin protein ligase activity; GO:0061659 ubiquitin-like protein ligase activity; GO:0140096 catalytic activity, acting on a protein;	PF13639	Ring finger domain	O	KOG4628	Predicted E3 ubiquitin ligase
Q99N95	39S ribosomal protein L3, mitochondrial OS=Mus musculus OX=10090 GN=Mrpl3 PE=1 SV=1	Mrpl3	0.631	0.000754386	Down	39.109	1.37	1.446	1.496	0.885	0.983	0.852	0.768	0.674	0.802	1.022	0.928	0.966	cytoplasm	K02906	RP-L3; large subunit ribosomal protein L3	mmu03010 Ribosome	GO:0006412 translation; GO:0006414 translational elongation; GO:0006415 translational termination; GO:0006518 peptide metabolic process; GO:0006807 nitrogen compound metabolic process; GO:0008152 metabolic process; GO:0009058 biosynthetic process; GO:0009059 macromolecule biosynthetic process; GO:0009987 cellular process; GO:0010467 gene expression; GO:0016043 cellular component organization; GO:…	GO:0000313 organellar ribosome; GO:0000315 organellar large ribosomal subunit; GO:0005622 intracellular; GO:0005623 cell; GO:0005737 cytoplasm; GO:0005739 mitochondrion; GO:0005740 mitochondrial envelope; GO:0005743 mitochondrial inner membrane; GO:0005759 mitochondrial matrix; GO:0005761 mitochondrial ribosome; GO:0005762 mitochondrial large ribosomal subunit; GO:0005840 ribosome; GO:0015934 lar…	GO:0003735 structural constituent of ribosome; GO:0005198 structural molecule activity;			J	KOG3141	Mitochondrial/chloroplast ribosomal protein L3
P42225	Signal transducer and activator of transcription 1 OS=Mus musculus OX=10090 GN=Stat1 PE=1 SV=1	Stat1	1.922	2.90402e-05	Up	87.196	0.455	0.462	0.423	0.834	0.868	0.873	1.268	1.205	1.173	1.424	1.539	1.514	nucleus	K11220	STAT1; signal transducer and activator of transcription 1	mmu04630 JAK-STAT signaling pathway; mmu05165 Human papillomavirus infection; mmu05161 Hepatitis B; mmu04658 Th1 and Th2 cell differentiation; mmu05145 Toxoplasmosis; mmu05167 Kaposi sarcoma-associated herpesvirus infection; mmu05169 Epstein-Barr virus infection; mmu04659 Th17 cell differentiation; mmu04919 Thyroid hormone signaling pathway; mmu05160 Hepatitis C; mmu05162 Measles; mmu04917 Prolac…	GO:0000122 negative regulation of transcription by RNA polymerase II; GO:0001655 urogenital system development; GO:0001656 metanephros development; GO:0001817 regulation of cytokine production; GO:0001819 positive regulation of cytokine production; GO:0001822 kidney development; GO:0001936 regulation of endothelial cell proliferation; GO:0001937 negative regulation of endothelial cell proliferati…	GO:0000228 nuclear chromosome; GO:0000785 chromatin; GO:0000790 nuclear chromatin; GO:0005622 intracellular; GO:0005623 cell; GO:0005634 nucleus; GO:0005654 nucleoplasm; GO:0005694 chromosome; GO:0005730 nucleolus; GO:0005737 cytoplasm; GO:0005829 cytosol; GO:0030424 axon; GO:0030425 dendrite; GO:0031974 membrane-enclosed lumen; GO:0031981 nuclear lumen; GO:0032991 protein-containing complex; GO:…	GO:0000976 transcription regulatory region sequence-specific DNA binding; GO:0000977 RNA polymerase II transcription regulatory region sequence-specific DNA binding; GO:0000978 RNA polymerase II cis-regulatory region sequence-specific DNA binding; GO:0000979 RNA polymerase II core promoter sequence-specific DNA binding; GO:0000981 DNA-binding transcription factor activity, RNA polymerase II-speci…	PF02865; PF02864; PF00017; PF12162	STAT protein, protein interaction domain; STAT protein, DNA binding domain; SH2 domain; STAT1 TAZ2 binding domain	K	KOG3667	STAT protein
Q9Z0V7	Mitochondrial import inner membrane translocase subunit Tim17-B OS=Mus musculus OX=10090 GN=Timm17b PE=1 SV=1	Timm17b	0.62	0.0146331	Down	18.352	1.278	1.489	1.579	0.731	0.962	1.002	0.873	0.804	0.901	1.131	0.781	0.571	plasma membrane	K17795			GO:0006605 protein targeting; GO:0006626 protein targeting to mitochondrion; GO:0006810 transport; GO:0006839 mitochondrial transport; GO:0006886 intracellular protein transport; GO:0006996 organelle organization; GO:0007005 mitochondrion organization; GO:0008104 protein localization; GO:0009987 cellular process; GO:0015031 protein transport; GO:0015833 peptide transport; GO:0016043 cellular comp…	GO:0005622 intracellular; GO:0005623 cell; GO:0005737 cytoplasm; GO:0005739 mitochondrion; GO:0005740 mitochondrial envelope; GO:0005743 mitochondrial inner membrane; GO:0005744 TIM23 mitochondrial import inner membrane translocase complex; GO:0016020 membrane; GO:0016021 integral component of membrane; GO:0019866 organelle inner membrane; GO:0031090 organelle membrane; GO:0031224 intrinsic compo…				U	KOG1652	Mitochondrial import inner membrane translocase, subunit TIM17
Q8VD26	Transmembrane protein 143 OS=Mus musculus OX=10090 GN=Tmem143 PE=1 SV=1	Tmem143	0.411	0.030229	Down	51.595	1.904	1.624		0.625	0.824		0.524	0.661		0.963	0.918		plasma membrane				GO:0002244 hematopoietic progenitor cell differentiation; GO:0002376 immune system process; GO:0002520 immune system development; GO:0007275 multicellular organism development; GO:0009987 cellular process; GO:0030097 hemopoiesis; GO:0030154 cell differentiation; GO:0032501 multicellular organismal process; GO:0032502 developmental process; GO:0048513 animal organ development; GO:0048534 hematopoi…	GO:0005622 intracellular; GO:0005623 cell; GO:0005737 cytoplasm; GO:0005739 mitochondrion; GO:0043226 organelle; GO:0043227 membrane-bounded organelle; GO:0043229 intracellular organelle; GO:0043231 intracellular membrane-bounded organelle;
B1AZI6	THO complex subunit 2 OS=Mus musculus OX=10090 GN=Thoc2 PE=1 SV=1	Thoc2	0.66	0.00806257	Down	182.77	1.246	1.211	1.426	0.799	0.975	0.787	0.745	0.702	0.68	1.227	1.101	1.138	cytoplasm	K12879	THOC2; THO complex subunit 2	mmu03040 Spliceosome; mmu03013 RNA transport	GO:0000902 cell morphogenesis; GO:0001701 in utero embryonic development; GO:0001824 blastocyst development; GO:0006403 RNA localization; GO:0006405 RNA export from nucleus; GO:0006406 mRNA export from nucleus; GO:0006611 protein export from nucleus; GO:0006810 transport; GO:0006886 intracellular protein transport; GO:0006913 nucleocytoplasmic transport; GO:0007275 multicellular organism developm…	GO:0000346 transcription export complex; GO:0000347 THO complex; GO:0000445 THO complex part of transcription export complex; GO:0005622 intracellular; GO:0005623 cell; GO:0005634 nucleus; GO:0032991 protein-containing complex; GO:0043226 organelle; GO:0043227 membrane-bounded organelle; GO:0043229 intracellular organelle; GO:0043231 intracellular membrane-bounded organelle;	GO:0003676 nucleic acid binding; GO:0003723 RNA binding; GO:0003729 mRNA binding; GO:0005488 binding; GO:0097159 organic cyclic compound binding; GO:1901363 heterocyclic compound binding;			K	KOG1874	KEKE-like motif-containing transcription regulator (Rlr1)/suppressor of sin4
Q9JLT4	Thioredoxin reductase 2, mitochondrial OS=Mus musculus OX=10090 GN=Txnrd2 PE=1 SV=4	Txnrd2	0.657	0.0119755	Down	56.602	1.372	1.322	1.705	0.938	1.063	0.89	0.887	0.817	0.929	0.778	0.843	0.569	mitochondria	K22182	TXNRD; thioredoxin reductase (NADPH) [EC:1.8.1.9]	mmu00450 Selenocompound metabolism; mmu05225 Hepatocellular carcinoma; mmu05200 Pathways in cancer	GO:0000302 response to reactive oxygen species; GO:0000305 response to oxygen radical; GO:0002376 immune system process; GO:0002520 immune system development; GO:0006950 response to stress; GO:0006979 response to oxidative stress; GO:0007275 multicellular organism development; GO:0007507 heart development; GO:0008152 metabolic process; GO:0009628 response to abiotic stimulus; GO:0009636 response …	GO:0005622 intracellular; GO:0005623 cell; GO:0005737 cytoplasm; GO:0005739 mitochondrion; GO:0005759 mitochondrial matrix; GO:0005829 cytosol; GO:0030424 axon; GO:0030425 dendrite; GO:0031974 membrane-enclosed lumen; GO:0036477 somatodendritic compartment; GO:0042995 cell projection; GO:0043005 neuron projection; GO:0043025 neuronal cell body; GO:0043226 organelle; GO:0043227 membrane-bounded or…	GO:0003824 catalytic activity; GO:0004791 thioredoxin-disulfide reductase activity; GO:0005488 binding; GO:0005515 protein binding; GO:0015036 disulfide oxidoreductase activity; GO:0016209 antioxidant activity; GO:0016491 oxidoreductase activity; GO:0016651 oxidoreductase activity, acting on NAD(P)H; GO:0016667 oxidoreductase activity, acting on a sulfur group of donors; GO:0016668 oxidoreductase…	PF07992; PF02852	Pyridine nucleotide-disulphide oxidoreductase; Pyridine nucleotide-disulphide oxidoreductase, dimerisation domain	C	KOG4716	Thioredoxin reductase
P27659	60S ribosomal protein L3 OS=Mus musculus OX=10090 GN=Rpl3 PE=1 SV=3	Rpl3	0.602	0.00835414	Down	46.109	1.273	1.323	1.401	0.668	0.954	0.784	0.716	0.737	0.803	1.304	1.025	1.058	cytoplasm	K02925	RP-L3e; large subunit ribosomal protein L3e	mmu03010 Ribosome; mmu05171 Coronavirus disease - COVID-19	GO:0000027 ribosomal large subunit assembly; GO:0006412 translation; GO:0006518 peptide metabolic process; GO:0006807 nitrogen compound metabolic process; GO:0006996 organelle organization; GO:0008152 metabolic process; GO:0009058 biosynthetic process; GO:0009059 macromolecule biosynthetic process; GO:0009987 cellular process; GO:0010033 response to organic substance; GO:0010467 gene expression; …	GO:0005622 intracellular; GO:0005623 cell; GO:0005634 nucleus; GO:0005730 nucleolus; GO:0005737 cytoplasm; GO:0005829 cytosol; GO:0005840 ribosome; GO:0015934 large ribosomal subunit; GO:0022625 cytosolic large ribosomal subunit; GO:0022626 cytosolic ribosome; GO:0031974 membrane-enclosed lumen; GO:0031981 nuclear lumen; GO:0032991 protein-containing complex; GO:0043226 organelle; GO:0043227 memb…	GO:0003676 nucleic acid binding; GO:0003723 RNA binding; GO:0003735 structural constituent of ribosome; GO:0005198 structural molecule activity; GO:0005488 binding; GO:0008097 5S rRNA binding; GO:0019843 rRNA binding; GO:0097159 organic cyclic compound binding; GO:1901363 heterocyclic compound binding;			J	KOG0746	60S ribosomal protein L3 and related proteins
P61514	60S ribosomal protein L37a OS=Mus musculus OX=10090 GN=Rpl37a PE=1 SV=2	Rpl37a	0.66	0.00339142	Down	10.275	1.228	1.236	1.392	0.775	0.931	0.839	0.837	0.806	0.886	1.172	1.005	0.976	extracellular	K02921	RP-L37Ae; large subunit ribosomal protein L37Ae	mmu03010 Ribosome; mmu05171 Coronavirus disease - COVID-19	GO:0000184 nuclear-transcribed mRNA catabolic process, nonsense-mediated decay; GO:0000956 nuclear-transcribed mRNA catabolic process; GO:0006139 nucleobase-containing compound metabolic process; GO:0006401 RNA catabolic process; GO:0006402 mRNA catabolic process; GO:0006412 translation; GO:0006413 translational initiation; GO:0006518 peptide metabolic process; GO:0006605 protein targeting; GO:00…	GO:0005622 intracellular; GO:0005623 cell; GO:0005737 cytoplasm; GO:0005829 cytosol; GO:0005840 ribosome; GO:0015934 large ribosomal subunit; GO:0022625 cytosolic large ribosomal subunit; GO:0022626 cytosolic ribosome; GO:0032991 protein-containing complex; GO:0043226 organelle; GO:0043228 non-membrane-bounded organelle; GO:0043229 intracellular organelle; GO:0043232 intracellular non-membrane-bo…	GO:0003676 nucleic acid binding; GO:0003723 RNA binding; GO:0003735 structural constituent of ribosome; GO:0005198 structural molecule activity; GO:0005488 binding; GO:0019843 rRNA binding; GO:0070180 large ribosomal subunit rRNA binding; GO:0097159 organic cyclic compound binding; GO:1901363 heterocyclic compound binding;			J	KOG0402	60S ribosomal protein L37
Q9D2Y5	Sorting nexin-20 OS=Mus musculus OX=10090 GN=Snx20 PE=1 SV=2	Snx20	1.565	0.000443645	Up	36.028	0.786	0.854	0.817	1.232	1.372	1.242	0.793	0.808	0.884	1.19	0.988	1.06	nucleus	K17931				GO:0005622 intracellular; GO:0005623 cell; GO:0005634 nucleus; GO:0005654 nucleoplasm; GO:0005737 cytoplasm; GO:0005768 endosome; GO:0005769 early endosome; GO:0010008 endosome membrane; GO:0012505 endomembrane system; GO:0016020 membrane; GO:0031090 organelle membrane; GO:0031410 cytoplasmic vesicle; GO:0031901 early endosome membrane; GO:0031974 membrane-enclosed lumen; GO:0031981 nuclear lumen…	GO:0005488 binding; GO:0005543 phospholipid binding; GO:0005546 phosphatidylinositol-4,5-bisphosphate binding; GO:0008289 lipid binding; GO:0032266 phosphatidylinositol-3-phosphate binding; GO:0035091 phosphatidylinositol binding; GO:0043167 ion binding; GO:0043168 anion binding; GO:1901981 phosphatidylinositol phosphate binding; GO:1902936 phosphatidylinositol bisphosphate binding;	PF00787	PX domain	U	KOG2101	Intermediate filament-like protein, sorting nexins, and related proteins containing PX (PhoX) domain(s)
Q9CWU6	Ubiquinol-cytochrome-c reductase complex assembly factor 1 OS=Mus musculus OX=10090 GN=Uqcc1 PE=1 SV=1	Uqcc1	0.554	0.000130533	Down	34.299	1.494	1.591	1.626	0.83	0.924	0.858	0.77	0.783	0.838	0.897	0.772	0.733	mitochondria	K17662			GO:0006417 regulation of translation; GO:0006996 organelle organization; GO:0007005 mitochondrion organization; GO:0009889 regulation of biosynthetic process; GO:0009891 positive regulation of biosynthetic process; GO:0009893 positive regulation of metabolic process; GO:0009987 cellular process; GO:0010468 regulation of gene expression; GO:0010556 regulation of macromolecule biosynthetic process;…	GO:0005622 intracellular; GO:0005623 cell; GO:0005737 cytoplasm; GO:0005739 mitochondrion; GO:0005740 mitochondrial envelope; GO:0005743 mitochondrial inner membrane; GO:0016020 membrane; GO:0019866 organelle inner membrane; GO:0031090 organelle membrane; GO:0031410 cytoplasmic vesicle; GO:0031966 mitochondrial membrane; GO:0031967 organelle envelope; GO:0031975 envelope; GO:0031982 vesicle; GO:0…				C	KOG2873	Ubiquinol cytochrome c reductase assembly protein CBP3
Q9ER38	Torsin-3A OS=Mus musculus OX=10090 GN=Tor3a PE=1 SV=2	Tor3a	1.631	0.00024011	Up	43.813	0.642	0.717	0.655	1.137	1.063	1.085	1.25	1.219	1.12	1.011	1.086	1.029	extracellular	K23000				GO:0005622 intracellular; GO:0005623 cell; GO:0005737 cytoplasm; GO:0005783 endoplasmic reticulum; GO:0005788 endoplasmic reticulum lumen; GO:0012505 endomembrane system; GO:0031974 membrane-enclosed lumen; GO:0043226 organelle; GO:0043227 membrane-bounded organelle; GO:0043229 intracellular organelle; GO:0043231 intracellular membrane-bounded organelle; GO:0043233 organelle lumen; GO:0070013 int…	GO:0003824 catalytic activity; GO:0016462 pyrophosphatase activity; GO:0016787 hydrolase activity; GO:0016817 hydrolase activity, acting on acid anhydrides; GO:0016818 hydrolase activity, acting on acid anhydrides, in phosphorus-containing anhydrides; GO:0016887 ATPase activity; GO:0017111 nucleoside-triphosphatase activity;			O	KOG2170	ATPase of the AAA+ superfamily
Q91ZE0	Trimethyllysine dioxygenase, mitochondrial OS=Mus musculus OX=10090 GN=Tmlhe PE=1 SV=2	Tmlhe	0.55	0.00011822	Down	49.609	1.668	1.61	1.759	0.91	0.978	0.881	0.676	0.644	0.644	0.789	0.806	0.78	mitochondria	K00474	TMLHE; trimethyllysine dioxygenase [EC:1.14.11.8]	mmu00310 Lysine degradation; mmu01100 Metabolic pathways	GO:0006575 cellular modified amino acid metabolic process; GO:0006577 amino-acid betaine metabolic process; GO:0006578 amino-acid betaine biosynthetic process; GO:0006807 nitrogen compound metabolic process; GO:0008152 metabolic process; GO:0009058 biosynthetic process; GO:0009437 carnitine metabolic process; GO:0009892 negative regulation of metabolic process; GO:0009987 cellular process; GO:001…	GO:0005622 intracellular; GO:0005623 cell; GO:0005737 cytoplasm; GO:0005739 mitochondrion; GO:0005759 mitochondrial matrix; GO:0031974 membrane-enclosed lumen; GO:0043226 organelle; GO:0043227 membrane-bounded organelle; GO:0043229 intracellular organelle; GO:0043231 intracellular membrane-bounded organelle; GO:0043233 organelle lumen; GO:0070013 intracellular organelle lumen;	GO:0003824 catalytic activity; GO:0016491 oxidoreductase activity; GO:0016701 oxidoreductase activity, acting on single donors with incorporation of molecular oxygen; GO:0016702 oxidoreductase activity, acting on single donors with incorporation of molecular oxygen, incorporation of two atoms of oxygen; GO:0016705 oxidoreductase activity, acting on paired donors, with incorporation or reduction o…	PF02668	Taurine catabolism dioxygenase TauD, TfdA family	I	KOG3889	Predicted gamma-butyrobetaine,2-oxoglutarate dioxygenase
Q8R2Y8	Peptidyl-tRNA hydrolase 2, mitochondrial OS=Mus musculus OX=10090 GN=Ptrh2 PE=1 SV=1	Ptrh2	0.666	0.00561944	Down	19.526	1.406	1.265	1.376	0.801	1.014	0.879	0.768	0.747	0.821	1.042	0.996	0.978	extracellular	K04794			GO:0009892 negative regulation of metabolic process; GO:0010468 regulation of gene expression; GO:0010605 negative regulation of macromolecule metabolic process; GO:0010629 negative regulation of gene expression; GO:0010941 regulation of cell death; GO:0010942 positive regulation of cell death; GO:0019222 regulation of metabolic process; GO:0042981 regulation of apoptotic process; GO:0043065 posi…	GO:0005622 intracellular; GO:0005623 cell; GO:0005737 cytoplasm; GO:0005829 cytosol;	GO:0003824 catalytic activity; GO:0004045 aminoacyl-tRNA hydrolase activity; GO:0016787 hydrolase activity; GO:0016788 hydrolase activity, acting on ester bonds; GO:0052689 carboxylic ester hydrolase activity; GO:0140098 catalytic activity, acting on RNA; GO:0140101 catalytic activity, acting on a tRNA;			S	KOG3282	Uncharacterized conserved protein
Q8BGV0	Probable asparagine--tRNA ligase, mitochondrial OS=Mus musculus OX=10090 GN=Nars2 PE=1 SV=1	Nars2	0.616	0.00184891	Down	53.961	1.541	1.309	1.412	0.802	0.941	0.882	0.729	0.806	0.814	1.024	0.957	0.947	mitochondria	K01893	NARS; asparaginyl-tRNA synthetase [EC:6.1.1.22]	mmu00970 Aminoacyl-tRNA biosynthesis	GO:0006082 organic acid metabolic process; GO:0006139 nucleobase-containing compound metabolic process; GO:0006399 tRNA metabolic process; GO:0006412 translation; GO:0006418 tRNA aminoacylation for protein translation; GO:0006421 asparaginyl-tRNA aminoacylation; GO:0006518 peptide metabolic process; GO:0006520 cellular amino acid metabolic process; GO:0006725 cellular aromatic compound metabolic …	GO:0005622 intracellular; GO:0005623 cell; GO:0005634 nucleus; GO:0005654 nucleoplasm; GO:0005737 cytoplasm; GO:0005739 mitochondrion; GO:0005829 cytosol; GO:0031974 membrane-enclosed lumen; GO:0031981 nuclear lumen; GO:0043226 organelle; GO:0043227 membrane-bounded organelle; GO:0043229 intracellular organelle; GO:0043231 intracellular membrane-bounded organelle; GO:0043233 organelle lumen; GO:0…	GO:0003824 catalytic activity; GO:0004812 aminoacyl-tRNA ligase activity; GO:0004816 asparagine-tRNA ligase activity; GO:0016874 ligase activity; GO:0016875 ligase activity, forming carbon-oxygen bonds; GO:0140098 catalytic activity, acting on RNA; GO:0140101 catalytic activity, acting on a tRNA;	PF01336; PF00152	OB-fold nucleic acid binding domain; tRNA synthetases class II (D, K and N)	J	KOG0554	Asparaginyl-tRNA synthetase (mitochondrial)
O70422	General transcription factor IIH subunit 4 OS=Mus musculus OX=10090 GN=Gtf2h4 PE=1 SV=1	Gtf2h4	0.651	0.0108934	Down	52.224	1.242	1.184	1.43	0.725	0.948	0.839	0.665	0.773	0.735	1.352	1.107	1.049	nucleus	K03144	TFIIH4; transcription initiation factor TFIIH subunit 4	mmu05203 Viral carcinogenesis; mmu03420 Nucleotide excision repair; mmu03022 Basal transcription factors	GO:0006139 nucleobase-containing compound metabolic process; GO:0006259 DNA metabolic process; GO:0006281 DNA repair; GO:0006283 transcription-coupled nucleotide-excision repair; GO:0006289 nucleotide-excision repair; GO:0006293 nucleotide-excision repair, preincision complex stabilization; GO:0006294 nucleotide-excision repair, preincision complex assembly; GO:0006296 nucleotide-excision repair,…	GO:0000428 DNA-directed RNA polymerase complex; GO:0000438 core TFIIH complex portion of holo TFIIH complex; GO:0000439 transcription factor TFIIH core complex; GO:0005622 intracellular; GO:0005623 cell; GO:0005634 nucleus; GO:0005654 nucleoplasm; GO:0005667 transcription regulator complex; GO:0005669 transcription factor TFIID complex; GO:0005675 transcription factor TFIIH holo complex; GO:00165…	GO:0003676 nucleic acid binding; GO:0003677 DNA binding; GO:0003690 double-stranded DNA binding; GO:0003700 DNA-binding transcription factor activity; GO:0005488 binding; GO:0097159 organic cyclic compound binding; GO:0140110 transcription regulator activity; GO:1901363 heterocyclic compound binding;			KL	KOG3471	RNA polymerase II transcription initiation/nucleotide excision repair factor TFIIH, subunit TFB2
Q4VBE8	WD repeat-containing protein 18 OS=Mus musculus OX=10090 GN=Wdr18 PE=1 SV=1	Wdr18	0.655	0.00342392	Down	47.211	1.248	1.342	1.37	0.809	0.976	0.809	0.753	0.741	0.781	1.132	0.983	1.002	cytoplasm,nucleus	K14829			GO:0006139 nucleobase-containing compound metabolic process; GO:0006364 rRNA processing; GO:0006396 RNA processing; GO:0006725 cellular aromatic compound metabolic process; GO:0006807 nitrogen compound metabolic process; GO:0008152 metabolic process; GO:0009987 cellular process; GO:0010467 gene expression; GO:0016070 RNA metabolic process; GO:0016072 rRNA metabolic process; GO:0022613 ribonucleop…	GO:0005622 intracellular; GO:0005623 cell; GO:0005634 nucleus; GO:0005654 nucleoplasm; GO:0031974 membrane-enclosed lumen; GO:0031981 nuclear lumen; GO:0043226 organelle; GO:0043227 membrane-bounded organelle; GO:0043229 intracellular organelle; GO:0043231 intracellular membrane-bounded organelle; GO:0043233 organelle lumen; GO:0070013 intracellular organelle lumen;				S	KOG0646	WD40 repeat protein
Q9Z210	Peroxisomal membrane protein 11B OS=Mus musculus OX=10090 GN=Pex11b PE=1 SV=1	Pex11b	0.66	0.00439214	Down	28.709	1.187	1.277	1.428	0.872	0.916	0.781	0.827	0.846	0.9	1.093	1.039	0.946	mitochondria	K13352	PEX11B; peroxin-11B	mmu04146 Peroxisome	GO:0006996 organelle organization; GO:0007031 peroxisome organization; GO:0007154 cell communication; GO:0007165 signal transduction; GO:0009987 cellular process; GO:0016043 cellular component organization; GO:0016559 peroxisome fission; GO:0022607 cellular component assembly; GO:0023052 signaling; GO:0032535 regulation of cellular component size; GO:0043933 protein-containing complex subunit org…	GO:0005622 intracellular; GO:0005623 cell; GO:0005737 cytoplasm; GO:0005739 mitochondrion; GO:0005777 peroxisome; GO:0005778 peroxisomal membrane; GO:0005779 integral component of peroxisomal membrane; GO:0016020 membrane; GO:0016021 integral component of membrane; GO:0031090 organelle membrane; GO:0031224 intrinsic component of membrane; GO:0031231 intrinsic component of peroxisomal membrane; GO…	GO:0005488 binding; GO:0005515 protein binding; GO:0042802 identical protein binding; GO:0042803 protein homodimerization activity; GO:0046983 protein dimerization activity;			U	KOG4186	Peroxisomal biogenesis protein (peroxin)
Q9D1P0	39S ribosomal protein L13, mitochondrial OS=Mus musculus OX=10090 GN=Mrpl13 PE=1 SV=1	Mrpl13	0.654	0.00096519	Down	20.677	1.339	1.383	1.516	0.922	0.976	0.875	0.769	0.754	0.734	1.012	0.889	0.947	mitochondria	K02871	RP-L13; large subunit ribosomal protein L13	mmu03010 Ribosome	GO:0006412 translation; GO:0006414 translational elongation; GO:0006415 translational termination; GO:0006518 peptide metabolic process; GO:0006807 nitrogen compound metabolic process; GO:0008152 metabolic process; GO:0009058 biosynthetic process; GO:0009059 macromolecule biosynthetic process; GO:0009987 cellular process; GO:0010467 gene expression; GO:0016043 cellular component organization; GO:…	GO:0000313 organellar ribosome; GO:0000315 organellar large ribosomal subunit; GO:0005622 intracellular; GO:0005623 cell; GO:0005737 cytoplasm; GO:0005739 mitochondrion; GO:0005740 mitochondrial envelope; GO:0005743 mitochondrial inner membrane; GO:0005759 mitochondrial matrix; GO:0005761 mitochondrial ribosome; GO:0005762 mitochondrial large ribosomal subunit; GO:0005840 ribosome; GO:0015934 lar…	GO:0003676 nucleic acid binding; GO:0003723 RNA binding; GO:0003729 mRNA binding; GO:0003735 structural constituent of ribosome; GO:0005198 structural molecule activity; GO:0005488 binding; GO:0097159 organic cyclic compound binding; GO:1901363 heterocyclic compound binding;			J	KOG3203	Mitochondrial/chloroplast ribosomal protein L13
Q6IRU2	Tropomyosin alpha-4 chain OS=Mus musculus OX=10090 GN=Tpm4 PE=1 SV=3	Tpm4	1.612	0.000880269	Up	28.467	0.701	0.677	0.677	1.149	0.993	1.171	1.739	1.997	1.72	0.446	0.475	0.464	cytoplasm	K10375	TPM4; tropomyosin 4	mmu04260 Cardiac muscle contraction; mmu04261 Adrenergic signaling in cardiomyocytes; mmu05414 Dilated cardiomyopathy; mmu05410 Hypertrophic cardiomyopathy	GO:0003008 system process; GO:0003012 muscle system process; GO:0006936 muscle contraction; GO:0006996 organelle organization; GO:0007010 cytoskeleton organization; GO:0007015 actin filament organization; GO:0009987 cellular process; GO:0016043 cellular component organization; GO:0030029 actin filament-based process; GO:0030036 actin cytoskeleton organization; GO:0032501 multicellular organismal …	GO:0001725 stress fiber; GO:0002102 podosome; GO:0005622 intracellular; GO:0005623 cell; GO:0005737 cytoplasm; GO:0005856 cytoskeleton; GO:0005862 muscle thin filament tropomyosin; GO:0005865 striated muscle thin filament; GO:0005884 actin filament; GO:0005938 cell cortex; GO:0015629 actin cytoskeleton; GO:0030016 myofibril; GO:0030017 sarcomere; GO:0030863 cortical cytoskeleton; GO:0032432 actin…	GO:0003779 actin binding; GO:0005198 structural molecule activity; GO:0005488 binding; GO:0005515 protein binding; GO:0008092 cytoskeletal protein binding; GO:0008307 structural constituent of muscle; GO:0042802 identical protein binding; GO:0042803 protein homodimerization activity; GO:0044877 protein-containing complex binding; GO:0046982 protein heterodimerization activity; GO:0046983 protein …			Z	KOG1003	Actin filament-coating protein tropomyosin
Q571B6	WASP homolog-associated protein with actin, membranes and microtubules OS=Mus musculus OX=10090 GN=Whamm PE=1 SV=2	Whamm	1.509	0.00276551	Up	88.996	0.826		0.792	1.227		1.214	1.001		1.076	0.969		0.946	nucleus	K20479	WHAMM; WASP homolog-associated protein with actin, membranes and microtubules	mmu04530 Tight junction	GO:0006810 transport; GO:0006888 endoplasmic reticulum to Golgi vesicle-mediated transport; GO:0006996 organelle organization; GO:0007009 plasma membrane organization; GO:0007010 cytoskeleton organization; GO:0007015 actin filament organization; GO:0007044 cell-substrate junction assembly; GO:0007049 cell cycle; GO:0007050 cell cycle arrest; GO:0007155 cell adhesion; GO:0007160 cell-matrix adhesi…	GO:0000139 Golgi membrane; GO:0005622 intracellular; GO:0005623 cell; GO:0005737 cytoplasm; GO:0005793 endoplasmic reticulum-Golgi intermediate compartment; GO:0005794 Golgi apparatus; GO:0005829 cytosol; GO:0012505 endomembrane system; GO:0016020 membrane; GO:0031090 organelle membrane; GO:0031984 organelle subcompartment; GO:0033116 endoplasmic reticulum-Golgi intermediate compartment membrane;…	GO:0005488 binding; GO:0005515 protein binding; GO:0008017 microtubule binding; GO:0008092 cytoskeletal protein binding; GO:0015631 tubulin binding; GO:0017016 Ras GTPase binding; GO:0017048 Rho GTPase binding; GO:0017049 GTP-Rho binding; GO:0019899 enzyme binding; GO:0031267 small GTPase binding; GO:0044877 protein-containing complex binding; GO:0051020 GTPase binding; GO:0071933 Arp2/3 complex …
Q9Z0H1	WD repeat-containing protein 46 OS=Mus musculus OX=10090 GN=Wdr46 PE=2 SV=1	Wdr46	0.597	0.0132953	Down	69.047	1.266	1.277	1.434	0.651	0.974	0.749	0.651	0.67	0.698	1.369	1.112	1.095	nucleus	K14768			GO:0000462 maturation of SSU-rRNA from tricistronic rRNA transcript (SSU-rRNA, 5.8S rRNA, LSU-rRNA); GO:0006139 nucleobase-containing compound metabolic process; GO:0006364 rRNA processing; GO:0006396 RNA processing; GO:0006725 cellular aromatic compound metabolic process; GO:0006807 nitrogen compound metabolic process; GO:0008152 metabolic process; GO:0009987 cellular process; GO:0010467 gene ex…	GO:0005622 intracellular; GO:0005623 cell; GO:0005634 nucleus; GO:0005654 nucleoplasm; GO:0005730 nucleolus; GO:0030684 preribosome; GO:0030686 90S preribosome; GO:0031974 membrane-enclosed lumen; GO:0031981 nuclear lumen; GO:0032040 small-subunit processome; GO:0032991 protein-containing complex; GO:0043226 organelle; GO:0043227 membrane-bounded organelle; GO:0043228 non-membrane-bounded organel…		PF08149	BING4CT (NUC141) domain	A	KOG1272	WD40-repeat-containing subunit of the 18S rRNA processing complex
P62754	40S ribosomal protein S6 OS=Mus musculus OX=10090 GN=Rps6 PE=1 SV=1	Rps6	0.593	0.00686856	Down	28.68	1.401	1.38	1.389	0.675	0.967	0.829	0.722	0.756	0.809	1.189	0.947	0.992	cytoplasm	K02991	RP-S6e; small subunit ribosomal protein S6e	mmu03010 Ribosome; mmu05171 Coronavirus disease - COVID-19; mmu04371 Apelin signaling pathway; mmu04714 Thermogenesis; mmu04150 mTOR signaling pathway; mmu04151 PI3K-Akt signaling pathway; mmu05205 Proteoglycans in cancer; mmu01521 EGFR tyrosine kinase inhibitor resistance; mmu04066 HIF-1 signaling pathway; mmu04910 Insulin signaling pathway	GO:0000003 reproduction; GO:0000028 ribosomal small subunit assembly; GO:0000075 cell cycle checkpoint; GO:0000082 G1/S transition of mitotic cell cycle; GO:0000184 nuclear-transcribed mRNA catabolic process, nonsense-mediated decay; GO:0000278 mitotic cell cycle; GO:0000956 nuclear-transcribed mRNA catabolic process; GO:0001775 cell activation; GO:0001776 leukocyte homeostasis; GO:0001890 placen…	GO:0005622 intracellular; GO:0005623 cell; GO:0005634 nucleus; GO:0005654 nucleoplasm; GO:0005730 nucleolus; GO:0005737 cytoplasm; GO:0005783 endoplasmic reticulum; GO:0005829 cytosol; GO:0005840 ribosome; GO:0005844 polysome; GO:0012505 endomembrane system; GO:0015935 small ribosomal subunit; GO:0022626 cytosolic ribosome; GO:0022627 cytosolic small ribosomal subunit; GO:0030425 dendrite; GO:003…	GO:0003676 nucleic acid binding; GO:0003723 RNA binding; GO:0003729 mRNA binding; GO:0003735 structural constituent of ribosome; GO:0005198 structural molecule activity; GO:0005488 binding; GO:0005515 protein binding; GO:0019899 enzyme binding; GO:0019900 kinase binding; GO:0019901 protein kinase binding; GO:0097159 organic cyclic compound binding; GO:1901363 heterocyclic compound binding;			J	KOG1646	40S ribosomal protein S6
P27048	Small nuclear ribonucleoprotein-associated protein B OS=Mus musculus OX=10090 GN=Snrpb PE=1 SV=1	Snrpb	0.66	0.000552741	Down	23.656	1.443	1.376	1.388	0.856	0.968	0.954	0.8	0.753	0.876	1.051	0.867	0.853	cytoplasm	K11086	SNRPB; small nuclear ribonucleoprotein B and B'	mmu05322 Systemic lupus erythematosus; mmu03040 Spliceosome	GO:0000375 RNA splicing, via transesterification reactions; GO:0000377 RNA splicing, via transesterification reactions with bulged adenosine as nucleophile; GO:0000387 spliceosomal snRNP assembly; GO:0000398 mRNA splicing, via spliceosome; GO:0006139 nucleobase-containing compound metabolic process; GO:0006351 transcription, DNA-templated; GO:0006353 DNA-templated transcription, termination; GO:0…	GO:0005622 intracellular; GO:0005623 cell; GO:0005634 nucleus; GO:0005654 nucleoplasm; GO:0005681 spliceosomal complex; GO:0005682 U5 snRNP; GO:0005683 U7 snRNP; GO:0005684 U2-type spliceosomal complex; GO:0005685 U1 snRNP; GO:0005686 U2 snRNP; GO:0005687 U4 snRNP; GO:0005689 U12-type spliceosomal complex; GO:0005697 telomerase holoenzyme complex; GO:0005737 cytoplasm; GO:0005829 cytosol; GO:0030…	GO:0003676 nucleic acid binding; GO:0003723 RNA binding; GO:0005488 binding; GO:0017069 snRNA binding; GO:0030620 U2 snRNA binding; GO:0043021 ribonucleoprotein complex binding; GO:0044877 protein-containing complex binding; GO:0070034 telomerase RNA binding; GO:0070990 snRNP binding; GO:0071208 histone pre-mRNA DCP binding; GO:0097159 organic cyclic compound binding; GO:1901363 heterocyclic comp…	PF01423	LSM domain	A	KOG3168	U1 snRNP component
P22893	mRNA decay activator protein ZFP36 OS=Mus musculus OX=10090 GN=Zfp36 PE=1 SV=1	Zfp36	2.736	6.30429e-05	Up	33.613	0.356	0.416	0.42	1.129	1.084	1.048	1.413	1.482	1.418	1.163	1.144	1.146	nucleus	K15308	TTP; tristetraprolin	mmu05166 Human T-cell leukemia virus 1 infection; mmu05167 Kaposi sarcoma-associated herpesvirus infection	GO:0000122 negative regulation of transcription by RNA polymerase II; GO:0000165 MAPK cascade; GO:0000288 nuclear-transcribed mRNA catabolic process, deadenylation-dependent decay; GO:0000289 nuclear-transcribed mRNA poly(A) tail shortening; GO:0000956 nuclear-transcribed mRNA catabolic process; GO:0001817 regulation of cytokine production; GO:0001818 negative regulation of cytokine production; G…	GO:0000932 P-body; GO:0005622 intracellular; GO:0005623 cell; GO:0005634 nucleus; GO:0005737 cytoplasm; GO:0005829 cytosol; GO:0010494 cytoplasmic stress granule; GO:0032991 protein-containing complex; GO:0035770 ribonucleoprotein granule; GO:0036464 cytoplasmic ribonucleoprotein granule; GO:0043226 organelle; GO:0043227 membrane-bounded organelle; GO:0043228 non-membrane-bounded organelle; GO:00…	GO:0003676 nucleic acid binding; GO:0003723 RNA binding; GO:0003729 mRNA binding; GO:0003730 mRNA 3'-UTR binding; GO:0005488 binding; GO:0005515 protein binding; GO:0017091 AU-rich element binding; GO:0019899 enzyme binding; GO:0019900 kinase binding; GO:0019901 protein kinase binding; GO:0019955 cytokine binding; GO:0019956 chemokine binding; GO:0019957 C-C chemokine binding; GO:0031072 heat sho…			K	KOG1677	CCCH-type Zn-finger protein
Q8CHK3	Lysophospholipid acyltransferase 7 OS=Mus musculus OX=10090 GN=Mboat7 PE=1 SV=1	Mboat7	0.555	0.00449778	Down	53.435	1.208	1.352	1.499	0.678	0.877	0.696	0.657	0.693	0.703	1.416	1.062	1.102	plasma membrane	K13516	MBOAT7; lysophospholipid acyltransferase 7 [EC:2.3.1.-]	mmu00564 Glycerophospholipid metabolism	GO:0006629 lipid metabolic process; GO:0006644 phospholipid metabolic process; GO:0006650 glycerophospholipid metabolic process; GO:0006793 phosphorus metabolic process; GO:0006796 phosphate-containing compound metabolic process; GO:0006928 movement of cell or subcellular component; GO:0007275 multicellular organism development; GO:0007399 nervous system development; GO:0007417 central nervous sy…	GO:0005622 intracellular; GO:0005623 cell; GO:0005737 cytoplasm; GO:0005783 endoplasmic reticulum; GO:0005789 endoplasmic reticulum membrane; GO:0012505 endomembrane system; GO:0016020 membrane; GO:0031984 organelle subcompartment; GO:0042175 nuclear outer membrane-endoplasmic reticulum membrane network; GO:0043226 organelle; GO:0043227 membrane-bounded organelle; GO:0043229 intracellular organel…	GO:0003824 catalytic activity; GO:0003841 1-acylglycerol-3-phosphate O-acyltransferase activity; GO:0008374 O-acyltransferase activity; GO:0016411 acylglycerol O-acyltransferase activity; GO:0016740 transferase activity; GO:0016746 transferase activity, transferring acyl groups; GO:0016747 transferase activity, transferring acyl groups other than amino-acyl groups; GO:0042171 lysophosphatidic aci…			S	KOG2706	Predicted membrane protein
Q9ERS2	NADH dehydrogenase [ubiquinone] 1 alpha subcomplex subunit 13 OS=Mus musculus OX=10090 GN=Ndufa13 PE=1 SV=3	Ndufa13	0.654	0.000147964	Down	16.859	1.526	1.532	1.616	1.021	1.06	0.976	0.74	0.706	0.657	0.78	0.79	0.782	cytoplasm	K11353	NDUFA13; NADH dehydrogenase (ubiquinone) 1 alpha subcomplex subunit 13	mmu05020 Prion disease; mmu00190 Oxidative phosphorylation; mmu04714 Thermogenesis; mmu05016 Huntington disease; mmu01100 Metabolic pathways; mmu04723 Retrograde endocannabinoid signaling; mmu05014 Amyotrophic lateral sclerosis; mmu05010 Alzheimer disease; mmu05022 Pathways of neurodegeneration - multiple diseases; mmu04932 Non-alcoholic fatty liver disease; mmu05012 Parkinson disease	GO:0001101 response to acid chemical; GO:0001558 regulation of cell growth; GO:0006355 regulation of transcription, DNA-templated; GO:0006605 protein targeting; GO:0006626 protein targeting to mitochondrion; GO:0006810 transport; GO:0006839 mitochondrial transport; GO:0006886 intracellular protein transport; GO:0006915 apoptotic process; GO:0006996 organelle organization; GO:0007005 mitochondrion…	GO:0005622 intracellular; GO:0005623 cell; GO:0005634 nucleus; GO:0005654 nucleoplasm; GO:0005737 cytoplasm; GO:0005739 mitochondrion; GO:0005740 mitochondrial envelope; GO:0005743 mitochondrial inner membrane; GO:0005746 mitochondrial respirasome; GO:0005747 mitochondrial respiratory chain complex I; GO:0016020 membrane; GO:0019866 organelle inner membrane; GO:0030964 NADH dehydrogenase complex;…	GO:0000166 nucleotide binding; GO:0003824 catalytic activity; GO:0003954 NADH dehydrogenase activity; GO:0005488 binding; GO:0005524 ATP binding; GO:0008137 NADH dehydrogenase (ubiquinone) activity; GO:0008144 drug binding; GO:0016491 oxidoreductase activity; GO:0016651 oxidoreductase activity, acting on NAD(P)H; GO:0016655 oxidoreductase activity, acting on NAD(P)H, quinone or similar compound a…			CD	KOG3300	NADH:ubiquinone oxidoreductase, B16.6 subunit/cell death-regulatory protein
Q8BYI6	Lysophosphatidylcholine acyltransferase 2 OS=Mus musculus OX=10090 GN=Lpcat2 PE=1 SV=1	Lpcat2	1.619	0.0256003	Up	60.253	0.777	0.501	0.756	1.102	1.145	1.047	1.095	1.057	1.147	1.032	1.327	1.069	cytoplasm	K13510	LPCAT1_2; lysophosphatidylcholine acyltransferase / lyso-PAF acetyltransferase [EC:2.3.1.23 2.3.1.67]	mmu00565 Ether lipid metabolism; mmu01100 Metabolic pathways; mmu00564 Glycerophospholipid metabolism	GO:0006629 lipid metabolic process; GO:0006644 phospholipid metabolic process; GO:0006650 glycerophospholipid metabolic process; GO:0006663 platelet activating factor biosynthetic process; GO:0006793 phosphorus metabolic process; GO:0006796 phosphate-containing compound metabolic process; GO:0006807 nitrogen compound metabolic process; GO:0008152 metabolic process; GO:0008610 lipid biosynthetic p…	GO:0005622 intracellular; GO:0005623 cell; GO:0005737 cytoplasm; GO:0005783 endoplasmic reticulum; GO:0005789 endoplasmic reticulum membrane; GO:0005794 Golgi apparatus; GO:0005795 Golgi stack; GO:0005811 lipid droplet; GO:0012505 endomembrane system; GO:0016020 membrane; GO:0031984 organelle subcompartment; GO:0042175 nuclear outer membrane-endoplasmic reticulum membrane network; GO:0043226 orga…	GO:0003824 catalytic activity; GO:0003841 1-acylglycerol-3-phosphate O-acyltransferase activity; GO:0008374 O-acyltransferase activity; GO:0016407 acetyltransferase activity; GO:0016411 acylglycerol O-acyltransferase activity; GO:0016413 O-acetyltransferase activity; GO:0016740 transferase activity; GO:0016746 transferase activity, transferring acyl groups; GO:0016747 transferase activity, transf…	PF13499	EF-hand domain pair	I	KOG4666	Predicted phosphate acyltransferase, contains PlsC domain
Q8K358	Phosphatidylinositol glycan anchor biosynthesis class U protein OS=Mus musculus OX=10090 GN=Pigu PE=1 SV=4	Pigu	0.586	0.0172724	Down	49.804	1.474	1.265	1.286	0.612	0.964	0.784	0.513	0.708	0.765	1.386	1.085	1.202	plasma membrane	K05293	PIGU; GPI-anchor transamidase subunit U	mmu00563 Glycosylphosphatidylinositol (GPI)-anchor biosynthesis; mmu01100 Metabolic pathways	GO:0006464 cellular protein modification process; GO:0006497 protein lipidation; GO:0006505 GPI anchor metabolic process; GO:0006506 GPI anchor biosynthetic process; GO:0006629 lipid metabolic process; GO:0006643 membrane lipid metabolic process; GO:0006644 phospholipid metabolic process; GO:0006650 glycerophospholipid metabolic process; GO:0006661 phosphatidylinositol biosynthetic process; GO:00…	GO:0005622 intracellular; GO:0005623 cell; GO:0005737 cytoplasm; GO:0005783 endoplasmic reticulum; GO:0005789 endoplasmic reticulum membrane; GO:0005886 plasma membrane; GO:0012505 endomembrane system; GO:0016020 membrane; GO:0016021 integral component of membrane; GO:0030176 integral component of endoplasmic reticulum membrane; GO:0031224 intrinsic component of membrane; GO:0031227 intrinsic com…				S	KOG2552	Major facilitator superfamily permease - Cdc91p
Q8BGA2	LHFPL tetraspan subfamily member 2 protein OS=Mus musculus OX=10090 GN=Lhfpl2 PE=1 SV=1	Lhfpl2	0.432	0.000640844	Down	23.873	1.988	1.954	2.268	0.795	1.021	0.867	0.678	0.585	0.555	0.582	0.471	0.432	plasma membrane	K23893			GO:0000003 reproduction; GO:0002576 platelet degranulation; GO:0003006 developmental process involved in reproduction; GO:0006810 transport; GO:0006887 exocytosis; GO:0007275 multicellular organism development; GO:0007548 sex differentiation; GO:0009987 cellular process; GO:0016192 vesicle-mediated transport; GO:0022414 reproductive process; GO:0032501 multicellular organismal process; GO:0032502…	GO:0005622 intracellular; GO:0005623 cell; GO:0005737 cytoplasm; GO:0005886 plasma membrane; GO:0012505 endomembrane system; GO:0012506 vesicle membrane; GO:0016020 membrane; GO:0030141 secretory granule; GO:0030659 cytoplasmic vesicle membrane; GO:0030667 secretory granule membrane; GO:0031090 organelle membrane; GO:0031091 platelet alpha granule; GO:0031092 platelet alpha granule membrane; GO:0…				S	KOG4026	Uncharacterized conserved protein
Q8C3X8	Lipase maturation factor 2 OS=Mus musculus OX=10090 GN=Lmf2 PE=1 SV=1	Lmf2	0.534	0.00908063	Down	79.996	1.231	1.359	1.567	0.665	0.917	0.638	0.715	0.634	0.736	1.376	1.105	1.164	plasma membrane				GO:0006807 nitrogen compound metabolic process; GO:0008152 metabolic process; GO:0010467 gene expression; GO:0019538 protein metabolic process; GO:0043170 macromolecule metabolic process; GO:0044238 primary metabolic process; GO:0051604 protein maturation; GO:0071704 organic substance metabolic process; GO:1901564 organonitrogen compound metabolic process;	GO:0005622 intracellular; GO:0005623 cell; GO:0005737 cytoplasm; GO:0005783 endoplasmic reticulum; GO:0005789 endoplasmic reticulum membrane; GO:0012505 endomembrane system; GO:0016020 membrane; GO:0031984 organelle subcompartment; GO:0042175 nuclear outer membrane-endoplasmic reticulum membrane network; GO:0043226 organelle; GO:0043227 membrane-bounded organelle; GO:0043229 intracellular organel…
Q9DC70	NADH dehydrogenase [ubiquinone] iron-sulfur protein 7, mitochondrial OS=Mus musculus OX=10090 GN=Ndufs7 PE=1 SV=1	Ndufs7	0.481	0.00410875	Down	24.683	1.472	1.61	1.876	0.809	0.925	0.65	0.727	0.677	0.73	1.021	0.816	0.825	mitochondria	K03940	NDUFS7; NADH dehydrogenase (ubiquinone) Fe-S protein 7 [EC:7.1.1.2]	mmu05020 Prion disease; mmu00190 Oxidative phosphorylation; mmu04714 Thermogenesis; mmu05016 Huntington disease; mmu01100 Metabolic pathways; mmu04723 Retrograde endocannabinoid signaling; mmu05014 Amyotrophic lateral sclerosis; mmu05010 Alzheimer disease; mmu05022 Pathways of neurodegeneration - multiple diseases; mmu04932 Non-alcoholic fatty liver disease; mmu05012 Parkinson disease	GO:0006091 generation of precursor metabolites and energy; GO:0006119 oxidative phosphorylation; GO:0006120 mitochondrial electron transport, NADH to ubiquinone; GO:0006139 nucleobase-containing compound metabolic process; GO:0006163 purine nucleotide metabolic process; GO:0006725 cellular aromatic compound metabolic process; GO:0006753 nucleoside phosphate metabolic process; GO:0006793 phosphoru…	GO:0005622 intracellular; GO:0005623 cell; GO:0005737 cytoplasm; GO:0005739 mitochondrion; GO:0005740 mitochondrial envelope; GO:0005743 mitochondrial inner membrane; GO:0005746 mitochondrial respirasome; GO:0005747 mitochondrial respiratory chain complex I; GO:0005759 mitochondrial matrix; GO:0005886 plasma membrane; GO:0016020 membrane; GO:0019866 organelle inner membrane; GO:0030964 NADH dehyd…	GO:0002020 protease binding; GO:0003824 catalytic activity; GO:0003954 NADH dehydrogenase activity; GO:0005488 binding; GO:0005515 protein binding; GO:0008137 NADH dehydrogenase (ubiquinone) activity; GO:0016491 oxidoreductase activity; GO:0016651 oxidoreductase activity, acting on NAD(P)H; GO:0016655 oxidoreductase activity, acting on NAD(P)H, quinone or similar compound as acceptor; GO:0019899 …			C	KOG1687	NADH-ubiquinone oxidoreductase, NUFS7/PSST/20 kDa subunit
Q8K4Q6	Endonuclease 8-like 1 OS=Mus musculus OX=10090 GN=Neil1 PE=2 SV=3	Neil1	0.659	0.0024987	Down	43.585	1.411	1.318	1.431	0.815	0.983	0.942	0.758	0.762	0.726	1.031	0.966	0.959	nucleus	K10567	NEIL1; endonuclease VIII-like 1 [EC:3.2.2.- 4.2.99.18]	mmu03410 Base excision repair	GO:0006139 nucleobase-containing compound metabolic process; GO:0006220 pyrimidine nucleotide metabolic process; GO:0006244 pyrimidine nucleotide catabolic process; GO:0006259 DNA metabolic process; GO:0006281 DNA repair; GO:0006284 base-excision repair; GO:0006285 base-excision repair, AP site formation; GO:0006304 DNA modification; GO:0006725 cellular aromatic compound metabolic process; GO:000…	GO:0005622 intracellular; GO:0005623 cell; GO:0005634 nucleus; GO:0005654 nucleoplasm; GO:0005694 chromosome; GO:0005737 cytoplasm; GO:0005815 microtubule organizing center; GO:0005856 cytoskeleton; GO:0015630 microtubule cytoskeleton; GO:0031974 membrane-enclosed lumen; GO:0031981 nuclear lumen; GO:0043226 organelle; GO:0043227 membrane-bounded organelle; GO:0043228 non-membrane-bounded organell…	GO:0003824 catalytic activity; GO:0003906 DNA-(apurinic or apyrimidinic site) endonuclease activity; GO:0005488 binding; GO:0005515 protein binding; GO:0008022 protein C-terminus binding; GO:0016787 hydrolase activity; GO:0016798 hydrolase activity, acting on glycosyl bonds; GO:0016799 hydrolase activity, hydrolyzing N-glycosyl compounds; GO:0016829 lyase activity; GO:0019104 DNA N-glycosylase ac…	PF01149; PF09292	Formamidopyrimidine-DNA glycosylase N-terminal domain; Endonuclease VIII-like 1, DNA bind
Q8BG51	Mitochondrial Rho GTPase 1 OS=Mus musculus OX=10090 GN=Rhot1 PE=1 SV=1	Rhot1	0.643	0.000849532	Down	72.241	1.252	1.314	1.388	0.804	0.914	0.825	0.81	0.758	0.798	1.171	1.074	1.033	cytoplasm	K07870	RHOT1; mitochondrial Rho GTPase 1 [EC:3.6.5.-]	mmu04137 Mitophagy - animal	GO:0001505 regulation of neurotransmitter levels; GO:0006810 transport; GO:0006839 mitochondrial transport; GO:0006915 apoptotic process; GO:0006928 movement of cell or subcellular component; GO:0006996 organelle organization; GO:0007005 mitochondrion organization; GO:0007006 mitochondrial membrane organization; GO:0007017 microtubule-based process; GO:0007018 microtubule-based movement; GO:00071…	GO:0005622 intracellular; GO:0005623 cell; GO:0005737 cytoplasm; GO:0005739 mitochondrion; GO:0005740 mitochondrial envelope; GO:0005741 mitochondrial outer membrane; GO:0016020 membrane; GO:0016021 integral component of membrane; GO:0019867 outer membrane; GO:0031090 organelle membrane; GO:0031224 intrinsic component of membrane; GO:0031300 intrinsic component of organelle membrane; GO:0031301 i…		PF00071	Ras family	V	KOG1707	Predicted Ras related/Rac-GTP binding protein
Q9Z0W3	Nuclear pore complex protein Nup160 OS=Mus musculus OX=10090 GN=Nup160 PE=1 SV=2	Nup160	0.614	0.00233114	Down	158.23	1.359	1.33	1.48	0.789	0.964	0.807	0.677	0.654	0.704	1.179	1.076	1.057	cytoplasm	K14303	NUP160; nuclear pore complex protein Nup160	mmu05014 Amyotrophic lateral sclerosis; mmu03013 RNA transport	GO:0006403 RNA localization; GO:0006405 RNA export from nucleus; GO:0006406 mRNA export from nucleus; GO:0006611 protein export from nucleus; GO:0006810 transport; GO:0006886 intracellular protein transport; GO:0006913 nucleocytoplasmic transport; GO:0008104 protein localization; GO:0008152 metabolic process; GO:0010467 gene expression; GO:0015031 protein transport; GO:0015833 peptide transport; …	GO:0005622 intracellular; GO:0005623 cell; GO:0005634 nucleus; GO:0005635 nuclear envelope; GO:0005643 nuclear pore; GO:0005737 cytoplasm; GO:0005829 cytosol; GO:0012505 endomembrane system; GO:0031080 nuclear pore outer ring; GO:0031967 organelle envelope; GO:0031975 envelope; GO:0032991 protein-containing complex; GO:0043226 organelle; GO:0043227 membrane-bounded organelle; GO:0043229 intracell…	GO:0005198 structural molecule activity; GO:0017056 structural constituent of nuclear pore;			UY	KOG4521	Nuclear pore complex, Nup160 component
Q6PGF3	Mediator of RNA polymerase II transcription subunit 16 OS=Mus musculus OX=10090 GN=Med16 PE=2 SV=2	Med16	0.666	0.00504936	Down	91.785	1.348	1.369	1.285	0.785	1.004	0.876	0.712	0.542	0.816	1.16	1.096	1.068	cytoplasm	K15159	MED16; mediator of RNA polymerase II transcription subunit 16	mmu04919 Thyroid hormone signaling pathway	GO:0006139 nucleobase-containing compound metabolic process; GO:0006351 transcription, DNA-templated; GO:0006352 DNA-templated transcription, initiation; GO:0006355 regulation of transcription, DNA-templated; GO:0006366 transcription by RNA polymerase II; GO:0006367 transcription initiation from RNA polymerase II promoter; GO:0006725 cellular aromatic compound metabolic process; GO:0006807 nitrog…	GO:0005622 intracellular; GO:0005623 cell; GO:0005634 nucleus; GO:0005654 nucleoplasm; GO:0016592 mediator complex; GO:0031974 membrane-enclosed lumen; GO:0031981 nuclear lumen; GO:0032991 protein-containing complex; GO:0043226 organelle; GO:0043227 membrane-bounded organelle; GO:0043229 intracellular organelle; GO:0043231 intracellular membrane-bounded organelle; GO:0043233 organelle lumen; GO:0…	GO:0003712 transcription coregulator activity; GO:0003713 transcription coactivator activity; GO:0005102 signaling receptor binding; GO:0005488 binding; GO:0005515 protein binding; GO:0008134 transcription factor binding; GO:0030374 nuclear receptor transcription coactivator activity; GO:0030375 thyroid hormone receptor coactivator activity; GO:0035257 nuclear hormone receptor binding; GO:0038023…
P19258	Protein Mpv17 OS=Mus musculus OX=10090 GN=Mpv17 PE=1 SV=1	Mpv17	0.505	0.000535981	Down	19.686	1.664	1.557	1.555	0.737	0.908	0.766	0.679	0.612	0.766	1.009	0.944	0.995	mitochondria	K13348	MPV17; protein Mpv17	mmu04146 Peroxisome	GO:0000002 mitochondrial genome maintenance; GO:0000302 response to reactive oxygen species; GO:0001655 urogenital system development; GO:0001822 kidney development; GO:0006950 response to stress; GO:0006979 response to oxidative stress; GO:0006996 organelle organization; GO:0007005 mitochondrion organization; GO:0007275 multicellular organism development; GO:0007423 sensory organ development; GO…	GO:0005622 intracellular; GO:0005623 cell; GO:0005737 cytoplasm; GO:0005739 mitochondrion; GO:0005740 mitochondrial envelope; GO:0005743 mitochondrial inner membrane; GO:0005777 peroxisome; GO:0016020 membrane; GO:0019866 organelle inner membrane; GO:0031090 organelle membrane; GO:0031966 mitochondrial membrane; GO:0031967 organelle envelope; GO:0031975 envelope; GO:0042579 microbody; GO:0043226 …				S	KOG1944	Peroxisomal membrane protein MPV17 and related proteins
Q8R2R6	Mitochondrial ribosome-associated GTPase 1 OS=Mus musculus OX=10090 GN=Mtg1 PE=1 SV=2	Mtg1	0.652	0.000958071	Down	36.679	1.347	1.534	1.367	0.908	0.972	0.89	0.853	0.68	0.827	0.872	0.857	0.999	mitochondria	K19828			GO:0006417 regulation of translation; GO:0009889 regulation of biosynthetic process; GO:0010468 regulation of gene expression; GO:0010556 regulation of macromolecule biosynthetic process; GO:0010608 posttranscriptional regulation of gene expression; GO:0019222 regulation of metabolic process; GO:0022613 ribonucleoprotein complex biogenesis; GO:0031323 regulation of cellular metabolic process; GO:…	GO:0000313 organellar ribosome; GO:0005622 intracellular; GO:0005623 cell; GO:0005737 cytoplasm; GO:0005739 mitochondrion; GO:0005740 mitochondrial envelope; GO:0005743 mitochondrial inner membrane; GO:0005759 mitochondrial matrix; GO:0005761 mitochondrial ribosome; GO:0005840 ribosome; GO:0016020 membrane; GO:0019866 organelle inner membrane; GO:0031090 organelle membrane; GO:0031966 mitochondri…	GO:0003824 catalytic activity; GO:0003924 GTPase activity; GO:0016462 pyrophosphatase activity; GO:0016787 hydrolase activity; GO:0016817 hydrolase activity, acting on acid anhydrides; GO:0016818 hydrolase activity, acting on acid anhydrides, in phosphorus-containing anhydrides; GO:0017111 nucleoside-triphosphatase activity;			S	KOG2485	Conserved ATP/GTP binding protein
Q8K224	RNA cytidine acetyltransferase OS=Mus musculus OX=10090 GN=Nat10 PE=1 SV=1	Nat10	0.541	0.00200318	Down	115.42	1.382	1.42	1.656	0.756	0.911	0.745	0.714	0.65	0.667	1.176	1.03	1.019	cytoplasm	K14521	NAT10; N-acetyltransferase 10 [EC:2.3.1.-]	mmu03008 Ribosome biogenesis in eukaryotes	GO:0000154 rRNA modification; GO:0002097 tRNA wobble base modification; GO:0002101 tRNA wobble cytosine modification; GO:0006139 nucleobase-containing compound metabolic process; GO:0006364 rRNA processing; GO:0006396 RNA processing; GO:0006399 tRNA metabolic process; GO:0006400 tRNA modification; GO:0006725 cellular aromatic compound metabolic process; GO:0006807 nitrogen compound metabolic proc…	GO:0005622 intracellular; GO:0005623 cell; GO:0005634 nucleus; GO:0005654 nucleoplasm; GO:0005697 telomerase holoenzyme complex; GO:0005730 nucleolus; GO:0030496 midbody; GO:0030684 preribosome; GO:0030686 90S preribosome; GO:0031974 membrane-enclosed lumen; GO:0031981 nuclear lumen; GO:0032991 protein-containing complex; GO:0043226 organelle; GO:0043227 membrane-bounded organelle; GO:0043228 non…	GO:0000049 tRNA binding; GO:0003676 nucleic acid binding; GO:0003723 RNA binding; GO:0003824 catalytic activity; GO:0005488 binding; GO:0005515 protein binding; GO:0008080 N-acetyltransferase activity; GO:0016407 acetyltransferase activity; GO:0016410 N-acyltransferase activity; GO:0016740 transferase activity; GO:0016746 transferase activity, transferring acyl groups; GO:0016747 transferase acti…	PF05127	Helicase	S	KOG2036	Predicted P-loop ATPase fused to an acetyltransferase
Q9CQC7	NADH dehydrogenase [ubiquinone] 1 beta subcomplex subunit 4 OS=Mus musculus OX=10090 GN=Ndufb4 PE=1 SV=3	Ndufb4	0.597	0.000935552	Down	15.081	1.414	1.454	1.635	0.872	0.965	0.851	0.732	0.67	0.669	1.015	0.95	0.942	cytoplasm,nucleus	K03960	NDUFB4; NADH dehydrogenase (ubiquinone) 1 beta subcomplex subunit 4	mmu05020 Prion disease; mmu00190 Oxidative phosphorylation; mmu04714 Thermogenesis; mmu05016 Huntington disease; mmu01100 Metabolic pathways; mmu04723 Retrograde endocannabinoid signaling; mmu05014 Amyotrophic lateral sclerosis; mmu05010 Alzheimer disease; mmu05022 Pathways of neurodegeneration - multiple diseases; mmu04932 Non-alcoholic fatty liver disease; mmu05012 Parkinson disease	GO:0006091 generation of precursor metabolites and energy; GO:0006119 oxidative phosphorylation; GO:0006120 mitochondrial electron transport, NADH to ubiquinone; GO:0006139 nucleobase-containing compound metabolic process; GO:0006163 purine nucleotide metabolic process; GO:0006725 cellular aromatic compound metabolic process; GO:0006753 nucleoside phosphate metabolic process; GO:0006793 phosphoru…	GO:0005622 intracellular; GO:0005623 cell; GO:0005634 nucleus; GO:0005635 nuclear envelope; GO:0005737 cytoplasm; GO:0005739 mitochondrion; GO:0005740 mitochondrial envelope; GO:0005743 mitochondrial inner membrane; GO:0005746 mitochondrial respirasome; GO:0005747 mitochondrial respiratory chain complex I; GO:0012505 endomembrane system; GO:0016020 membrane; GO:0019866 organelle inner membrane; G…	GO:0003824 catalytic activity; GO:0003954 NADH dehydrogenase activity; GO:0008137 NADH dehydrogenase (ubiquinone) activity; GO:0016491 oxidoreductase activity; GO:0016651 oxidoreductase activity, acting on NAD(P)H; GO:0016655 oxidoreductase activity, acting on NAD(P)H, quinone or similar compound as acceptor; GO:0050136 NADH dehydrogenase (quinone) activity;
Q8VE38	Oxidoreductase NAD-binding domain-containing protein 1 OS=Mus musculus OX=10090 GN=Oxnad1 PE=1 SV=2	Oxnad1	0.604	0.00183937	Down	34.727	1.442	1.273	1.499	0.785	0.925	0.837	0.663	0.757	0.719	1.133	1.038	1	mitochondria				GO:0008152 metabolic process; GO:0055114 oxidation-reduction process;	GO:0005622 intracellular; GO:0005623 cell; GO:0005737 cytoplasm; GO:0005739 mitochondrion; GO:0043226 organelle; GO:0043227 membrane-bounded organelle; GO:0043229 intracellular organelle; GO:0043231 intracellular membrane-bounded organelle;	GO:0003824 catalytic activity; GO:0016491 oxidoreductase activity;	PF00175	Oxidoreductase NAD-binding domain	CH	KOG0534	NADH-cytochrome b-5 reductase
Q922W5	Pyrroline-5-carboxylate reductase 1, mitochondrial OS=Mus musculus OX=10090 GN=Pycr1 PE=1 SV=1	Pycr1	0.666	0.00399452	Down	32.373	1.268	1.366	1.526	0.931	0.985	0.853	0.853	0.762	0.792	1.051	0.942	0.893	mitochondria	K00286	proC; pyrroline-5-carboxylate reductase [EC:1.5.1.2]	mmu01230 Biosynthesis of amino acids; mmu00330 Arginine and proline metabolism; mmu01100 Metabolic pathways	GO:0006082 organic acid metabolic process; GO:0006520 cellular amino acid metabolic process; GO:0006560 proline metabolic process; GO:0006561 proline biosynthetic process; GO:0006807 nitrogen compound metabolic process; GO:0006950 response to stress; GO:0006979 response to oxidative stress; GO:0008152 metabolic process; GO:0008652 cellular amino acid biosynthetic process; GO:0009058 biosynthetic …		GO:0003824 catalytic activity; GO:0004735 pyrroline-5-carboxylate reductase activity; GO:0005488 binding; GO:0005515 protein binding; GO:0016491 oxidoreductase activity; GO:0016645 oxidoreductase activity, acting on the CH-NH group of donors; GO:0016646 oxidoreductase activity, acting on the CH-NH group of donors, NAD or NADP as acceptor; GO:0042802 identical protein binding;			E	KOG3124	Pyrroline-5-carboxylate reductase
O35973	Period circadian protein homolog 1 OS=Mus musculus OX=10090 GN=Per1 PE=1 SV=2	Per1	1.504	0.00033016	Up	136.37	0.955	0.847	0.901	1.333	1.36	1.372	1.047	1.013	0.992	0.705	0.818	0.797	nucleus	K21944	PER1; period circadian protein 1	mmu04710 Circadian rhythm; mmu04713 Circadian entrainment	GO:0000122 negative regulation of transcription by RNA polymerase II; GO:0001817 regulation of cytokine production; GO:0001932 regulation of protein phosphorylation; GO:0001933 negative regulation of protein phosphorylation; GO:0002028 regulation of sodium ion transport; GO:0006325 chromatin organization; GO:0006355 regulation of transcription, DNA-templated; GO:0006357 regulation of transcriptio…	GO:0005622 intracellular; GO:0005623 cell; GO:0005634 nucleus; GO:0005654 nucleoplasm; GO:0005737 cytoplasm; GO:0005829 cytosol; GO:0031974 membrane-enclosed lumen; GO:0031981 nuclear lumen; GO:0043226 organelle; GO:0043227 membrane-bounded organelle; GO:0043229 intracellular organelle; GO:0043231 intracellular membrane-bounded organelle; GO:0043233 organelle lumen; GO:0070013 intracellular organ…	GO:0000976 transcription regulatory region sequence-specific DNA binding; GO:0000977 RNA polymerase II transcription regulatory region sequence-specific DNA binding; GO:0000978 RNA polymerase II cis-regulatory region sequence-specific DNA binding; GO:0000987 cis-regulatory region sequence-specific DNA binding; GO:0001067 regulatory region nucleic acid binding; GO:0003676 nucleic acid binding; GO:…	PF08447	PAS fold	K	KOG3753	Circadian clock protein period
Q99KK2	N-acylneuraminate cytidylyltransferase OS=Mus musculus OX=10090 GN=Cmas PE=1 SV=2	Cmas	0.663	0.00187045	Down	48.057	1.26	1.202	1.328	0.77	0.911	0.832	0.735	0.738	0.795	1.202	1.183	1.078	cytoplasm,nucleus	K21749	CMAS; N-acylneuraminate/3-deoxy-D-glycero-D-galacto-nononate cytidylyltransferase [EC:2.7.7.43 2.7.7.92]	mmu00520 Amino sugar and nucleotide sugar metabolism; mmu01100 Metabolic pathways	GO:0006055 CMP-N-acetylneuraminate biosynthetic process; GO:0006139 nucleobase-containing compound metabolic process; GO:0006725 cellular aromatic compound metabolic process; GO:0006793 phosphorus metabolic process; GO:0006807 nitrogen compound metabolic process; GO:0008152 metabolic process; GO:0009058 biosynthetic process; GO:0009225 nucleotide-sugar metabolic process; GO:0009226 nucleotide-sug…	GO:0005622 intracellular; GO:0005623 cell; GO:0005634 nucleus; GO:0005654 nucleoplasm; GO:0031974 membrane-enclosed lumen; GO:0031981 nuclear lumen; GO:0043226 organelle; GO:0043227 membrane-bounded organelle; GO:0043229 intracellular organelle; GO:0043231 intracellular membrane-bounded organelle; GO:0043233 organelle lumen; GO:0070013 intracellular organelle lumen;	GO:0003824 catalytic activity; GO:0008781 N-acylneuraminate cytidylyltransferase activity; GO:0016740 transferase activity; GO:0016772 transferase activity, transferring phosphorus-containing groups; GO:0016779 nucleotidyltransferase activity; GO:0070567 cytidylyltransferase activity; GO:0090632 N-glycolylneuraminic acid (Neu5Gc) cytidylyltransferase activity; GO:0090633 keto-deoxynonulosonic aci…
Q9QZ67	Protein phosphatase 1D OS=Mus musculus OX=10090 GN=Ppm1d PE=2 SV=2	Ppm1d	0.53	0.0141412	Down	65.722	1.583		1.724	0.932		0.821	0.623		0.661	0.881		0.868	cytoplasm,nucleus	K10147	PPM1D; protein phosphatase 1D [EC:3.1.3.16]	mmu04115 p53 signaling pathway	GO:0000086 G2/M transition of mitotic cell cycle; GO:0000278 mitotic cell cycle; GO:0006139 nucleobase-containing compound metabolic process; GO:0006259 DNA metabolic process; GO:0006304 DNA modification; GO:0006305 DNA alkylation; GO:0006306 DNA methylation; GO:0006325 chromatin organization; GO:0006342 chromatin silencing; GO:0006351 transcription, DNA-templated; GO:0006352 DNA-templated transc…	GO:0005622 intracellular; GO:0005623 cell; GO:0005634 nucleus; GO:0005654 nucleoplasm; GO:0005737 cytoplasm; GO:0005829 cytosol; GO:0031974 membrane-enclosed lumen; GO:0031981 nuclear lumen; GO:0043226 organelle; GO:0043227 membrane-bounded organelle; GO:0043229 intracellular organelle; GO:0043231 intracellular membrane-bounded organelle; GO:0043233 organelle lumen; GO:0070013 intracellular organ…	GO:0003824 catalytic activity; GO:0004672 protein kinase activity; GO:0004674 protein serine/threonine kinase activity; GO:0004721 phosphoprotein phosphatase activity; GO:0004722 protein serine/threonine phosphatase activity; GO:0004724 magnesium-dependent protein serine/threonine phosphatase activity; GO:0005488 binding; GO:0005515 protein binding; GO:0016301 kinase activity; GO:0016740 transfer…			T	KOG0698	Serine/threonine protein phosphatase
Q9D517	1-acyl-sn-glycerol-3-phosphate acyltransferase gamma OS=Mus musculus OX=10090 GN=Agpat3 PE=1 SV=2	Agpat3	0.444	0.000389721	Down	43.295	1.535	1.522	1.629	0.642	0.795	0.642	0.571	0.597	0.722	1.244	1.105	1.066	extracellular	K13523	AGPAT3_4; lysophosphatidic acid acyltransferase / lysophosphatidylinositol acyltransferase [EC:2.3.1.51 2.3.1.-]	mmu00561 Glycerolipid metabolism; mmu01100 Metabolic pathways; mmu04072 Phospholipase D signaling pathway; mmu00564 Glycerophospholipid metabolism	GO:0006629 lipid metabolic process; GO:0006644 phospholipid metabolic process; GO:0006650 glycerophospholipid metabolic process; GO:0006654 phosphatidic acid biosynthetic process; GO:0006793 phosphorus metabolic process; GO:0006796 phosphate-containing compound metabolic process; GO:0008152 metabolic process; GO:0008610 lipid biosynthetic process; GO:0008654 phospholipid biosynthetic process; GO:…	GO:0000139 Golgi membrane; GO:0005622 intracellular; GO:0005623 cell; GO:0005634 nucleus; GO:0005635 nuclear envelope; GO:0005737 cytoplasm; GO:0005783 endoplasmic reticulum; GO:0005789 endoplasmic reticulum membrane; GO:0005794 Golgi apparatus; GO:0012505 endomembrane system; GO:0016020 membrane; GO:0031090 organelle membrane; GO:0031967 organelle envelope; GO:0031975 envelope; GO:0031984 organe…	GO:0003824 catalytic activity; GO:0003841 1-acylglycerol-3-phosphate O-acyltransferase activity; GO:0008374 O-acyltransferase activity; GO:0016411 acylglycerol O-acyltransferase activity; GO:0016740 transferase activity; GO:0016746 transferase activity, transferring acyl groups; GO:0016747 transferase activity, transferring acyl groups other than amino-acyl groups; GO:0042171 lysophosphatidic aci…			I	KOG1505	Lysophosphatidic acid acyltransferase LPAAT and related acyltransferases
Q8CDD8	BTB/POZ domain-containing protein KCTD20 OS=Mus musculus OX=10090 GN=Kctd20 PE=1 SV=1	Kctd20	1.613	0.000150613	Up	47.067	0.813	0.844	0.819	1.383	1.248	1.363	1.147	1.308	1.205	0.702	0.66	0.658	cytoplasm				GO:0009893 positive regulation of metabolic process; GO:0010562 positive regulation of phosphorus metabolic process; GO:0019220 regulation of phosphate metabolic process; GO:0019222 regulation of metabolic process; GO:0031323 regulation of cellular metabolic process; GO:0031325 positive regulation of cellular metabolic process; GO:0042325 regulation of phosphorylation; GO:0042327 positive regulat…	GO:0005622 intracellular; GO:0005623 cell; GO:0005737 cytoplasm;				S	KOG3840	Uncharaterized conserved protein, contains BTB/POZ domain
Q8R2U2	Nucleolus and neural progenitor protein OS=Mus musculus OX=10090 GN=Nepro PE=2 SV=1	Nepro	0.643	0.00102305	Down	63.393	1.364	1.318	1.378	0.841	0.958	0.813	0.74	0.732	0.852	1.07	0.98	0.933	plasma membrane				GO:0007275 multicellular organism development; GO:0007399 nervous system development; GO:0008593 regulation of Notch signaling pathway; GO:0009966 regulation of signal transduction; GO:0009967 positive regulation of signal transduction; GO:0009987 cellular process; GO:0010646 regulation of cell communication; GO:0010647 positive regulation of cell communication; GO:0010721 negative regulation of …	GO:0005622 intracellular; GO:0005623 cell; GO:0005634 nucleus; GO:0005730 nucleolus; GO:0031974 membrane-enclosed lumen; GO:0031981 nuclear lumen; GO:0043226 organelle; GO:0043227 membrane-bounded organelle; GO:0043228 non-membrane-bounded organelle; GO:0043229 intracellular organelle; GO:0043231 intracellular membrane-bounded organelle; GO:0043232 intracellular non-membrane-bounded organelle; GO…
Q8VEM8	Phosphate carrier protein, mitochondrial OS=Mus musculus OX=10090 GN=Slc25a3 PE=1 SV=1	Slc25a3	0.569	0.00109145	Down	39.632	1.456	1.414	1.499	0.748	0.934	0.806	0.674	0.662	0.702	1.134	1.016	1.019	nucleus	K15102			GO:0006810 transport; GO:0006811 ion transport; GO:0006812 cation transport; GO:0006817 phosphate ion transport; GO:0006820 anion transport; GO:0006839 mitochondrial transport; GO:0015672 monovalent inorganic cation transport; GO:0015698 inorganic anion transport; GO:0034220 ion transmembrane transport; GO:0035435 phosphate ion transmembrane transport; GO:0051179 localization; GO:0051234 establis…	GO:0005622 intracellular; GO:0005623 cell; GO:0005737 cytoplasm; GO:0005739 mitochondrion; GO:0005740 mitochondrial envelope; GO:0005743 mitochondrial inner membrane; GO:0016020 membrane; GO:0016021 integral component of membrane; GO:0019866 organelle inner membrane; GO:0031090 organelle membrane; GO:0031224 intrinsic component of membrane; GO:0031966 mitochondrial membrane; GO:0031967 organelle …	GO:0005215 transporter activity; GO:0005488 binding; GO:0008324 cation transmembrane transporter activity; GO:0008509 anion transmembrane transporter activity; GO:0015075 ion transmembrane transporter activity; GO:0015077 monovalent inorganic cation transmembrane transporter activity; GO:0015078 proton transmembrane transporter activity; GO:0015103 inorganic anion transmembrane transporter activi…			C	KOG0767	Mitochondrial phosphate carrier protein
Q60597	2-oxoglutarate dehydrogenase, mitochondrial OS=Mus musculus OX=10090 GN=Ogdh PE=1 SV=3	Ogdh	0.621	0.000803166	Down	116.45	1.478	1.418	1.378	0.822	0.968	0.864	0.688	0.667	0.731	1.026	1.01	1.038	mitochondria	K00164	OGDH; 2-oxoglutarate dehydrogenase E1 component [EC:1.2.4.2]	mmu01200 Carbon metabolism; mmu01100 Metabolic pathways; mmu00020 Citrate cycle (TCA cycle)	GO:0006082 organic acid metabolic process; GO:0006091 generation of precursor metabolites and energy; GO:0006099 tricarboxylic acid cycle; GO:0006101 citrate metabolic process; GO:0006103 2-oxoglutarate metabolic process; GO:0006104 succinyl-CoA metabolic process; GO:0006139 nucleobase-containing compound metabolic process; GO:0006163 purine nucleotide metabolic process; GO:0006464 cellular prote…	GO:0005622 intracellular; GO:0005623 cell; GO:0005634 nucleus; GO:0005737 cytoplasm; GO:0005739 mitochondrion; GO:0005740 mitochondrial envelope; GO:0005759 mitochondrial matrix; GO:0016020 membrane; GO:0031090 organelle membrane; GO:0031966 mitochondrial membrane; GO:0031967 organelle envelope; GO:0031974 membrane-enclosed lumen; GO:0031975 envelope; GO:0032991 protein-containing complex; GO:004…	GO:0003824 catalytic activity; GO:0004591 oxoglutarate dehydrogenase (succinyl-transferring) activity; GO:0005488 binding; GO:0005515 protein binding; GO:0016491 oxidoreductase activity; GO:0016620 oxidoreductase activity, acting on the aldehyde or oxo group of donors, NAD or NADP as acceptor; GO:0016624 oxidoreductase activity, acting on the aldehyde or oxo group of donors, disulfide as acceptor…	PF02779	Transketolase, pyrimidine binding domain	C	KOG0450	2-oxoglutarate dehydrogenase, E1 subunit
Q05769	Prostaglandin G/H synthase 2 OS=Mus musculus OX=10090 GN=Ptgs2 PE=1 SV=1	Ptgs2	2.52	0.00224209	Up	69.012	0.599	0.394	0.579	1.28	1.333	1.348	1.205	1.131	1.056	0.994	1.068	1.044	extracellular	K11987	PTGS2; prostaglandin-endoperoxide synthase 2 [EC:1.14.99.1]	mmu05165 Human papillomavirus infection; mmu04370 VEGF signaling pathway; mmu01100 Metabolic pathways; mmu04723 Retrograde endocannabinoid signaling; mmu00590 Arachidonic acid metabolism; mmu04921 Oxytocin signaling pathway; mmu05167 Kaposi sarcoma-associated herpesvirus infection; mmu05163 Human cytomegalovirus infection; mmu04625 C-type lectin receptor signaling pathway; mmu05140 Leishmaniasis;…	GO:0000003 reproduction; GO:0000212 meiotic spindle organization; GO:0000226 microtubule cytoskeleton organization; GO:0001101 response to acid chemical; GO:0001503 ossification; GO:0001505 regulation of neurotransmitter levels; GO:0001516 prostaglandin biosynthetic process; GO:0001525 angiogenesis; GO:0001541 ovarian follicle development; GO:0001547 antral ovarian follicle growth; GO:0001550 ova…	GO:0005622 intracellular; GO:0005623 cell; GO:0005737 cytoplasm; GO:0005783 endoplasmic reticulum; GO:0005788 endoplasmic reticulum lumen; GO:0005789 endoplasmic reticulum membrane; GO:0012505 endomembrane system; GO:0016020 membrane; GO:0031090 organelle membrane; GO:0031974 membrane-enclosed lumen; GO:0031984 organelle subcompartment; GO:0032991 protein-containing complex; GO:0042175 nuclear ou…	GO:0003824 catalytic activity; GO:0004601 peroxidase activity; GO:0004666 prostaglandin-endoperoxide synthase activity; GO:0005488 binding; GO:0005515 protein binding; GO:0016209 antioxidant activity; GO:0016491 oxidoreductase activity; GO:0016684 oxidoreductase activity, acting on peroxide as acceptor; GO:0016701 oxidoreductase activity, acting on single donors with incorporation of molecular ox…	PF00008; PF03098	EGF-like domain; Animal haem peroxidase	T	KOG2408	Peroxidase/oxygenase
Q64455	Receptor-type tyrosine-protein phosphatase eta OS=Mus musculus OX=10090 GN=Ptprj PE=1 SV=2	Ptprj	1.616	0.000168028	Up	136.77	0.65	0.647	0.625	1.041	0.974	1.091	1.363	1.454	1.291	0.943	0.956	1.035	plasma membrane	K05698	PTPRJ; receptor-type tyrosine-protein phosphatase eta [EC:3.1.3.48]	mmu04520 Adherens junction	GO:0001558 regulation of cell growth; GO:0001568 blood vessel development; GO:0001570 vasculogenesis; GO:0001775 cell activation; GO:0001932 regulation of protein phosphorylation; GO:0001933 negative regulation of protein phosphorylation; GO:0001944 vasculature development; GO:0001952 regulation of cell-matrix adhesion; GO:0001954 positive regulation of cell-matrix adhesion; GO:0002252 immune eff…	GO:0001726 ruffle; GO:0001772 immunological synapse; GO:0005622 intracellular; GO:0005623 cell; GO:0005737 cytoplasm; GO:0005886 plasma membrane; GO:0005887 integral component of plasma membrane; GO:0005911 cell-cell junction; GO:0009986 cell surface; GO:0012505 endomembrane system; GO:0012506 vesicle membrane; GO:0016020 membrane; GO:0016021 integral component of membrane; GO:0030054 cell juncti…	GO:0003824 catalytic activity; GO:0004721 phosphoprotein phosphatase activity; GO:0004725 protein tyrosine phosphatase activity; GO:0005102 signaling receptor binding; GO:0005161 platelet-derived growth factor receptor binding; GO:0005488 binding; GO:0005515 protein binding; GO:0008013 beta-catenin binding; GO:0016787 hydrolase activity; GO:0016788 hydrolase activity, acting on ester bonds; GO:00…	PF00041; PF00102	Fibronectin type III domain; Protein-tyrosine phosphatase	T	KOG0791	Protein tyrosine phosphatase, contains fn3 domain
Q8BY02	NF-kappa-B-repressing factor OS=Mus musculus OX=10090 GN=Nkrf PE=2 SV=3	Nkrf	0.595	0.0052576	Down	77.738	1.412	1.356	1.456	0.74	0.999	0.775	0.68	0.681	0.782	1.146	0.999	0.974	nucleus				GO:0006139 nucleobase-containing compound metabolic process; GO:0006351 transcription, DNA-templated; GO:0006355 regulation of transcription, DNA-templated; GO:0006357 regulation of transcription by RNA polymerase II; GO:0006366 transcription by RNA polymerase II; GO:0006725 cellular aromatic compound metabolic process; GO:0006807 nitrogen compound metabolic process; GO:0008152 metabolic process;…	GO:0005622 intracellular; GO:0005623 cell; GO:0005634 nucleus; GO:0005730 nucleolus; GO:0031974 membrane-enclosed lumen; GO:0031981 nuclear lumen; GO:0043226 organelle; GO:0043227 membrane-bounded organelle; GO:0043228 non-membrane-bounded organelle; GO:0043229 intracellular organelle; GO:0043231 intracellular membrane-bounded organelle; GO:0043232 intracellular non-membrane-bounded organelle; GO…	GO:0000976 transcription regulatory region sequence-specific DNA binding; GO:0000977 RNA polymerase II transcription regulatory region sequence-specific DNA binding; GO:0000978 RNA polymerase II cis-regulatory region sequence-specific DNA binding; GO:0000981 DNA-binding transcription factor activity, RNA polymerase II-specific; GO:0000987 cis-regulatory region sequence-specific DNA binding; GO:00…	PF01424	R3H domain	K	KOG1721	FOG: Zn-finger
P54751	CMP-N-acetylneuraminate-beta-galactosamide-alpha-2,3-sialyltransferase 1 OS=Mus musculus OX=10090 GN=St3gal1 PE=1 SV=1	St3gal1	1.744	0.00074062	Up	39.072	0.638	0.642	0.569	1.113	1.131	0.981	1.182	1.211	1.503	1.085	1.076	0.998	Golgi apparatus	K00780	SIAT4A; beta-galactoside alpha-2,3-sialyltransferase (sialyltransferase 4A) [EC:2.4.99.4]	mmu00533 Glycosaminoglycan biosynthesis - keratan sulfate; mmu01100 Metabolic pathways; mmu00604 Glycosphingolipid biosynthesis - ganglio series; mmu00603 Glycosphingolipid biosynthesis - globo and isoglobo series; mmu00512 Mucin type O-glycan biosynthesis	GO:0005975 carbohydrate metabolic process; GO:0006022 aminoglycan metabolic process; GO:0006023 aminoglycan biosynthetic process; GO:0006024 glycosaminoglycan biosynthetic process; GO:0006040 amino sugar metabolic process; GO:0006054 N-acetylneuraminate metabolic process; GO:0006082 organic acid metabolic process; GO:0006464 cellular protein modification process; GO:0006468 protein phosphorylatio…	GO:0000139 Golgi membrane; GO:0005576 extracellular region; GO:0005622 intracellular; GO:0005623 cell; GO:0005737 cytoplasm; GO:0005794 Golgi apparatus; GO:0005795 Golgi stack; GO:0012505 endomembrane system; GO:0016020 membrane; GO:0031090 organelle membrane; GO:0031984 organelle subcompartment; GO:0031985 Golgi cisterna; GO:0032580 Golgi cisterna membrane; GO:0043226 organelle; GO:0043227 membr…	GO:0003824 catalytic activity; GO:0003836 beta-galactoside (CMP) alpha-2,3-sialyltransferase activity; GO:0008373 sialyltransferase activity; GO:0016740 transferase activity; GO:0016757 transferase activity, transferring glycosyl groups;			G	KOG2692	Sialyltransferase
Q99N85	28S ribosomal protein S18a, mitochondrial OS=Mus musculus OX=10090 GN=Mrps18a PE=2 SV=1	Mrps18a	0.649	0.000878974	Down	22.321	1.482	1.405	1.42	0.853	0.998	0.944	0.75	0.709	0.821	0.964	0.928	0.926	mitochondria	K02963	RP-S18; small subunit ribosomal protein S18	mmu03010 Ribosome	GO:0006412 translation; GO:0006414 translational elongation; GO:0006415 translational termination; GO:0006518 peptide metabolic process; GO:0006807 nitrogen compound metabolic process; GO:0008152 metabolic process; GO:0009058 biosynthetic process; GO:0009059 macromolecule biosynthetic process; GO:0009987 cellular process; GO:0010467 gene expression; GO:0016043 cellular component organization; GO:…	GO:0000313 organellar ribosome; GO:0000314 organellar small ribosomal subunit; GO:0005622 intracellular; GO:0005623 cell; GO:0005737 cytoplasm; GO:0005739 mitochondrion; GO:0005740 mitochondrial envelope; GO:0005743 mitochondrial inner membrane; GO:0005759 mitochondrial matrix; GO:0005761 mitochondrial ribosome; GO:0005763 mitochondrial small ribosomal subunit; GO:0005829 cytosol; GO:0005840 ribo…	GO:0003735 structural constituent of ribosome; GO:0005198 structural molecule activity;			J	KOG3162	Mitochondrial/chloroplast ribosomal protein S18
Q9CQS4	Solute carrier family 25 member 46 OS=Mus musculus OX=10090 GN=Slc25a46 PE=1 SV=1	Slc25a46	0.583	0.00179138	Down	46.224	1.396	1.331	1.453	0.718	0.912	0.808	0.763	0.81	0.758	1.13	0.978	1.034	cytoplasm	K03454			GO:0000266 mitochondrial fission; GO:0006996 organelle organization; GO:0007005 mitochondrion organization; GO:0009987 cellular process; GO:0016043 cellular component organization; GO:0048285 organelle fission; GO:0061024 membrane organization; GO:0071840 cellular component organization or biogenesis; GO:0090148 membrane fission; GO:0090149 mitochondrial membrane fission;	GO:0005622 intracellular; GO:0005623 cell; GO:0005737 cytoplasm; GO:0005739 mitochondrion; GO:0005740 mitochondrial envelope; GO:0005741 mitochondrial outer membrane; GO:0016020 membrane; GO:0019867 outer membrane; GO:0031090 organelle membrane; GO:0031966 mitochondrial membrane; GO:0031967 organelle envelope; GO:0031968 organelle outer membrane; GO:0031975 envelope; GO:0043226 organelle; GO:0043…				C	KOG2954	Mitochondrial carrier protein
P62242	40S ribosomal protein S8 OS=Mus musculus OX=10090 GN=Rps8 PE=1 SV=2	Rps8	0.552	0.00243823	Down	24.205	1.351	1.425	1.542	0.706	0.92	0.756	0.694	0.715	0.774	1.234	0.964	0.991	nucleus	K02995	RP-S8e; small subunit ribosomal protein S8e	mmu03010 Ribosome; mmu05171 Coronavirus disease - COVID-19	GO:0000184 nuclear-transcribed mRNA catabolic process, nonsense-mediated decay; GO:0000462 maturation of SSU-rRNA from tricistronic rRNA transcript (SSU-rRNA, 5.8S rRNA, LSU-rRNA); GO:0000956 nuclear-transcribed mRNA catabolic process; GO:0006139 nucleobase-containing compound metabolic process; GO:0006364 rRNA processing; GO:0006396 RNA processing; GO:0006401 RNA catabolic process; GO:0006402 mR…	GO:0005622 intracellular; GO:0005623 cell; GO:0005634 nucleus; GO:0005654 nucleoplasm; GO:0005737 cytoplasm; GO:0005783 endoplasmic reticulum; GO:0005829 cytosol; GO:0005840 ribosome; GO:0012505 endomembrane system; GO:0015935 small ribosomal subunit; GO:0022626 cytosolic ribosome; GO:0022627 cytosolic small ribosomal subunit; GO:0031974 membrane-enclosed lumen; GO:0031981 nuclear lumen; GO:00329…	GO:0003735 structural constituent of ribosome; GO:0005198 structural molecule activity;			J	KOG3283	40S ribosomal protein S8
Q8QZT1	Acetyl-CoA acetyltransferase, mitochondrial OS=Mus musculus OX=10090 GN=Acat1 PE=1 SV=1	Acat1	0.663	0.000916543	Down	44.816	1.416	1.311	1.488	0.917	0.984	0.895	0.788	0.797	0.802	0.882	0.93	0.848	mitochondria	K00626	ACAT; acetyl-CoA C-acetyltransferase [EC:2.3.1.9]	mmu00650 Butanoate metabolism; mmu00620 Pyruvate metabolism; mmu00310 Lysine degradation; mmu01200 Carbon metabolism; mmu00900 Terpenoid backbone biosynthesis; mmu00630 Glyoxylate and dicarboxylate metabolism; mmu01100 Metabolic pathways; mmu00071 Fatty acid degradation; mmu00072 Synthesis and degradation of ketone bodies; mmu01212 Fatty acid metabolism; mmu00380 Tryptophan metabolism; mmu00640 P…	GO:0001655 urogenital system development; GO:0001656 metanephros development; GO:0001822 kidney development; GO:0001889 liver development; GO:0006082 organic acid metabolic process; GO:0006084 acetyl-CoA metabolic process; GO:0006085 acetyl-CoA biosynthetic process; GO:0006091 generation of precursor metabolites and energy; GO:0006139 nucleobase-containing compound metabolic process; GO:0006163 p…	GO:0005622 intracellular; GO:0005623 cell; GO:0005737 cytoplasm; GO:0005739 mitochondrion; GO:0005759 mitochondrial matrix; GO:0031974 membrane-enclosed lumen; GO:0043226 organelle; GO:0043227 membrane-bounded organelle; GO:0043229 intracellular organelle; GO:0043231 intracellular membrane-bounded organelle; GO:0043233 organelle lumen; GO:0070013 intracellular organelle lumen;	GO:0003824 catalytic activity; GO:0003985 acetyl-CoA C-acetyltransferase activity; GO:0003988 acetyl-CoA C-acyltransferase activity; GO:0005488 binding; GO:0005515 protein binding; GO:0016407 acetyltransferase activity; GO:0016408 C-acyltransferase activity; GO:0016453 C-acetyltransferase activity; GO:0016740 transferase activity; GO:0016746 transferase activity, transferring acyl groups; GO:0016…	PF00108; PF02803	Thiolase, N-terminal domain; Thiolase, C-terminal domain	I	KOG1390	Acetyl-CoA acetyltransferase
Q78IS1	Transmembrane emp24 domain-containing protein 3 OS=Mus musculus OX=10090 GN=Tmed3 PE=1 SV=1	Tmed3	0.66	0.00249721	Down	25.465	1.308	1.189	1.284	0.802	0.922	0.77	0.725	0.812	0.881	1.15	1.098	1.095	extracellular	K20350			GO:0006810 transport; GO:0006888 endoplasmic reticulum to Golgi vesicle-mediated transport; GO:0006890 retrograde vesicle-mediated transport, Golgi to endoplasmic reticulum; GO:0016192 vesicle-mediated transport; GO:0046907 intracellular transport; GO:0048193 Golgi vesicle transport; GO:0051179 localization; GO:0051234 establishment of localization; GO:0051641 cellular localization; GO:0051649 es…	GO:0000139 Golgi membrane; GO:0005622 intracellular; GO:0005623 cell; GO:0005737 cytoplasm; GO:0005783 endoplasmic reticulum; GO:0005789 endoplasmic reticulum membrane; GO:0005793 endoplasmic reticulum-Golgi intermediate compartment; GO:0005794 Golgi apparatus; GO:0005798 Golgi-associated vesicle; GO:0012505 endomembrane system; GO:0012506 vesicle membrane; GO:0016020 membrane; GO:0030117 membran…		PF01105	emp24/gp25L/p24 family/GOLD	U	KOG1693	emp24/gp25L/p24 family of membrane trafficking proteins
Q9WUM5	Succinate--CoA ligase [ADP/GDP-forming] subunit alpha, mitochondrial OS=Mus musculus OX=10090 GN=Suclg1 PE=1 SV=4	Suclg1	0.637	0.00118785	Down	36.154	1.4	1.304	1.464	0.833	0.961	0.859	0.708	0.716	0.754	1.011	0.961	0.95	mitochondria	K01899	LSC1; succinyl-CoA synthetase alpha subunit [EC:6.2.1.4 6.2.1.5]	mmu01200 Carbon metabolism; mmu01100 Metabolic pathways; mmu00020 Citrate cycle (TCA cycle); mmu00640 Propanoate metabolism	GO:0006082 organic acid metabolic process; GO:0006091 generation of precursor metabolites and energy; GO:0006099 tricarboxylic acid cycle; GO:0006101 citrate metabolic process; GO:0006104 succinyl-CoA metabolic process; GO:0006105 succinate metabolic process; GO:0006139 nucleobase-containing compound metabolic process; GO:0006163 purine nucleotide metabolic process; GO:0006637 acyl-CoA metabolic …	GO:0005622 intracellular; GO:0005623 cell; GO:0005737 cytoplasm; GO:0005739 mitochondrion; GO:0005759 mitochondrial matrix; GO:0005829 cytosol; GO:0005886 plasma membrane; GO:0016020 membrane; GO:0030062 mitochondrial tricarboxylic acid cycle enzyme complex; GO:0031974 membrane-enclosed lumen; GO:0032991 protein-containing complex; GO:0042709 succinate-CoA ligase complex; GO:0043226 organelle; GO…	GO:0000166 nucleotide binding; GO:0001882 nucleoside binding; GO:0001883 purine nucleoside binding; GO:0003824 catalytic activity; GO:0004774 succinate-CoA ligase activity; GO:0004775 succinate-CoA ligase (ADP-forming) activity; GO:0004776 succinate-CoA ligase (GDP-forming) activity; GO:0005488 binding; GO:0005515 protein binding; GO:0016874 ligase activity; GO:0016877 ligase activity, forming ca…	PF02629; PF00549	CoA binding domain; CoA-ligase	C	KOG1255	Succinyl-CoA synthetase, alpha subunit
P27512	Tumor necrosis factor receptor superfamily member 5 OS=Mus musculus OX=10090 GN=Cd40 PE=1 SV=3	Cd40	3.67	0.000198486	Up	32.093	0.36	0.269	0.356	1.23	1.133	1.252	1.778	1.852	1.756	0.783	0.817	0.728	nucleus	K03160	TNFRSF5; tumor necrosis factor receptor superfamily member 5	mmu05416 Viral myocarditis; mmu04064 NF-kappa B signaling pathway; mmu05310 Asthma; mmu05166 Human T-cell leukemia virus 1 infection; mmu05144 Malaria; mmu05320 Autoimmune thyroid disease; mmu04514 Cell adhesion molecules; mmu04672 Intestinal immune network for IgA production; mmu05145 Toxoplasmosis; mmu05202 Transcriptional misregulation in cancer; mmu05169 Epstein-Barr virus infection; mmu04060…	GO:0000018 regulation of DNA recombination; GO:0001562 response to protozoan; GO:0001775 cell activation; GO:0001817 regulation of cytokine production; GO:0001819 positive regulation of cytokine production; GO:0001932 regulation of protein phosphorylation; GO:0001934 positive regulation of protein phosphorylation; GO:0002237 response to molecule of bacterial origin; GO:0002252 immune effector pro…	GO:0005576 extracellular region; GO:0005615 extracellular space; GO:0005622 intracellular; GO:0005623 cell; GO:0005737 cytoplasm; GO:0005886 plasma membrane; GO:0005887 integral component of plasma membrane; GO:0009897 external side of plasma membrane; GO:0009986 cell surface; GO:0016020 membrane; GO:0016021 integral component of membrane; GO:0030424 axon; GO:0031224 intrinsic component of membra…	GO:0003823 antigen binding; GO:0004888 transmembrane signaling receptor activity; GO:0005031 tumor necrosis factor-activated receptor activity; GO:0005035 death receptor activity; GO:0005488 binding; GO:0005515 protein binding; GO:0019899 enzyme binding; GO:0019904 protein domain specific binding; GO:0031625 ubiquitin protein ligase binding; GO:0038023 signaling receptor activity; GO:0044389 ubiq…	PF00020	TNFR/NGFR cysteine-rich region
P62911	60S ribosomal protein L32 OS=Mus musculus OX=10090 GN=Rpl32 PE=1 SV=2	Rpl32	0.605	0.00400135	Down	15.86	1.259	1.288	1.457	0.728	0.924	0.772	0.745	0.741	0.774	1.272	1.079	1.066	cytoplasm	K02912	RP-L32e; large subunit ribosomal protein L32e	mmu03010 Ribosome; mmu05171 Coronavirus disease - COVID-19	GO:0000184 nuclear-transcribed mRNA catabolic process, nonsense-mediated decay; GO:0000956 nuclear-transcribed mRNA catabolic process; GO:0001889 liver development; GO:0002181 cytoplasmic translation; GO:0006139 nucleobase-containing compound metabolic process; GO:0006401 RNA catabolic process; GO:0006402 mRNA catabolic process; GO:0006412 translation; GO:0006413 translational initiation; GO:0006…	GO:0005622 intracellular; GO:0005623 cell; GO:0005737 cytoplasm; GO:0005783 endoplasmic reticulum; GO:0005789 endoplasmic reticulum membrane; GO:0005791 rough endoplasmic reticulum; GO:0005829 cytosol; GO:0005840 ribosome; GO:0005844 polysome; GO:0012505 endomembrane system; GO:0015934 large ribosomal subunit; GO:0016020 membrane; GO:0022625 cytosolic large ribosomal subunit; GO:0022626 cytosolic…	GO:0003735 structural constituent of ribosome; GO:0005198 structural molecule activity;			J	KOG0878	60S ribosomal protein L32
Q9D338	39S ribosomal protein L19, mitochondrial OS=Mus musculus OX=10090 GN=Mrpl19 PE=1 SV=1	Mrpl19	0.641	0.000993673	Down	33.578	1.42	1.318	1.523	0.882	0.966	0.883	0.743	0.752	0.758	0.966	0.917	0.913	mitochondria	K02884	RP-L19; large subunit ribosomal protein L19	mmu03010 Ribosome	GO:0006412 translation; GO:0006414 translational elongation; GO:0006415 translational termination; GO:0006518 peptide metabolic process; GO:0006807 nitrogen compound metabolic process; GO:0008152 metabolic process; GO:0009058 biosynthetic process; GO:0009059 macromolecule biosynthetic process; GO:0009987 cellular process; GO:0010467 gene expression; GO:0016043 cellular component organization; GO:…	GO:0000313 organellar ribosome; GO:0000315 organellar large ribosomal subunit; GO:0005622 intracellular; GO:0005623 cell; GO:0005634 nucleus; GO:0005635 nuclear envelope; GO:0005737 cytoplasm; GO:0005739 mitochondrion; GO:0005740 mitochondrial envelope; GO:0005743 mitochondrial inner membrane; GO:0005759 mitochondrial matrix; GO:0005761 mitochondrial ribosome; GO:0005762 mitochondrial large ribos…	GO:0003735 structural constituent of ribosome; GO:0005198 structural molecule activity;			J	KOG1698	Mitochondrial/chloroplast ribosomal protein L19
Q9QUN7	Toll-like receptor 2 OS=Mus musculus OX=10090 GN=Tlr2 PE=1 SV=1	Tlr2	2.263	8.48143e-06	Up	89.448	0.55	0.541	0.575	1.235	1.311	1.224	1.024	1.003	0.972	1.183	1.193	1.233	plasma membrane	K10159	TLR2; toll-like receptor 2	mmu05134 Legionellosis; mmu05161 Hepatitis B; mmu05142 Chagas disease; mmu05145 Toxoplasmosis; mmu05169 Epstein-Barr virus infection; mmu05205 Proteoglycans in cancer; mmu05162 Measles; mmu05170 Human immunodeficiency virus 1 infection; mmu05171 Coronavirus disease - COVID-19; mmu05140 Leishmaniasis; mmu05144 Malaria; mmu05146 Amoebiasis; mmu05132 Salmonella infection; mmu05323 Rheumatoid arthrit…	GO:0001101 response to acid chemical; GO:0001505 regulation of neurotransmitter levels; GO:0001774 microglial cell activation; GO:0001775 cell activation; GO:0001816 cytokine production; GO:0001817 regulation of cytokine production; GO:0001818 negative regulation of cytokine production; GO:0001819 positive regulation of cytokine production; GO:0001932 regulation of protein phosphorylation; GO:000…	GO:0005622 intracellular; GO:0005623 cell; GO:0005737 cytoplasm; GO:0005794 Golgi apparatus; GO:0005886 plasma membrane; GO:0005887 integral component of plasma membrane; GO:0009897 external side of plasma membrane; GO:0009986 cell surface; GO:0012505 endomembrane system; GO:0012506 vesicle membrane; GO:0016020 membrane; GO:0016021 integral component of membrane; GO:0030141 secretory granule; GO:…	GO:0001530 lipopolysaccharide binding; GO:0001540 amyloid-beta binding; GO:0001875 lipopolysaccharide immune receptor activity; GO:0005102 signaling receptor binding; GO:0005488 binding; GO:0005515 protein binding; GO:0005539 glycosaminoglycan binding; GO:0008289 lipid binding; GO:0033218 amide binding; GO:0035325 Toll-like receptor binding; GO:0038023 signaling receptor activity; GO:0038187 patt…			T	KOG4641	FOG: Toll/interleukin receptor and related proteins containing LRR and TIR repeats
Q9D8E6	60S ribosomal protein L4 OS=Mus musculus OX=10090 GN=Rpl4 PE=1 SV=3	Rpl4	0.639	0.0163596	Down	47.153	1.184	1.346	1.415	0.722	1.012	0.788	0.733	0.756	0.827	1.31	0.916	1.007	cytoplasm	K02930	RP-L4e; large subunit ribosomal protein L4e	mmu03010 Ribosome; mmu05171 Coronavirus disease - COVID-19	GO:0001558 regulation of cell growth; GO:0002181 cytoplasmic translation; GO:0003360 brainstem development; GO:0006412 translation; GO:0006518 peptide metabolic process; GO:0006807 nitrogen compound metabolic process; GO:0007275 multicellular organism development; GO:0007399 nervous system development; GO:0007417 central nervous system development; GO:0007420 brain development; GO:0008152 metabol…	GO:0005622 intracellular; GO:0005623 cell; GO:0005634 nucleus; GO:0005737 cytoplasm; GO:0005783 endoplasmic reticulum; GO:0005791 rough endoplasmic reticulum; GO:0005829 cytosol; GO:0005840 ribosome; GO:0012505 endomembrane system; GO:0015934 large ribosomal subunit; GO:0022625 cytosolic large ribosomal subunit; GO:0022626 cytosolic ribosome; GO:0030016 myofibril; GO:0030017 sarcomere; GO:0031672…	GO:0003676 nucleic acid binding; GO:0003723 RNA binding; GO:0003735 structural constituent of ribosome; GO:0005198 structural molecule activity; GO:0005488 binding; GO:0008097 5S rRNA binding; GO:0019843 rRNA binding; GO:0097159 organic cyclic compound binding; GO:1901363 heterocyclic compound binding;	PF14374	60S ribosomal protein L4 C-terminal domain	J	KOG1475	Ribosomal protein RPL1/RPL2/RL4L4
Q6NS46	Protein RRP5 homolog OS=Mus musculus OX=10090 GN=Pdcd11 PE=1 SV=2	Pdcd11	0.648	0.0102752	Down	207.78	1.295	1.303	1.572	0.827	1.032	0.843	0.758	0.704	0.747	1.126	0.984	0.917	nucleus	K14792			GO:0000460 maturation of 5.8S rRNA; GO:0000462 maturation of SSU-rRNA from tricistronic rRNA transcript (SSU-rRNA, 5.8S rRNA, LSU-rRNA); GO:0000466 maturation of 5.8S rRNA from tricistronic rRNA transcript (SSU-rRNA, 5.8S rRNA, LSU-rRNA); GO:0006139 nucleobase-containing compound metabolic process; GO:0006364 rRNA processing; GO:0006396 RNA processing; GO:0006725 cellular aromatic compound metabo…	GO:0005622 intracellular; GO:0005623 cell; GO:0005634 nucleus; GO:0005654 nucleoplasm; GO:0005730 nucleolus; GO:0005737 cytoplasm; GO:0005829 cytosol; GO:0030684 preribosome; GO:0031974 membrane-enclosed lumen; GO:0031981 nuclear lumen; GO:0032040 small-subunit processome; GO:0032991 protein-containing complex; GO:0043226 organelle; GO:0043227 membrane-bounded organelle; GO:0043228 non-membrane-b…	GO:0003676 nucleic acid binding; GO:0003723 RNA binding; GO:0005488 binding; GO:0005515 protein binding; GO:0008134 transcription factor binding; GO:0097159 organic cyclic compound binding; GO:1901363 heterocyclic compound binding;	PF00575	S1 RNA binding domain	A	KOG1070	rRNA processing protein Rrp5
Q91XE8	Transmembrane protein 205 OS=Mus musculus OX=10090 GN=Tmem205 PE=1 SV=1	Tmem205	0.532	0.000525206	Down	21.18	1.467	1.436	1.527	0.712	0.874	0.771	0.632	0.675	0.693	1.187	1.041	1.064	plasma membrane							PF13664	Domain of unknown function (DUF4149)	S	KOG2886	Uncharacterized conserved protein
Q8BZX4	Splicing regulatory glutamine/lysine-rich protein 1 OS=Mus musculus OX=10090 GN=Srek1 PE=2 SV=1	Srek1	1.528	0.0065262	Up	56.763	0.682	0.608	0.554	0.917	0.861	1.039	1.318	1.545	1.352	1.058	1.078	1.051	nucleus	K13165				GO:0005622 intracellular; GO:0005623 cell; GO:0005634 nucleus; GO:0005654 nucleoplasm; GO:0016604 nuclear body; GO:0016607 nuclear speck; GO:0031974 membrane-enclosed lumen; GO:0031981 nuclear lumen; GO:0043226 organelle; GO:0043227 membrane-bounded organelle; GO:0043229 intracellular organelle; GO:0043231 intracellular membrane-bounded organelle; GO:0043233 organelle lumen; GO:0070013 intracellu…		PF00076	RNA recognition motif. (a.k.a. RRM, RBD, or RNP domain)	A	KOG4676	Splicing factor, arginine/serine-rich
Q5D1E7	Endoribonuclease ZC3H12A OS=Mus musculus OX=10090 GN=Zc3h12a PE=1 SV=2	Zc3h12a	1.626	0.00858435	Up	65.597	0.884	0.827	0.655	1.233	1.21	1.405	0.974	1.002	1.122	0.932	0.997	0.846	nucleus	K18668			GO:0000294 nuclear-transcribed mRNA catabolic process, endonucleolytic cleavage-dependent decay; GO:0000956 nuclear-transcribed mRNA catabolic process; GO:0001101 response to acid chemical; GO:0001505 regulation of neurotransmitter levels; GO:0001817 regulation of cytokine production; GO:0001818 negative regulation of cytokine production; GO:0001932 regulation of protein phosphorylation; GO:00019…	GO:0000932 P-body; GO:0005622 intracellular; GO:0005623 cell; GO:0005634 nucleus; GO:0005654 nucleoplasm; GO:0005737 cytoplasm; GO:0005783 endoplasmic reticulum; GO:0005789 endoplasmic reticulum membrane; GO:0005791 rough endoplasmic reticulum; GO:0005856 cytoskeleton; GO:0012505 endomembrane system; GO:0016020 membrane; GO:0019898 extrinsic component of membrane; GO:0031090 organelle membrane; G…	GO:0003676 nucleic acid binding; GO:0003677 DNA binding; GO:0003682 chromatin binding; GO:0003723 RNA binding; GO:0003729 mRNA binding; GO:0003730 mRNA 3'-UTR binding; GO:0003824 catalytic activity; GO:0004518 nuclease activity; GO:0004519 endonuclease activity; GO:0004521 endoribonuclease activity; GO:0004527 exonuclease activity; GO:0004532 exoribonuclease activity; GO:0004540 ribonuclease acti…	PF11977	Zc3h12a-like Ribonuclease NYN domain	K	KOG3777	Uncharacterized conserved protein
Q80YV3	Transformation/transcription domain-associated protein OS=Mus musculus OX=10090 GN=Trrap PE=1 SV=2	Trrap	0.526	0.00197509	Down	291.55	1.41	1.406	1.468	0.651	0.882	0.72	0.62	0.638	0.668	1.335	1.144	1.15	mitochondria	K08874	TRRAP; transformation/transcription domain-associated protein	mmu05166 Human T-cell leukemia virus 1 infection	GO:0000075 cell cycle checkpoint; GO:0000278 mitotic cell cycle; GO:0006139 nucleobase-containing compound metabolic process; GO:0006259 DNA metabolic process; GO:0006281 DNA repair; GO:0006325 chromatin organization; GO:0006355 regulation of transcription, DNA-templated; GO:0006464 cellular protein modification process; GO:0006473 protein acetylation; GO:0006475 internal protein amino acid acety…	GO:0000123 histone acetyltransferase complex; GO:0000125 PCAF complex; GO:0000228 nuclear chromosome; GO:0000428 DNA-directed RNA polymerase complex; GO:0000785 chromatin; GO:0000790 nuclear chromatin; GO:0000812 Swr1 complex; GO:0005622 intracellular; GO:0005623 cell; GO:0005634 nucleus; GO:0005654 nucleoplasm; GO:0005667 transcription regulator complex; GO:0005694 chromosome; GO:0005737 cytopla…	GO:0003682 chromatin binding; GO:0003712 transcription coregulator activity; GO:0003713 transcription coactivator activity; GO:0003824 catalytic activity; GO:0005488 binding; GO:0008233 peptidase activity; GO:0008234 cysteine-type peptidase activity; GO:0016301 kinase activity; GO:0016740 transferase activity; GO:0016772 transferase activity, transferring phosphorus-containing groups; GO:0016787 …			B	KOG0889	Histone acetyltransferase SAGA, TRRAP/TRA1 component, PI-3 kinase superfamily
Q9D1C1	Ubiquitin-conjugating enzyme E2 C OS=Mus musculus OX=10090 GN=Ube2c PE=1 SV=1	Ube2c	2.837	0.000568954	Up	19.606	0.519	0.647	0.562	1.829	1.387	1.686	1	1.171	1.04	0.701	0.831	0.742	cytoplasm	K06688	UBE2C; ubiquitin-conjugating enzyme E2 C [EC:2.3.2.23]	mmu04120 Ubiquitin mediated proteolysis	GO:0000209 protein polyubiquitination; GO:0000278 mitotic cell cycle; GO:0000280 nuclear division; GO:0006464 cellular protein modification process; GO:0006508 proteolysis; GO:0006511 ubiquitin-dependent protein catabolic process; GO:0006807 nitrogen compound metabolic process; GO:0006996 organelle organization; GO:0007049 cell cycle; GO:0007088 regulation of mitotic nuclear division; GO:0007096 …	GO:0000151 ubiquitin ligase complex; GO:0000152 nuclear ubiquitin ligase complex; GO:0005622 intracellular; GO:0005623 cell; GO:0005634 nucleus; GO:0005680 anaphase-promoting complex; GO:0005737 cytoplasm; GO:0005829 cytosol; GO:0005886 plasma membrane; GO:0016020 membrane; GO:0031461 cullin-RING ubiquitin ligase complex; GO:0032991 protein-containing complex; GO:0043226 organelle; GO:0043227 mem…	GO:0003824 catalytic activity; GO:0004842 ubiquitin-protein transferase activity; GO:0005488 binding; GO:0005515 protein binding; GO:0016740 transferase activity; GO:0019787 ubiquitin-like protein transferase activity; GO:0019899 enzyme binding; GO:0031625 ubiquitin protein ligase binding; GO:0044389 ubiquitin-like protein ligase binding; GO:0061630 ubiquitin protein ligase activity; GO:0061631 u…	PF00179	Ubiquitin-conjugating enzyme	O	KOG0421	Ubiquitin-protein ligase
Q9WTV6	Ubl carboxyl-terminal hydrolase 18 OS=Mus musculus OX=10090 GN=Usp18 PE=1 SV=2	Usp18	5.185	8.90187e-05	Up	42.472	0.27	0.351	0.258	1.427	1.628	1.503	0.957	0.863	1.002	1.34	1.176	1.277	cytoplasm	K11846			GO:0001959 regulation of cytokine-mediated signaling pathway; GO:0002682 regulation of immune system process; GO:0006464 cellular protein modification process; GO:0006508 proteolysis; GO:0006807 nitrogen compound metabolic process; GO:0008152 metabolic process; GO:0009605 response to external stimulus; GO:0009607 response to biotic stimulus; GO:0009617 response to bacterium; GO:0009966 regulation…	GO:0005622 intracellular; GO:0005623 cell; GO:0005634 nucleus; GO:0005737 cytoplasm; GO:0005829 cytosol; GO:0043226 organelle; GO:0043227 membrane-bounded organelle; GO:0043229 intracellular organelle; GO:0043231 intracellular membrane-bounded organelle;	GO:0003824 catalytic activity; GO:0004843 thiol-dependent ubiquitin-specific protease activity; GO:0008233 peptidase activity; GO:0008234 cysteine-type peptidase activity; GO:0016787 hydrolase activity; GO:0019783 ubiquitin-like protein-specific protease activity; GO:0019785 ISG15-specific protease activity; GO:0036459 thiol-dependent ubiquitinyl hydrolase activity; GO:0070011 peptidase activity,…			O	KOG1863	Ubiquitin carboxyl-terminal hydrolase
Q3U3T8	WD repeat-containing protein 62 OS=Mus musculus OX=10090 GN=Wdr62 PE=1 SV=2	Wdr62	1.544	0.000233089	Up	167.28	0.783	0.739	0.72	1.163	1.197	1.102	0.905	0.977	1.054	1.156	1.092	1.14	nucleus	K21762			GO:0000226 microtubule cytoskeleton organization; GO:0000278 mitotic cell cycle; GO:0006139 nucleobase-containing compound metabolic process; GO:0006396 RNA processing; GO:0006725 cellular aromatic compound metabolic process; GO:0006807 nitrogen compound metabolic process; GO:0006996 organelle organization; GO:0007010 cytoskeleton organization; GO:0007017 microtubule-based process; GO:0007049 cel…	GO:0000922 spindle pole; GO:0005622 intracellular; GO:0005623 cell; GO:0005634 nucleus; GO:0005681 spliceosomal complex; GO:0005682 U5 snRNP; GO:0005737 cytoplasm; GO:0005813 centrosome; GO:0005815 microtubule organizing center; GO:0005819 spindle; GO:0005829 cytosol; GO:0005856 cytoskeleton; GO:0015630 microtubule cytoskeleton; GO:0030532 small nuclear ribonucleoprotein complex; GO:0032991 prote…	GO:0003676 nucleic acid binding; GO:0003723 RNA binding; GO:0005488 binding; GO:0097159 organic cyclic compound binding; GO:1901363 heterocyclic compound binding;			S	KOG1408	WD40 repeat protein
Q66GT5	Phosphatidylglycerophosphatase and protein-tyrosine phosphatase 1 OS=Mus musculus OX=10090 GN=Ptpmt1 PE=1 SV=1	Ptpmt1	0.635	0.000552322	Down	21.942	1.318	1.289	1.363	0.789	0.91	0.823	0.808	0.776	0.856	1.105	1.046	1.007	mitochondria	K14165			GO:0002791 regulation of peptide secretion; GO:0002792 negative regulation of peptide secretion; GO:0006629 lipid metabolic process; GO:0006644 phospholipid metabolic process; GO:0006650 glycerophospholipid metabolic process; GO:0006655 phosphatidylglycerol biosynthetic process; GO:0006793 phosphorus metabolic process; GO:0006796 phosphate-containing compound metabolic process; GO:0008152 metabol…	GO:0005622 intracellular; GO:0005623 cell; GO:0005737 cytoplasm; GO:0005739 mitochondrion; GO:0005740 mitochondrial envelope; GO:0005743 mitochondrial inner membrane; GO:0016020 membrane; GO:0016021 integral component of membrane; GO:0019866 organelle inner membrane; GO:0031090 organelle membrane; GO:0031224 intrinsic component of membrane; GO:0031300 intrinsic component of organelle membrane; GO…	GO:0003824 catalytic activity; GO:0004439 phosphatidylinositol-4,5-bisphosphate 5-phosphatase activity; GO:0008962 phosphatidylglycerophosphatase activity; GO:0016787 hydrolase activity; GO:0016788 hydrolase activity, acting on ester bonds; GO:0016791 phosphatase activity; GO:0034593 phosphatidylinositol bisphosphate phosphatase activity; GO:0034595 phosphatidylinositol phosphate 5-phosphatase ac…	PF00782	Dual specificity phosphatase, catalytic domain	V	KOG1719	Dual specificity phosphatase
Q9DCU6	39S ribosomal protein L4, mitochondrial OS=Mus musculus OX=10090 GN=Mrpl4 PE=1 SV=1	Mrpl4	0.612	0.00700474	Down	33.073	1.267	1.358	1.605	0.771	0.968	0.849	0.802	0.752	0.692	1.061	0.935	0.93	mitochondria	K02926	RP-L4; large subunit ribosomal protein L4	mmu03010 Ribosome	GO:0006412 translation; GO:0006414 translational elongation; GO:0006415 translational termination; GO:0006518 peptide metabolic process; GO:0006807 nitrogen compound metabolic process; GO:0008152 metabolic process; GO:0009058 biosynthetic process; GO:0009059 macromolecule biosynthetic process; GO:0009987 cellular process; GO:0010467 gene expression; GO:0016043 cellular component organization; GO:…	GO:0000313 organellar ribosome; GO:0000315 organellar large ribosomal subunit; GO:0005622 intracellular; GO:0005623 cell; GO:0005737 cytoplasm; GO:0005739 mitochondrion; GO:0005740 mitochondrial envelope; GO:0005743 mitochondrial inner membrane; GO:0005759 mitochondrial matrix; GO:0005761 mitochondrial ribosome; GO:0005762 mitochondrial large ribosomal subunit; GO:0005829 cytosol; GO:0005840 ribo…	GO:0003676 nucleic acid binding; GO:0003723 RNA binding; GO:0003735 structural constituent of ribosome; GO:0005198 structural molecule activity; GO:0005488 binding; GO:0097159 organic cyclic compound binding; GO:1901363 heterocyclic compound binding;			J	KOG1624	Mitochondrial/chloroplast ribosomal protein L4
P61620	Protein transport protein Sec61 subunit alpha isoform 1 OS=Mus musculus OX=10090 GN=Sec61a1 PE=1 SV=2	Sec61a1	0.663	0.00495537	Down	52.264	1.304	1.181	1.35	0.754	0.933	0.855	0.676	0.718	0.785	1.262	1.085	1.099	plasma membrane	K10956	SEC61A; protein transport protein SEC61 subunit alpha	mmu03060 Protein export; mmu04141 Protein processing in endoplasmic reticulum; mmu04145 Phagosome	GO:0001655 urogenital system development; GO:0001822 kidney development; GO:0002376 immune system process; GO:0006605 protein targeting; GO:0006612 protein targeting to membrane; GO:0006613 cotranslational protein targeting to membrane; GO:0006614 SRP-dependent cotranslational protein targeting to membrane; GO:0006620 posttranslational protein targeting to endoplasmic reticulum membrane; GO:00068…	GO:0005622 intracellular; GO:0005623 cell; GO:0005737 cytoplasm; GO:0005783 endoplasmic reticulum; GO:0005789 endoplasmic reticulum membrane; GO:0005791 rough endoplasmic reticulum; GO:0005829 cytosol; GO:0012505 endomembrane system; GO:0012506 vesicle membrane; GO:0016020 membrane; GO:0016021 integral component of membrane; GO:0030139 endocytic vesicle; GO:0030176 integral component of endoplasm…	GO:0005215 transporter activity; GO:0005488 binding; GO:0022857 transmembrane transporter activity; GO:0043021 ribonucleoprotein complex binding; GO:0043022 ribosome binding; GO:0044877 protein-containing complex binding;	PF10559	Plug domain of Sec61p	U	KOG1373	Transport protein Sec61, alpha subunit
Q9JLC8	Sacsin OS=Mus musculus OX=10090 GN=Sacs PE=1 SV=2	Sacs	0.569	0.0135891	Down	520.68	1.38	1.199	1.236	0.557	0.87	0.744	0.638	0.642	0.872	1.413	1.302	1.208	mitochondria	K17592			GO:0006457 protein folding; GO:0009987 cellular process; GO:0044087 regulation of cellular component biogenesis; GO:0048519 negative regulation of biological process; GO:0048523 negative regulation of cellular process; GO:0050789 regulation of biological process; GO:0050794 regulation of cellular process; GO:0051128 regulation of cellular component organization; GO:0051129 negative regulation of …	GO:0005622 intracellular; GO:0005623 cell; GO:0005634 nucleus; GO:0005737 cytoplasm; GO:0005739 mitochondrion; GO:0030424 axon; GO:0030425 dendrite; GO:0036477 somatodendritic compartment; GO:0042995 cell projection; GO:0043005 neuron projection; GO:0043226 organelle; GO:0043227 membrane-bounded organelle; GO:0043229 intracellular organelle; GO:0043231 intracellular membrane-bounded organelle; GO…	GO:0005102 signaling receptor binding; GO:0005488 binding; GO:0005515 protein binding; GO:0030544 Hsp70 protein binding; GO:0031072 heat shock protein binding; GO:0044877 protein-containing complex binding; GO:0050750 low-density lipoprotein particle receptor binding; GO:0051087 chaperone binding; GO:0070325 lipoprotein particle receptor binding; GO:0070628 proteasome binding;
Q9D1N9	39S ribosomal protein L21, mitochondrial OS=Mus musculus OX=10090 GN=Mrpl21 PE=1 SV=1	Mrpl21	0.612	0.00857218	Down	23.366	1.497	1.374	1.228	0.708	0.948	0.853	0.632	0.783	0.848	1.12	0.967	1.012	mitochondria	K02888	RP-L21; large subunit ribosomal protein L21	mmu03010 Ribosome	GO:0006412 translation; GO:0006414 translational elongation; GO:0006415 translational termination; GO:0006518 peptide metabolic process; GO:0006807 nitrogen compound metabolic process; GO:0008152 metabolic process; GO:0009058 biosynthetic process; GO:0009059 macromolecule biosynthetic process; GO:0009987 cellular process; GO:0010467 gene expression; GO:0016043 cellular component organization; GO:…	GO:0000313 organellar ribosome; GO:0000315 organellar large ribosomal subunit; GO:0005622 intracellular; GO:0005623 cell; GO:0005737 cytoplasm; GO:0005739 mitochondrion; GO:0005740 mitochondrial envelope; GO:0005743 mitochondrial inner membrane; GO:0005759 mitochondrial matrix; GO:0005761 mitochondrial ribosome; GO:0005762 mitochondrial large ribosomal subunit; GO:0005840 ribosome; GO:0015934 lar…	GO:0003735 structural constituent of ribosome; GO:0005198 structural molecule activity;			J	KOG1686	Mitochondrial/chloroplast ribosomal L21 protein
Q9CQE3	28S ribosomal protein S17, mitochondrial OS=Mus musculus OX=10090 GN=Mrps17 PE=1 SV=1	Mrps17	0.627	0.00246424	Down	13.382	1.434	1.318	1.499	0.805	0.983	0.878	0.761	0.742	0.756	1.013	0.97	0.939	mitochondria	K02961	RP-S17; small subunit ribosomal protein S17	mmu03010 Ribosome	GO:0006412 translation; GO:0006414 translational elongation; GO:0006415 translational termination; GO:0006518 peptide metabolic process; GO:0006807 nitrogen compound metabolic process; GO:0008152 metabolic process; GO:0009058 biosynthetic process; GO:0009059 macromolecule biosynthetic process; GO:0009987 cellular process; GO:0010467 gene expression; GO:0016043 cellular component organization; GO:…	GO:0000313 organellar ribosome; GO:0000314 organellar small ribosomal subunit; GO:0005622 intracellular; GO:0005623 cell; GO:0005737 cytoplasm; GO:0005739 mitochondrion; GO:0005740 mitochondrial envelope; GO:0005743 mitochondrial inner membrane; GO:0005759 mitochondrial matrix; GO:0005761 mitochondrial ribosome; GO:0005763 mitochondrial small ribosomal subunit; GO:0005840 ribosome; GO:0015935 sma…	GO:0003735 structural constituent of ribosome; GO:0005198 structural molecule activity;	PF00366	Ribosomal protein S17	J	KOG3447	Mitochondrial/chloroplast ribosomal S17-like protein
Q7TPE5	Probable RNA polymerase II nuclear localization protein SLC7A6OS OS=Mus musculus OX=10090 GN=Slc7a6os PE=1 SV=1	Slc7a6os	1.643	0.000553858	Up	35.041	0.687	0.706	0.647	1.186	1.029	1.137	1.314	1.383	1.282	0.863	0.93	0.946	mitochondria				GO:0002244 hematopoietic progenitor cell differentiation; GO:0002376 immune system process; GO:0002520 immune system development; GO:0007275 multicellular organism development; GO:0009987 cellular process; GO:0030097 hemopoiesis; GO:0030154 cell differentiation; GO:0032501 multicellular organismal process; GO:0032502 developmental process; GO:0048513 animal organ development; GO:0048534 hematopoi…					S	KOG4852	Uncharacterized conserved protein
Q8BPX9	Solute carrier family 15 member 3 OS=Mus musculus OX=10090 GN=Slc15a3 PE=1 SV=1	Slc15a3	2.192	7.89547e-05	Up	64.05	0.428	0.468	0.498	1.023	1.048	0.984	1.28	1.207	1.251	1.188	1.229	1.149	plasma membrane	K14638			GO:0006807 nitrogen compound metabolic process; GO:0006810 transport; GO:0006811 ion transport; GO:0006812 cation transport; GO:0006857 oligopeptide transport; GO:0008152 metabolic process; GO:0009056 catabolic process; GO:0009057 macromolecule catabolic process; GO:0015672 monovalent inorganic cation transport; GO:0015833 peptide transport; GO:0019538 protein metabolic process; GO:0030163 protei…	GO:0000323 lytic vacuole; GO:0005622 intracellular; GO:0005623 cell; GO:0005737 cytoplasm; GO:0005764 lysosome; GO:0005765 lysosomal membrane; GO:0005773 vacuole; GO:0005774 vacuolar membrane; GO:0016020 membrane; GO:0031090 organelle membrane; GO:0043226 organelle; GO:0043227 membrane-bounded organelle; GO:0043229 intracellular organelle; GO:0043231 intracellular membrane-bounded organelle; GO:0…	GO:0005215 transporter activity; GO:0005427 proton-dependent oligopeptide secondary active transmembrane transporter activity; GO:0008324 cation transmembrane transporter activity; GO:0015075 ion transmembrane transporter activity; GO:0015077 monovalent inorganic cation transmembrane transporter activity; GO:0015078 proton transmembrane transporter activity; GO:0015291 secondary active transmembr…			E	KOG1237	H+/oligopeptide symporter
Q9CZM2	60S ribosomal protein L15 OS=Mus musculus OX=10090 GN=Rpl15 PE=1 SV=4	Rpl15	0.562	0.00500827	Down	24.146	1.343	1.34	1.344	0.633	0.907	0.723	0.671	0.739	0.827	1.372	0.991	1.108	nucleus	K02877	RP-L15e; large subunit ribosomal protein L15e	mmu03010 Ribosome; mmu05171 Coronavirus disease - COVID-19	GO:0000184 nuclear-transcribed mRNA catabolic process, nonsense-mediated decay; GO:0000956 nuclear-transcribed mRNA catabolic process; GO:0002181 cytoplasmic translation; GO:0006139 nucleobase-containing compound metabolic process; GO:0006401 RNA catabolic process; GO:0006402 mRNA catabolic process; GO:0006412 translation; GO:0006413 translational initiation; GO:0006518 peptide metabolic process;…	GO:0005622 intracellular; GO:0005623 cell; GO:0005634 nucleus; GO:0005737 cytoplasm; GO:0005829 cytosol; GO:0005840 ribosome; GO:0015934 large ribosomal subunit; GO:0022625 cytosolic large ribosomal subunit; GO:0022626 cytosolic ribosome; GO:0030016 myofibril; GO:0030017 sarcomere; GO:0031672 A band; GO:0032991 protein-containing complex; GO:0043226 organelle; GO:0043227 membrane-bounded organell…	GO:0003676 nucleic acid binding; GO:0003723 RNA binding; GO:0003735 structural constituent of ribosome; GO:0005198 structural molecule activity; GO:0005488 binding; GO:0097159 organic cyclic compound binding; GO:1901363 heterocyclic compound binding;			J	KOG1678	60s ribosomal protein L15
Q6P5B0	RRP12-like protein OS=Mus musculus OX=10090 GN=Rrp12 PE=1 SV=1	Rrp12	0.565	0.00279831	Down	143.13	1.428	1.42	1.544	0.73	0.966	0.787	0.595	0.556	0.632	1.244	1.084	1.072	plasma membrane	K14794				GO:0005622 intracellular; GO:0005623 cell; GO:0005634 nucleus; GO:0005730 nucleolus; GO:0031974 membrane-enclosed lumen; GO:0031981 nuclear lumen; GO:0043226 organelle; GO:0043227 membrane-bounded organelle; GO:0043228 non-membrane-bounded organelle; GO:0043229 intracellular organelle; GO:0043231 intracellular membrane-bounded organelle; GO:0043232 intracellular non-membrane-bounded organelle; GO…		PF08161	NUC173 domain	S	KOG1248	Uncharacterized conserved protein
Q99N93	39S ribosomal protein L16, mitochondrial OS=Mus musculus OX=10090 GN=Mrpl16 PE=1 SV=1	Mrpl16	0.525	0.000311158	Down	28.803	1.548	1.573	1.478	0.73	0.874	0.812	0.673	0.641	0.835	1.098	0.938	0.941	mitochondria	K02878	RP-L16; large subunit ribosomal protein L16	mmu03010 Ribosome	GO:0006412 translation; GO:0006414 translational elongation; GO:0006415 translational termination; GO:0006518 peptide metabolic process; GO:0006807 nitrogen compound metabolic process; GO:0008152 metabolic process; GO:0009058 biosynthetic process; GO:0009059 macromolecule biosynthetic process; GO:0009987 cellular process; GO:0010467 gene expression; GO:0016043 cellular component organization; GO:…	GO:0000313 organellar ribosome; GO:0000314 organellar small ribosomal subunit; GO:0000315 organellar large ribosomal subunit; GO:0005622 intracellular; GO:0005623 cell; GO:0005737 cytoplasm; GO:0005739 mitochondrion; GO:0005740 mitochondrial envelope; GO:0005743 mitochondrial inner membrane; GO:0005759 mitochondrial matrix; GO:0005761 mitochondrial ribosome; GO:0005762 mitochondrial large ribosom…	GO:0003676 nucleic acid binding; GO:0003723 RNA binding; GO:0003735 structural constituent of ribosome; GO:0005198 structural molecule activity; GO:0005488 binding; GO:0019843 rRNA binding; GO:0097159 organic cyclic compound binding; GO:1901363 heterocyclic compound binding;			J	KOG3422	Mitochondrial ribosomal protein L16
Q91YX5	Acyl-CoA:lysophosphatidylglycerol acyltransferase 1 OS=Mus musculus OX=10090 GN=Lpgat1 PE=1 SV=1	Lpgat1	0.637	0.00353024	Down	43.088	1.275	1.22	1.334	0.77	0.928	0.742	0.763	0.699	0.81	1.196	1.174	1.154	endoplasmic reticulum	K13514	LPGAT1; lysophosphatidylglycerol acyltransferase 1 [EC:2.3.1.-]	mmu00564 Glycerophospholipid metabolism	GO:0006629 lipid metabolic process; GO:0006644 phospholipid metabolic process; GO:0006650 glycerophospholipid metabolic process; GO:0006793 phosphorus metabolic process; GO:0006796 phosphate-containing compound metabolic process; GO:0008152 metabolic process; GO:0009889 regulation of biosynthetic process; GO:0009891 positive regulation of biosynthetic process; GO:0009893 positive regulation of me…	GO:0005622 intracellular; GO:0005623 cell; GO:0005737 cytoplasm; GO:0005783 endoplasmic reticulum; GO:0005789 endoplasmic reticulum membrane; GO:0012505 endomembrane system; GO:0016020 membrane; GO:0031984 organelle subcompartment; GO:0042175 nuclear outer membrane-endoplasmic reticulum membrane network; GO:0043226 organelle; GO:0043227 membrane-bounded organelle; GO:0043229 intracellular organel…	GO:0003824 catalytic activity; GO:0003841 1-acylglycerol-3-phosphate O-acyltransferase activity; GO:0008374 O-acyltransferase activity; GO:0016411 acylglycerol O-acyltransferase activity; GO:0016740 transferase activity; GO:0016746 transferase activity, transferring acyl groups; GO:0016747 transferase activity, transferring acyl groups other than amino-acyl groups; GO:0042171 lysophosphatidic aci…			I	KOG1505	Lysophosphatidic acid acyltransferase LPAAT and related acyltransferases
P46061	Ran GTPase-activating protein 1 OS=Mus musculus OX=10090 GN=Rangap1 PE=1 SV=2	Rangap1	1.565	0.000420627	Up	63.53	0.77	0.814	0.814	1.317	1.163	1.273	1.206	1.307	1.148	0.728	0.779	0.794	cytoplasm	K14319	RANGAP1; Ran GTPase-activating protein 1	mmu03013 RNA transport	GO:0007154 cell communication; GO:0007165 signal transduction; GO:0008104 protein localization; GO:0009719 response to endogenous stimulus; GO:0009725 response to hormone; GO:0009987 cellular process; GO:0010033 response to organic substance; GO:0010243 response to organonitrogen compound; GO:0023052 signaling; GO:0032386 regulation of intracellular transport; GO:0032387 negative regulation of in…	GO:0005622 intracellular; GO:0005623 cell; GO:0005634 nucleus; GO:0005635 nuclear envelope; GO:0005643 nuclear pore; GO:0005737 cytoplasm; GO:0005819 spindle; GO:0005829 cytosol; GO:0005856 cytoskeleton; GO:0012505 endomembrane system; GO:0015630 microtubule cytoskeleton; GO:0016020 membrane; GO:0016234 inclusion body; GO:0016235 aggresome; GO:0030424 axon; GO:0030425 dendrite; GO:0031090 organel…	GO:0003676 nucleic acid binding; GO:0003723 RNA binding; GO:0005096 GTPase activator activity; GO:0005488 binding; GO:0005515 protein binding; GO:0008047 enzyme activator activity; GO:0008536 Ran GTPase binding; GO:0017016 Ras GTPase binding; GO:0019899 enzyme binding; GO:0030234 enzyme regulator activity; GO:0030695 GTPase regulator activity; GO:0031267 small GTPase binding; GO:0031625 ubiquitin…	PF07834	RanGAP1 C-terminal domain	ATY	KOG1909	Ran GTPase-activating protein
Q921S7	39S ribosomal protein L37, mitochondrial OS=Mus musculus OX=10090 GN=Mrpl37 PE=1 SV=1	Mrpl37	0.612	0.000481367	Down	48.34	1.378	1.406	1.521	0.847	0.943	0.844	0.756	0.715	0.719	1.04	0.975	0.981	cytoplasm	K17418			GO:0006412 translation; GO:0006414 translational elongation; GO:0006415 translational termination; GO:0006518 peptide metabolic process; GO:0006807 nitrogen compound metabolic process; GO:0008152 metabolic process; GO:0009058 biosynthetic process; GO:0009059 macromolecule biosynthetic process; GO:0009987 cellular process; GO:0010467 gene expression; GO:0016043 cellular component organization; GO:…	GO:0000313 organellar ribosome; GO:0000315 organellar large ribosomal subunit; GO:0005622 intracellular; GO:0005623 cell; GO:0005737 cytoplasm; GO:0005739 mitochondrion; GO:0005740 mitochondrial envelope; GO:0005743 mitochondrial inner membrane; GO:0005759 mitochondrial matrix; GO:0005761 mitochondrial ribosome; GO:0005762 mitochondrial large ribosomal subunit; GO:0005840 ribosome; GO:0015934 lar…	GO:0003735 structural constituent of ribosome; GO:0005198 structural molecule activity;
Q8K2B3	Succinate dehydrogenase [ubiquinone] flavoprotein subunit, mitochondrial OS=Mus musculus OX=10090 GN=Sdha PE=1 SV=1	Sdha	0.588	0.000782624	Down	72.585	1.54	1.376	1.477	0.799	0.94	0.842	0.726	0.744	0.793	0.963	0.934	0.938	mitochondria	K00234	SDHA; succinate dehydrogenase (ubiquinone) flavoprotein subunit [EC:1.3.5.1]	mmu01200 Carbon metabolism; mmu05020 Prion disease; mmu00190 Oxidative phosphorylation; mmu04714 Thermogenesis; mmu05016 Huntington disease; mmu01100 Metabolic pathways; mmu05014 Amyotrophic lateral sclerosis; mmu05010 Alzheimer disease; mmu05022 Pathways of neurodegeneration - multiple diseases; mmu00020 Citrate cycle (TCA cycle); mmu04932 Non-alcoholic fatty liver disease; mmu05012 Parkinson di…	GO:0006082 organic acid metabolic process; GO:0006091 generation of precursor metabolites and energy; GO:0006099 tricarboxylic acid cycle; GO:0006101 citrate metabolic process; GO:0006105 succinate metabolic process; GO:0006119 oxidative phosphorylation; GO:0006121 mitochondrial electron transport, succinate to ubiquinone; GO:0006139 nucleobase-containing compound metabolic process; GO:0006163 pu…	GO:0005622 intracellular; GO:0005623 cell; GO:0005634 nucleus; GO:0005730 nucleolus; GO:0005737 cytoplasm; GO:0005739 mitochondrion; GO:0005740 mitochondrial envelope; GO:0005743 mitochondrial inner membrane; GO:0005746 mitochondrial respirasome; GO:0005749 mitochondrial respiratory chain complex II, succinate dehydrogenase complex (ubiquinone); GO:0016020 membrane; GO:0019866 organelle inner mem…	GO:0000104 succinate dehydrogenase activity; GO:0003824 catalytic activity; GO:0008177 succinate dehydrogenase (ubiquinone) activity; GO:0009055 electron transfer activity; GO:0016491 oxidoreductase activity; GO:0016627 oxidoreductase activity, acting on the CH-CH group of donors; GO:0016635 oxidoreductase activity, acting on the CH-CH group of donors, quinone or related compound as acceptor;	PF02910	Fumarate reductase flavoprotein C-term	C	KOG2403	Succinate dehydrogenase, flavoprotein subunit
O88822	Lathosterol oxidase OS=Mus musculus OX=10090 GN=Sc5d PE=2 SV=2	Sc5d	0.663	0.0150733	Down	35.062	1.315	1.261	1.483	0.811	1.065	0.817	0.72	0.703	0.707	1.159	0.992	0.96	plasma membrane	K00227	SC5DL; Delta7-sterol 5-desaturase [EC:1.14.19.20]	mmu00100 Steroid biosynthesis; mmu01100 Metabolic pathways	GO:0006066 alcohol metabolic process; GO:0006082 organic acid metabolic process; GO:0006629 lipid metabolic process; GO:0006631 fatty acid metabolic process; GO:0006694 steroid biosynthetic process; GO:0006695 cholesterol biosynthetic process; GO:0008152 metabolic process; GO:0008202 steroid metabolic process; GO:0008203 cholesterol metabolic process; GO:0008610 lipid biosynthetic process; GO:000…	GO:0005622 intracellular; GO:0005623 cell; GO:0005737 cytoplasm; GO:0005783 endoplasmic reticulum; GO:0005789 endoplasmic reticulum membrane; GO:0012505 endomembrane system; GO:0016020 membrane; GO:0031984 organelle subcompartment; GO:0042175 nuclear outer membrane-endoplasmic reticulum membrane network; GO:0043226 organelle; GO:0043227 membrane-bounded organelle; GO:0043229 intracellular organel…	GO:0000248 C-5 sterol desaturase activity; GO:0003824 catalytic activity; GO:0016491 oxidoreductase activity; GO:0016705 oxidoreductase activity, acting on paired donors, with incorporation or reduction of molecular oxygen; GO:0016717 oxidoreductase activity, acting on paired donors, with oxidation of a pair of donors resulting in the reduction of molecular oxygen to two molecules of water; GO:00…			I	KOG0872	Sterol C5 desaturase
B1ARD6	Schlafen family member 9 OS=Mus musculus OX=10090 GN=Slfn9 PE=2 SV=1	Slfn9	2.078	4.33477e-05	Up	103.99	0.572	0.55	0.592	1.138	1.262	1.162	0.97	0.866	0.986	1.28	1.286	1.262	nucleus	K24459			GO:0006139 nucleobase-containing compound metabolic process; GO:0006399 tRNA metabolic process; GO:0006401 RNA catabolic process; GO:0006725 cellular aromatic compound metabolic process; GO:0006807 nitrogen compound metabolic process; GO:0008152 metabolic process; GO:0009056 catabolic process; GO:0009057 macromolecule catabolic process; GO:0009987 cellular process; GO:0016070 RNA metabolic proces…	GO:0005622 intracellular; GO:0005623 cell; GO:0005634 nucleus; GO:0005737 cytoplasm; GO:0043226 organelle; GO:0043227 membrane-bounded organelle; GO:0043229 intracellular organelle; GO:0043231 intracellular membrane-bounded organelle;	GO:0003824 catalytic activity; GO:0004518 nuclease activity; GO:0004519 endonuclease activity; GO:0004521 endoribonuclease activity; GO:0004540 ribonuclease activity; GO:0005488 binding; GO:0008270 zinc ion binding; GO:0016787 hydrolase activity; GO:0016788 hydrolase activity, acting on ester bonds; GO:0043167 ion binding; GO:0043169 cation binding; GO:0046872 metal ion binding; GO:0046914 transi…	PF04326	Divergent AAA domain
O55125	Protein NipSnap homolog 1 OS=Mus musculus OX=10090 GN=Nipsnap1 PE=1 SV=1	Nipsnap1	0.606	4.41972e-05	Down	33.363	1.538	1.406	1.486	0.895	0.897	0.892	0.633	0.644	0.706	0.986	0.987	1.006	mitochondria				GO:0003008 system process; GO:0007600 sensory perception; GO:0019233 sensory perception of pain; GO:0032501 multicellular organismal process; GO:0050877 nervous system process;	GO:0005622 intracellular; GO:0005623 cell; GO:0005737 cytoplasm; GO:0005739 mitochondrion; GO:0005886 plasma membrane; GO:0016020 membrane; GO:0043226 organelle; GO:0043227 membrane-bounded organelle; GO:0043229 intracellular organelle; GO:0043231 intracellular membrane-bounded organelle; GO:0045202 synapse; GO:0071944 cell periphery; GO:0097060 synaptic membrane; GO:0098590 plasma membrane regio…	GO:0005488 binding; GO:0042165 neurotransmitter binding;	PF07978	NIPSNAP	S	KOG2883	NIPSNAP1 protein
Q9CQL4	39S ribosomal protein L20, mitochondrial OS=Mus musculus OX=10090 GN=Mrpl20 PE=1 SV=1	Mrpl20	0.629	0.00739829	Down	17.595	1.422	1.308	1.496	0.771	1.031	0.856	0.782	0.73	0.792	1.041	0.958	0.916	mitochondria	K02887	RP-L20; large subunit ribosomal protein L20	mmu03010 Ribosome	GO:0000027 ribosomal large subunit assembly; GO:0006412 translation; GO:0006414 translational elongation; GO:0006415 translational termination; GO:0006518 peptide metabolic process; GO:0006807 nitrogen compound metabolic process; GO:0006996 organelle organization; GO:0008152 metabolic process; GO:0009058 biosynthetic process; GO:0009059 macromolecule biosynthetic process; GO:0009987 cellular proc…	GO:0000313 organellar ribosome; GO:0000315 organellar large ribosomal subunit; GO:0005622 intracellular; GO:0005623 cell; GO:0005737 cytoplasm; GO:0005739 mitochondrion; GO:0005740 mitochondrial envelope; GO:0005743 mitochondrial inner membrane; GO:0005759 mitochondrial matrix; GO:0005761 mitochondrial ribosome; GO:0005762 mitochondrial large ribosomal subunit; GO:0005840 ribosome; GO:0015934 lar…	GO:0003735 structural constituent of ribosome; GO:0005198 structural molecule activity;			J	KOG4707	Mitochondrial/chloroplast ribosomal protein L20
Q9CQV5	28S ribosomal protein S24, mitochondrial OS=Mus musculus OX=10090 GN=Mrps24 PE=1 SV=1	Mrps24	0.553	0.00185073	Down	18.901	1.286	1.509	1.616	0.792	0.883	0.763	0.8	0.649	0.731	1.145	0.932	0.952	mitochondria	K17403			GO:0006412 translation; GO:0006414 translational elongation; GO:0006415 translational termination; GO:0006518 peptide metabolic process; GO:0006807 nitrogen compound metabolic process; GO:0008152 metabolic process; GO:0009058 biosynthetic process; GO:0009059 macromolecule biosynthetic process; GO:0009987 cellular process; GO:0010467 gene expression; GO:0016043 cellular component organization; GO:…	GO:0000313 organellar ribosome; GO:0000314 organellar small ribosomal subunit; GO:0005622 intracellular; GO:0005623 cell; GO:0005737 cytoplasm; GO:0005739 mitochondrion; GO:0005740 mitochondrial envelope; GO:0005743 mitochondrial inner membrane; GO:0005759 mitochondrial matrix; GO:0005761 mitochondrial ribosome; GO:0005763 mitochondrial small ribosomal subunit; GO:0005840 ribosome; GO:0015935 sma…	GO:0003735 structural constituent of ribosome; GO:0005198 structural molecule activity;
Q9CWX4	Mitochondrial RNA pseudouridine synthase Rpusd4 OS=Mus musculus OX=10090 GN=Rpusd4 PE=2 SV=1	Rpusd4	0.601	0.000686614	Down	42.407	1.554	1.496	1.374	0.826	0.947	0.885	0.674	0.67	0.802	0.962	0.865	0.991	mitochondria	K22538			GO:0001522 pseudouridine synthesis; GO:0006139 nucleobase-containing compound metabolic process; GO:0006396 RNA processing; GO:0006399 tRNA metabolic process; GO:0006400 tRNA modification; GO:0006417 regulation of translation; GO:0006725 cellular aromatic compound metabolic process; GO:0006807 nitrogen compound metabolic process; GO:0008033 tRNA processing; GO:0008152 metabolic process; GO:000945…	GO:0005622 intracellular; GO:0005623 cell; GO:0005737 cytoplasm; GO:0005739 mitochondrion; GO:0043226 organelle; GO:0043227 membrane-bounded organelle; GO:0043229 intracellular organelle; GO:0043231 intracellular membrane-bounded organelle;	GO:0003824 catalytic activity; GO:0009982 pseudouridine synthase activity; GO:0016853 isomerase activity; GO:0016866 intramolecular transferase activity;			A	KOG1919	RNA pseudouridylate synthases
Q60930	Voltage-dependent anion-selective channel protein 2 OS=Mus musculus OX=10090 GN=Vdac2 PE=1 SV=2	Vdac2	0.567	0.000475688	Down	31.732	1.449	1.389	1.521	0.788	0.904	0.779	0.718	0.672	0.73	1.077	1.043	1.02	extracellular	K15040	VDAC2; voltage-dependent anion channel protein 2	mmu05020 Prion disease; mmu04218 Cellular senescence; mmu04621 NOD-like receptor signaling pathway; mmu05166 Human T-cell leukemia virus 1 infection; mmu05016 Huntington disease; mmu05010 Alzheimer disease; mmu04216 Ferroptosis; mmu04020 Calcium signaling pathway; mmu04979 Cholesterol metabolism; mmu04217 Necroptosis; mmu05017 Spinocerebellar ataxia; mmu05022 Pathways of neurodegeneration - multi…	GO:0000003 reproduction; GO:0006810 transport; GO:0006811 ion transport; GO:0006820 anion transport; GO:0007338 single fertilization; GO:0007339 binding of sperm to zona pellucida; GO:0008037 cell recognition; GO:0009566 fertilization; GO:0009966 regulation of signal transduction; GO:0009968 negative regulation of signal transduction; GO:0009987 cellular process; GO:0009988 cell-cell recognition;…	GO:0001669 acrosomal vesicle; GO:0005622 intracellular; GO:0005623 cell; GO:0005737 cytoplasm; GO:0005739 mitochondrion; GO:0005740 mitochondrial envelope; GO:0005741 mitochondrial outer membrane; GO:0005759 mitochondrial matrix; GO:0008021 synaptic vesicle; GO:0009295 nucleoid; GO:0012505 endomembrane system; GO:0016020 membrane; GO:0019867 outer membrane; GO:0030133 transport vesicle; GO:003014…	GO:0005215 transporter activity; GO:0005216 ion channel activity; GO:0005244 voltage-gated ion channel activity; GO:0005253 anion channel activity; GO:0008308 voltage-gated anion channel activity; GO:0008509 anion transmembrane transporter activity; GO:0015075 ion transmembrane transporter activity; GO:0015103 inorganic anion transmembrane transporter activity; GO:0015267 channel activity; GO:001…			P	KOG3126	Porin/voltage-dependent anion-selective channel protein
P19182	Interferon-related developmental regulator 1 OS=Mus musculus OX=10090 GN=Ifrd1 PE=1 SV=2	Ifrd1	1.523	1.16075e-06	Up	49.935	0.794	0.78	0.778	1.196	1.206	1.181	1.012	0.985	0.945	1.022	1.07	1.13	cytoplasm,nucleus				GO:0001558 regulation of cell growth; GO:0001709 cell fate determination; GO:0006355 regulation of transcription, DNA-templated; GO:0006357 regulation of transcription by RNA polymerase II; GO:0006950 response to stress; GO:0007275 multicellular organism development; GO:0007399 nervous system development; GO:0007405 neuroblast proliferation; GO:0007518 myoblast fate determination; GO:0008283 cell…	GO:0005622 intracellular; GO:0005623 cell; GO:0005634 nucleus; GO:0005737 cytoplasm; GO:0043226 organelle; GO:0043227 membrane-bounded organelle; GO:0043229 intracellular organelle; GO:0043231 intracellular membrane-bounded organelle;	GO:0001085 RNA polymerase II transcription factor binding; GO:0005488 binding; GO:0005515 protein binding; GO:0008134 transcription factor binding; GO:0061629 RNA polymerase II-specific DNA-binding transcription factor binding;			K	KOG2842	Interferon-related protein PC4 like
Q9D8C4	Interferon-induced 35 kDa protein homolog OS=Mus musculus OX=10090 GN=Ifi35 PE=1 SV=3	Ifi35	1.744	7.78001e-05	Up	31.875	0.614	0.621	0.6	1.079	1.003	1.118	1.794	1.823	1.653	0.584	0.677	0.643	cytoplasm				GO:0002376 immune system process; GO:0006950 response to stress; GO:0006952 defense response; GO:0006955 immune response; GO:0007154 cell communication; GO:0007165 signal transduction; GO:0007166 cell surface receptor signaling pathway; GO:0009987 cellular process; GO:0010033 response to organic substance; GO:0019221 cytokine-mediated signaling pathway; GO:0023052 signaling; GO:0034097 response t…	GO:0005622 intracellular; GO:0005623 cell; GO:0005634 nucleus; GO:0005737 cytoplasm; GO:0005829 cytosol; GO:0043226 organelle; GO:0043227 membrane-bounded organelle; GO:0043229 intracellular organelle; GO:0043231 intracellular membrane-bounded organelle;		PF07292	Nmi/IFP 35 domain (NID)
Q9JI39	ATP-binding cassette sub-family B member 10, mitochondrial OS=Mus musculus OX=10090 GN=Abcb10 PE=1 SV=1	Abcb10	0.653	0.00102522	Down	77.187	1.339	1.303		0.861	0.863		0.715	0.862		1.093	1.007		plasma membrane	K05657	ABCB10; ATP-binding cassette, subfamily B (MDR/TAP), member 10	mmu02010 ABC transporters	GO:0006810 transport; GO:0006839 mitochondrial transport; GO:0051179 localization; GO:0051234 establishment of localization;	GO:0005622 intracellular; GO:0005623 cell; GO:0005737 cytoplasm; GO:0005739 mitochondrion; GO:0005740 mitochondrial envelope; GO:0005743 mitochondrial inner membrane; GO:0016020 membrane; GO:0016021 integral component of membrane; GO:0019866 organelle inner membrane; GO:0031090 organelle membrane; GO:0031224 intrinsic component of membrane; GO:0031300 intrinsic component of organelle membrane; GO…	GO:0005215 transporter activity; GO:0005488 binding; GO:0005515 protein binding; GO:0042802 identical protein binding; GO:0042803 protein homodimerization activity; GO:0046983 protein dimerization activity;	PF00005	ABC transporter	Q	KOG0058	Peptide exporter, ABC superfamily
Q9CR63	Cytochrome c oxidase assembly protein COX16 homolog, mitochondrial OS=Mus musculus OX=10090 GN=Cox16 PE=3 SV=1	Cox16	0.54	0.00102607	Down	12.266	1.75		1.7	0.919		0.944	0.856		0.838	0.525		0.605	mitochondria	K18182	COX16; cytochrome c oxidase assembly protein subunit 16	mmu04714 Thermogenesis	GO:0006996 organelle organization; GO:0007005 mitochondrion organization; GO:0008535 respiratory chain complex IV assembly; GO:0009987 cellular process; GO:0016043 cellular component organization; GO:0017004 cytochrome complex assembly; GO:0022607 cellular component assembly; GO:0033108 mitochondrial respiratory chain complex assembly; GO:0033617 mitochondrial cytochrome c oxidase assembly; GO:00…	GO:0005622 intracellular; GO:0005623 cell; GO:0005737 cytoplasm; GO:0005739 mitochondrion; GO:0005740 mitochondrial envelope; GO:0005743 mitochondrial inner membrane; GO:0016020 membrane; GO:0016021 integral component of membrane; GO:0019866 organelle inner membrane; GO:0031090 organelle membrane; GO:0031224 intrinsic component of membrane; GO:0031300 intrinsic component of organelle membrane; GO…
Q8BH50	Uncharacterized protein C18orf25 homolog OS=Mus musculus OX=10090 PE=1 SV=1	--	1.556	0.0105112	Up	26.445	0.728	0.765	0.599	1.07	0.974	1.211	1.192	1.241	0.968	1.034	1.072	1.228	nucleus				GO:0000209 protein polyubiquitination; GO:0006464 cellular protein modification process; GO:0006508 proteolysis; GO:0006511 ubiquitin-dependent protein catabolic process; GO:0006807 nitrogen compound metabolic process; GO:0008152 metabolic process; GO:0009056 catabolic process; GO:0009057 macromolecule catabolic process; GO:0009987 cellular process; GO:0010498 proteasomal protein catabolic proces…		GO:0003824 catalytic activity; GO:0004842 ubiquitin-protein transferase activity; GO:0016740 transferase activity; GO:0019787 ubiquitin-like protein transferase activity; GO:0061630 ubiquitin protein ligase activity; GO:0061659 ubiquitin-like protein ligase activity; GO:0140096 catalytic activity, acting on a protein;
Q3UIR3	E3 ubiquitin-protein ligase DTX3L OS=Mus musculus OX=10090 GN=Dtx3l PE=1 SV=1	Dtx3l	2.029	0.000233851	Up	83.043	0.526	0.506	0.601	1.086	1.154	1.074	0.991	1.058	1.037	1.388	1.347	1.3	nucleus	K06058	DTX; deltex [EC:2.3.2.27]	mmu04330 Notch signaling pathway	GO:0000209 protein polyubiquitination; GO:0002230 positive regulation of defense response to virus by host; GO:0002682 regulation of immune system process; GO:0002697 regulation of immune effector process; GO:0002831 regulation of response to biotic stimulus; GO:0006139 nucleobase-containing compound metabolic process; GO:0006259 DNA metabolic process; GO:0006281 DNA repair; GO:0006282 regulation…	GO:0000323 lytic vacuole; GO:0005622 intracellular; GO:0005623 cell; GO:0005634 nucleus; GO:0005654 nucleoplasm; GO:0005737 cytoplasm; GO:0005764 lysosome; GO:0005773 vacuole; GO:0005829 cytosol; GO:0031974 membrane-enclosed lumen; GO:0031981 nuclear lumen; GO:0032991 protein-containing complex; GO:0043226 organelle; GO:0043227 membrane-bounded organelle; GO:0043229 intracellular organelle; GO:00…	GO:0003824 catalytic activity; GO:0004842 ubiquitin-protein transferase activity; GO:0004857 enzyme inhibitor activity; GO:0005488 binding; GO:0005515 protein binding; GO:0008047 enzyme activator activity; GO:0016740 transferase activity; GO:0019787 ubiquitin-like protein transferase activity; GO:0019899 enzyme binding; GO:0030234 enzyme regulator activity; GO:0042393 histone binding; GO:0044389 …	PF13923	Zinc finger, C3HC4 type (RING finger)
Q61107	Guanylate-binding protein 4 OS=Mus musculus OX=10090 GN=Gbp4 PE=1 SV=1	Gbp4	2.484	0.00373741	Up	70.801	0.512	0.491	0.322	1.013	1.148	1.13	1.618	1.516	1.879	0.918	0.839	0.68	cytoplasm	K20899	GBP1_3_4_7; guanylate-binding protein 1/3/4/7	mmu04621 NOD-like receptor signaling pathway	GO:0001562 response to protozoan; GO:0002376 immune system process; GO:0006950 response to stress; GO:0006952 defense response; GO:0006955 immune response; GO:0009605 response to external stimulus; GO:0009607 response to biotic stimulus; GO:0009617 response to bacterium; GO:0009987 cellular process; GO:0010033 response to organic substance; GO:0022610 biological adhesion; GO:0034097 response to c…	GO:0005576 extracellular region; GO:0005622 intracellular; GO:0005623 cell; GO:0005634 nucleus; GO:0005737 cytoplasm; GO:0005829 cytosol; GO:0018995 host cellular component; GO:0020003 symbiont-containing vacuole; GO:0020005 symbiont-containing vacuole membrane; GO:0030430 host cell cytoplasm; GO:0031410 cytoplasmic vesicle; GO:0031982 vesicle; GO:0033643 host cell part; GO:0033646 host intracell…	GO:0003824 catalytic activity; GO:0003924 GTPase activity; GO:0005488 binding; GO:0005515 protein binding; GO:0016462 pyrophosphatase activity; GO:0016787 hydrolase activity; GO:0016817 hydrolase activity, acting on acid anhydrides; GO:0016818 hydrolase activity, acting on acid anhydrides, in phosphorus-containing anhydrides; GO:0017111 nucleoside-triphosphatase activity; GO:0042802 identical pro…	PF02263; PF02841	Guanylate-binding protein, N-terminal domain; Guanylate-binding protein, C-terminal domain	S	KOG2037	Guanylate-binding protein
Q9Z0E6	Guanylate-binding protein 2 OS=Mus musculus OX=10090 GN=Gbp2 PE=1 SV=1	Gbp2	3.428	7.12472e-05	Up	66.739	0.241	0.278	0.296	0.864	0.992	0.938	1.894	1.805	1.592	1.082	1.015	1.091	cytoplasm	K20897	GBP2; guanylate-binding protein 2	mmu04621 NOD-like receptor signaling pathway	GO:0001562 response to protozoan; GO:0001816 cytokine production; GO:0001817 regulation of cytokine production; GO:0001819 positive regulation of cytokine production; GO:0002237 response to molecule of bacterial origin; GO:0002376 immune system process; GO:0002682 regulation of immune system process; GO:0002684 positive regulation of immune system process; GO:0002790 peptide secretion; GO:0006810…	GO:0005576 extracellular region; GO:0005622 intracellular; GO:0005623 cell; GO:0005634 nucleus; GO:0005654 nucleoplasm; GO:0005737 cytoplasm; GO:0005794 Golgi apparatus; GO:0005829 cytosol; GO:0005856 cytoskeleton; GO:0012505 endomembrane system; GO:0015629 actin cytoskeleton; GO:0018995 host cellular component; GO:0020003 symbiont-containing vacuole; GO:0020005 symbiont-containing vacuole membra…	GO:0000166 nucleotide binding; GO:0001882 nucleoside binding; GO:0001883 purine nucleoside binding; GO:0003824 catalytic activity; GO:0003924 GTPase activity; GO:0005488 binding; GO:0005515 protein binding; GO:0005525 GTP binding; GO:0016462 pyrophosphatase activity; GO:0016787 hydrolase activity; GO:0016817 hydrolase activity, acting on acid anhydrides; GO:0016818 hydrolase activity, acting on a…	PF02263; PF02841	Guanylate-binding protein, N-terminal domain; Guanylate-binding protein, C-terminal domain	S	KOG2037	Guanylate-binding protein
Q64475	Histone H2B type 1-B OS=Mus musculus OX=10090 GN=H2bc3 PE=1 SV=3	H2bc3	0.648	0.00331196	Down	13.952	1.379	1.439		0.925	0.901		0.861	0.765		0.863	0.926		nucleus	K11252	H2B; histone H2B	mmu05322 Systemic lupus erythematosus; mmu05203 Viral carcinogenesis; mmu05034 Alcoholism	GO:0000003 reproduction; GO:0001906 cell killing; GO:0001959 regulation of cytokine-mediated signaling pathway; GO:0001960 negative regulation of cytokine-mediated signaling pathway; GO:0002227 innate immune response in mucosa; GO:0002251 organ or tissue specific immune response; GO:0002376 immune system process; GO:0002385 mucosal immune response; GO:0003006 developmental process involved in rep…	GO:0000228 nuclear chromosome; GO:0000785 chromatin; GO:0000786 nucleosome; GO:0000788 nuclear nucleosome; GO:0000790 nuclear chromatin; GO:0005576 extracellular region; GO:0005615 extracellular space; GO:0005622 intracellular; GO:0005623 cell; GO:0005634 nucleus; GO:0005654 nucleoplasm; GO:0005694 chromosome; GO:0005737 cytoplasm; GO:0005829 cytosol; GO:0005886 plasma membrane; GO:0016020 membra…	GO:0001530 lipopolysaccharide binding; GO:0003676 nucleic acid binding; GO:0003677 DNA binding; GO:0005488 binding; GO:0005515 protein binding; GO:0008289 lipid binding; GO:0042393 histone binding; GO:0042802 identical protein binding; GO:0097159 organic cyclic compound binding; GO:0097367 carbohydrate derivative binding; GO:1901363 heterocyclic compound binding;	PF00125	Core histone H2A/H2B/H3/H4	B	KOG1744	Histone H2B
Q9JL16	Interferon-stimulated gene 20 kDa protein OS=Mus musculus OX=10090 GN=Isg20 PE=1 SV=1	Isg20	1.536	0.0312567	Up	32.503	0.48	0.712	0.73	0.981	1.02	0.952	1.366	1.287	1.199	1.195	1.034	1.132	cytoplasm	K12579			GO:0000738 DNA catabolic process, exonucleolytic; GO:0002252 immune effector process; GO:0002376 immune system process; GO:0006139 nucleobase-containing compound metabolic process; GO:0006259 DNA metabolic process; GO:0006308 DNA catabolic process; GO:0006401 RNA catabolic process; GO:0006725 cellular aromatic compound metabolic process; GO:0006807 nitrogen compound metabolic process; GO:0006950 …	GO:0005622 intracellular; GO:0005623 cell; GO:0005634 nucleus; GO:0005654 nucleoplasm; GO:0005730 nucleolus; GO:0005737 cytoplasm; GO:0015030 Cajal body; GO:0016604 nuclear body; GO:0016605 PML body; GO:0031974 membrane-enclosed lumen; GO:0031981 nuclear lumen; GO:0043226 organelle; GO:0043227 membrane-bounded organelle; GO:0043228 non-membrane-bounded organelle; GO:0043229 intracellular organell…	GO:0000175 3'-5'-exoribonuclease activity; GO:0003676 nucleic acid binding; GO:0003723 RNA binding; GO:0003824 catalytic activity; GO:0004518 nuclease activity; GO:0004527 exonuclease activity; GO:0004529 exodeoxyribonuclease activity; GO:0004532 exoribonuclease activity; GO:0004536 deoxyribonuclease activity; GO:0004540 ribonuclease activity; GO:0005488 binding; GO:0008296 3'-5'-exodeoxyribonucl…			L	KOG2249	3'-5' exonuclease
Q3U5Q7	UMP-CMP kinase 2, mitochondrial OS=Mus musculus OX=10090 GN=Cmpk2 PE=1 SV=2	Cmpk2	3.197	0.000408517	Up	50.036	0.352	0.243	0.305	0.971	0.949	0.957	1.247	1.234	1.129	1.414	1.557	1.606	mitochondria	K13809	CMPK2; UMP-CMP kinase 2, mitochondrial [EC:2.7.4.14]	mmu00240 Pyrimidine metabolism; mmu01100 Metabolic pathways; mmu01240 Biosynthesis of cofactors	GO:0002237 response to molecule of bacterial origin; GO:0006139 nucleobase-containing compound metabolic process; GO:0006165 nucleoside diphosphate phosphorylation; GO:0006220 pyrimidine nucleotide metabolic process; GO:0006221 pyrimidine nucleotide biosynthetic process; GO:0006227 dUDP biosynthetic process; GO:0006233 dTDP biosynthetic process; GO:0006235 dTTP biosynthetic process; GO:0006725 ce…	GO:0005622 intracellular; GO:0005623 cell; GO:0005737 cytoplasm; GO:0005739 mitochondrion; GO:0043226 organelle; GO:0043227 membrane-bounded organelle; GO:0043229 intracellular organelle; GO:0043231 intracellular membrane-bounded organelle;	GO:0003824 catalytic activity; GO:0004127 cytidylate kinase activity; GO:0004550 nucleoside diphosphate kinase activity; GO:0004798 thymidylate kinase activity; GO:0009041 uridylate kinase activity; GO:0016301 kinase activity; GO:0016740 transferase activity; GO:0016772 transferase activity, transferring phosphorus-containing groups; GO:0016776 phosphotransferase activity, phosphate group as acce…	PF02223	Thymidylate kinase	F	KOG3327	Thymidylate kinase/adenylate kinase
P98192	Dihydroxyacetone phosphate acyltransferase OS=Mus musculus OX=10090 GN=Gnpat PE=1 SV=1	Gnpat	0.486	0.000920554	Down	76.869	1.501	1.551	1.555	0.638	0.846	0.755	0.609	0.594	0.705	1.239	0.981	0.992	nucleus	K00649	GNPAT; glyceronephosphate O-acyltransferase [EC:2.3.1.42]	mmu04146 Peroxisome; mmu00564 Glycerophospholipid metabolism	GO:0001101 response to acid chemical; GO:0006605 protein targeting; GO:0006625 protein targeting to peroxisome; GO:0006629 lipid metabolic process; GO:0006644 phospholipid metabolic process; GO:0006650 glycerophospholipid metabolic process; GO:0006654 phosphatidic acid biosynthetic process; GO:0006662 glycerol ether metabolic process; GO:0006793 phosphorus metabolic process; GO:0006796 phosphate-…	GO:0005622 intracellular; GO:0005623 cell; GO:0005737 cytoplasm; GO:0005739 mitochondrion; GO:0005777 peroxisome; GO:0005778 peroxisomal membrane; GO:0005782 peroxisomal matrix; GO:0005829 cytosol; GO:0016020 membrane; GO:0031090 organelle membrane; GO:0031903 microbody membrane; GO:0031907 microbody lumen; GO:0031974 membrane-enclosed lumen; GO:0042579 microbody; GO:0043226 organelle; GO:0043227…	GO:0003824 catalytic activity; GO:0005102 signaling receptor binding; GO:0005488 binding; GO:0005515 protein binding; GO:0008374 O-acyltransferase activity; GO:0016287 glycerone-phosphate O-acyltransferase activity; GO:0016289 CoA hydrolase activity; GO:0016290 palmitoyl-CoA hydrolase activity; GO:0016407 acetyltransferase activity; GO:0016413 O-acetyltransferase activity; GO:0016740 transferase …			I	KOG3730	Acyl-CoA:dihydroxyactetone-phosphate acyltransferase DHAPAT
Q9DCC7	Isochorismatase domain-containing protein 2B OS=Mus musculus OX=10090 GN=Isoc2b PE=1 SV=1	Isoc2b	0.514	0.000829009	Down	23.151	1.612	1.541	1.901	0.892	0.9	0.804	0.645	0.717	0.618	0.861	0.871	0.802	cytoplasm				GO:0031647 regulation of protein stability; GO:0031648 protein destabilization; GO:0065007 biological regulation; GO:0065008 regulation of biological quality;	GO:0005622 intracellular; GO:0005623 cell; GO:0005634 nucleus; GO:0005737 cytoplasm; GO:0043226 organelle; GO:0043227 membrane-bounded organelle; GO:0043229 intracellular organelle; GO:0043231 intracellular membrane-bounded organelle;				Q	KOG4044	Mitochondrial associated endoribonuclease MAR1 (isochorismatase superfamily)
Q9R0T8	Inhibitor of nuclear factor kappa-B kinase subunit epsilon OS=Mus musculus OX=10090 GN=Ikbke PE=1 SV=2	Ikbke	1.913	0.00643499	Up	80.952	0.71	0.606	0.471	1.06	1.226	1.133	0.968	0.958	0.867	1.265	1.238	1.516	nucleus	K07211	IKBKE; inhibitor of nuclear factor kappa-B kinase subunit epsilon [EC:2.7.11.10]	mmu05171 Coronavirus disease - COVID-19; mmu05165 Human papillomavirus infection; mmu04622 RIG-I-like receptor signaling pathway; mmu05164 Influenza A; mmu05161 Hepatitis B; mmu04621 NOD-like receptor signaling pathway; mmu04657 IL-17 signaling pathway; mmu05167 Kaposi sarcoma-associated herpesvirus infection; mmu05169 Epstein-Barr virus infection; mmu04620 Toll-like receptor signaling pathway; m…	GO:0001817 regulation of cytokine production; GO:0001818 negative regulation of cytokine production; GO:0002218 activation of innate immune response; GO:0002221 pattern recognition receptor signaling pathway; GO:0002224 toll-like receptor signaling pathway; GO:0002253 activation of immune response; GO:0002376 immune system process; GO:0002682 regulation of immune system process; GO:0002684 positi…	GO:0005622 intracellular; GO:0005623 cell; GO:0005634 nucleus; GO:0005654 nucleoplasm; GO:0005737 cytoplasm; GO:0005739 mitochondrion; GO:0005740 mitochondrial envelope; GO:0005768 endosome; GO:0005829 cytosol; GO:0010008 endosome membrane; GO:0012505 endomembrane system; GO:0016020 membrane; GO:0016604 nuclear body; GO:0016605 PML body; GO:0031090 organelle membrane; GO:0031410 cytoplasmic vesic…	GO:0003824 catalytic activity; GO:0004672 protein kinase activity; GO:0004674 protein serine/threonine kinase activity; GO:0004704 NF-kappaB-inducing kinase activity; GO:0005488 binding; GO:0005515 protein binding; GO:0008384 IkappaB kinase activity; GO:0016301 kinase activity; GO:0016740 transferase activity; GO:0016772 transferase activity, transferring phosphorus-containing groups; GO:0016773 …	PF00069	Protein kinase domain	T	KOG4250	TANK binding protein kinase TBK1
Q80TN4	DnaJ homolog subfamily C member 16 OS=Mus musculus OX=10090 GN=Dnajc16 PE=1 SV=2	Dnajc16	0.616	0.00487191	Down	89.135	1.3	1.293	1.379	0.704	0.943	0.801	0.69	0.729	0.839	1.259	1.081	1.033	extracellular	K09536				GO:0005622 intracellular; GO:0005623 cell; GO:0005737 cytoplasm; GO:0005829 cytosol;		PF00226; PF00085	DnaJ domain; Thioredoxin	O	KOG0715	Molecular chaperone (DnaJ superfamily)
O35368	Interferon-activable protein 203 OS=Mus musculus OX=10090 GN=Ifi203 PE=1 SV=1	Ifi203	2.75	0.00136127	Up	46.299	0.323	0.336	0.433	0.851	1.156	0.996	0.98	0.97	1.1	1.874	1.55	1.543	nucleus				GO:0000122 negative regulation of transcription by RNA polymerase II; GO:0001558 regulation of cell growth; GO:0001817 regulation of cytokine production; GO:0001819 positive regulation of cytokine production; GO:0002218 activation of innate immune response; GO:0002252 immune effector process; GO:0002253 activation of immune response; GO:0002376 immune system process; GO:0002520 immune system deve…	GO:0005622 intracellular; GO:0005623 cell; GO:0005634 nucleus; GO:0005654 nucleoplasm; GO:0005730 nucleolus; GO:0005737 cytoplasm; GO:0005829 cytosol; GO:0016234 inclusion body; GO:0016604 nuclear body; GO:0016607 nuclear speck; GO:0031974 membrane-enclosed lumen; GO:0031981 nuclear lumen; GO:0032991 protein-containing complex; GO:0034399 nuclear periphery; GO:0042405 nuclear inclusion body; GO:0…	GO:0000976 transcription regulatory region sequence-specific DNA binding; GO:0000977 RNA polymerase II transcription regulatory region sequence-specific DNA binding; GO:0000978 RNA polymerase II cis-regulatory region sequence-specific DNA binding; GO:0000981 DNA-binding transcription factor activity, RNA polymerase II-specific; GO:0000987 cis-regulatory region sequence-specific DNA binding; GO:00…	PF02758	PAAD/DAPIN/Pyrin domain
Q9EST8	NF-kappa-B inhibitor zeta OS=Mus musculus OX=10090 GN=Nfkbiz PE=1 SV=1	Nfkbiz	2.095	0.00353755	Up	79.006	0.574	0.719	0.49	1.311	1.125	1.3	1.23	1.214	1.134	0.918	0.991	1.084	nucleus	K14242	NFKBIZ; NF-kappa-B inhibitor zeta	mmu05202 Transcriptional misregulation in cancer	GO:0002253 activation of immune response; GO:0002376 immune system process; GO:0002429 immune response-activating cell surface receptor signaling pathway; GO:0002682 regulation of immune system process; GO:0002684 positive regulation of immune system process; GO:0002694 regulation of leukocyte activation; GO:0002696 positive regulation of leukocyte activation; GO:0002697 regulation of immune effe…	GO:0005622 intracellular; GO:0005623 cell; GO:0005634 nucleus; GO:0005654 nucleoplasm; GO:0005737 cytoplasm; GO:0016604 nuclear body; GO:0016607 nuclear speck; GO:0031974 membrane-enclosed lumen; GO:0031981 nuclear lumen; GO:0032991 protein-containing complex; GO:0035770 ribonucleoprotein granule; GO:0036464 cytoplasmic ribonucleoprotein granule; GO:0043226 organelle; GO:0043227 membrane-bounded …	GO:0003712 transcription coregulator activity; GO:0140110 transcription regulator activity;			K	KOG0504	FOG: Ankyrin repeat
Q9DCZ4	MICOS complex subunit Mic26 OS=Mus musculus OX=10090 GN=Apoo PE=1 SV=2	Apoo	0.636	5.39626e-05	Down	22.604	1.36	1.428	1.388	0.866	0.868	0.922	0.782	0.734	0.795	1.029	0.996	0.952	mitochondria				GO:0006996 organelle organization; GO:0007005 mitochondrion organization; GO:0007006 mitochondrial membrane organization; GO:0007007 inner mitochondrial membrane organization; GO:0009987 cellular process; GO:0016043 cellular component organization; GO:0042407 cristae formation; GO:0061024 membrane organization; GO:0071840 cellular component organization or biogenesis;	GO:0000139 Golgi membrane; GO:0005576 extracellular region; GO:0005622 intracellular; GO:0005623 cell; GO:0005737 cytoplasm; GO:0005739 mitochondrion; GO:0005740 mitochondrial envelope; GO:0005743 mitochondrial inner membrane; GO:0005783 endoplasmic reticulum; GO:0005789 endoplasmic reticulum membrane; GO:0005794 Golgi apparatus; GO:0005829 cytosol; GO:0012505 endomembrane system; GO:0016020 memb…				S	KOG4798	Uncharacterized conserved protein
Q9DC37	Major facilitator superfamily domain-containing protein 1 OS=Mus musculus OX=10090 GN=Mfsd1 PE=1 SV=1	Mfsd1	0.665	0.0140784	Down	51.396	1.259	1.234	1.172	0.684	0.959	0.795	0.77	0.772	1.058	1.174	1.061	1.014	plasma membrane									G	KOG4686	Predicted sugar transporter
Q7TPM9	Myotubularin-related protein 10 OS=Mus musculus OX=10090 GN=Mtmr10 PE=1 SV=2	Mtmr10	0.635	0.000364858	Down	88.196	1.195	1.208	1.28	0.753	0.834	0.75	0.808	0.788	0.85	1.255	1.104	1.159	nucleus	K18085				GO:0005622 intracellular; GO:0005623 cell; GO:0005737 cytoplasm; GO:0005829 cytosol;		PF06602	Myotubularin-related	S	KOG1089	Myotubularin-related phosphatidylinositol 3-phosphate 3-phosphatase MTM6
Q5SYD0	Unconventional myosin-Id OS=Mus musculus OX=10090 GN=Myo1d PE=1 SV=1	Myo1d	0.448	0.000324088	Down	116.08	1.704	1.604	1.576	0.636	0.77	0.78	0.575	0.66	0.679	1.054	0.995	1.003	cytoplasm	K10356			GO:0006810 transport; GO:0007275 multicellular organism development; GO:0007399 nervous system development; GO:0007417 central nervous system development; GO:0007420 brain development; GO:0009892 negative regulation of metabolic process; GO:0010563 negative regulation of phosphorus metabolic process; GO:0010921 regulation of phosphatase activity; GO:0010923 negative regulation of phosphatase acti…	GO:0005622 intracellular; GO:0005623 cell; GO:0005737 cytoplasm; GO:0005768 endosome; GO:0005783 endoplasmic reticulum; GO:0005790 smooth endoplasmic reticulum; GO:0005856 cytoskeleton; GO:0005886 plasma membrane; GO:0005903 brush border; GO:0012505 endomembrane system; GO:0015629 actin cytoskeleton; GO:0016020 membrane; GO:0016323 basolateral plasma membrane; GO:0016459 myosin complex; GO:003042…	GO:0000146 microfilament motor activity; GO:0003774 motor activity; GO:0003779 actin binding; GO:0003824 catalytic activity; GO:0005488 binding; GO:0005515 protein binding; GO:0005516 calmodulin binding; GO:0008092 cytoskeletal protein binding; GO:0016462 pyrophosphatase activity; GO:0016787 hydrolase activity; GO:0016817 hydrolase activity, acting on acid anhydrides; GO:0016818 hydrolase activit…	PF00063	Myosin head (motor domain)	Z	KOG0164	Myosin class I heavy chain
Q8K1T1	Leucine-rich repeat-containing protein 25 OS=Mus musculus OX=10090 GN=Lrrc25 PE=1 SV=1	Lrrc25	1.958	0.00236335	Up	32.673	0.591	0.549	0.452	1.033	0.939	1.145	1.655	1.827	1.615	0.74	0.787	0.784	extracellular
Q3UMR5	Calcium uniporter protein, mitochondrial OS=Mus musculus OX=10090 GN=Mcu PE=1 SV=2	Mcu	0.613	8.92126e-05	Down	39.681	1.45	1.384	1.412	0.838	0.915	0.848	0.738	0.722	0.774	0.981	1.005	0.996	mitochondria	K20858	MCU; calcium uniporter protein, mitochondrial	mmu05020 Prion disease; mmu04218 Cellular senescence; mmu04621 NOD-like receptor signaling pathway; mmu05014 Amyotrophic lateral sclerosis; mmu05010 Alzheimer disease; mmu04020 Calcium signaling pathway; mmu05017 Spinocerebellar ataxia; mmu05022 Pathways of neurodegeneration - multiple diseases; mmu05012 Parkinson disease	GO:0002791 regulation of peptide secretion; GO:0002793 positive regulation of peptide secretion; GO:0006810 transport; GO:0006811 ion transport; GO:0006812 cation transport; GO:0006816 calcium ion transport; GO:0006839 mitochondrial transport; GO:0006851 mitochondrial calcium ion transmembrane transport; GO:0006873 cellular ion homeostasis; GO:0006874 cellular calcium ion homeostasis; GO:0006875 …	GO:0005622 intracellular; GO:0005623 cell; GO:0005737 cytoplasm; GO:0005739 mitochondrion; GO:0005740 mitochondrial envelope; GO:0005743 mitochondrial inner membrane; GO:0016020 membrane; GO:0016021 integral component of membrane; GO:0019866 organelle inner membrane; GO:0031090 organelle membrane; GO:0031224 intrinsic component of membrane; GO:0031300 intrinsic component of organelle membrane; GO…	GO:0005215 transporter activity; GO:0005216 ion channel activity; GO:0005261 cation channel activity; GO:0005262 calcium channel activity; GO:0005488 binding; GO:0005515 protein binding; GO:0008324 cation transmembrane transporter activity; GO:0015075 ion transmembrane transporter activity; GO:0015085 calcium ion transmembrane transporter activity; GO:0015267 channel activity; GO:0015291 secondar…			S	KOG2966	Uncharacterized conserved protein
Q8VI94	2'-5'-oligoadenylate synthase-like protein 1 OS=Mus musculus OX=10090 GN=Oasl1 PE=2 SV=1	Oasl1	1.668	0.00126587	Up	59.088	0.563	0.575	0.611	0.882	1.077	0.959	1.02	0.949	1.013	1.512	1.463	1.408	cytoplasm	K14608	OASL; 2'-5'-oligoadenylate synthase-like protein	mmu05165 Human papillomavirus infection	GO:0002252 immune effector process; GO:0002376 immune system process; GO:0006139 nucleobase-containing compound metabolic process; GO:0006163 purine nucleotide metabolic process; GO:0006164 purine nucleotide biosynthetic process; GO:0006725 cellular aromatic compound metabolic process; GO:0006753 nucleoside phosphate metabolic process; GO:0006793 phosphorus metabolic process; GO:0006796 phosphate…	GO:0005622 intracellular; GO:0005623 cell; GO:0005634 nucleus; GO:0005654 nucleoplasm; GO:0005730 nucleolus; GO:0005737 cytoplasm; GO:0005829 cytosol; GO:0031974 membrane-enclosed lumen; GO:0031981 nuclear lumen; GO:0043226 organelle; GO:0043227 membrane-bounded organelle; GO:0043228 non-membrane-bounded organelle; GO:0043229 intracellular organelle; GO:0043231 intracellular membrane-bounded orga…	GO:0001730 2'-5'-oligoadenylate synthetase activity; GO:0003676 nucleic acid binding; GO:0003677 DNA binding; GO:0003723 RNA binding; GO:0003725 double-stranded RNA binding; GO:0003824 catalytic activity; GO:0005102 signaling receptor binding; GO:0005488 binding; GO:0005515 protein binding; GO:0008134 transcription factor binding; GO:0016740 transferase activity; GO:0016772 transferase activity, …	PF10421; PF00240	2'-5'-oligoadenylate synthetase 1, domain 2, C-terminus ; Ubiquitin family	O	KOG0001	Ubiquitin and ubiquitin-like proteins
Q8BS45	Intraflagellar transport protein 56 OS=Mus musculus OX=10090 GN=Ttc26 PE=1 SV=1	Ttc26	0.578	0.0162616	Down	64.15		1.522	1.525		0.943	0.818		0.635	0.474		0.924	1.232	cytoplasm	K19685			GO:0000003 reproduction; GO:0000902 cell morphogenesis; GO:0000904 cell morphogenesis involved in differentiation; GO:0003006 developmental process involved in reproduction; GO:0006810 transport; GO:0006928 movement of cell or subcellular component; GO:0006996 organelle organization; GO:0007017 microtubule-based process; GO:0007018 microtubule-based movement; GO:0007154 cell communication; GO:000…	GO:0005622 intracellular; GO:0005623 cell; GO:0005813 centrosome; GO:0005815 microtubule organizing center; GO:0005856 cytoskeleton; GO:0005929 cilium; GO:0015630 microtubule cytoskeleton; GO:0030990 intraciliary transport particle; GO:0030992 intraciliary transport particle B; GO:0032991 protein-containing complex; GO:0036064 ciliary basal body; GO:0042995 cell projection; GO:0043226 organelle; …		PF12895	Anaphase-promoting complex, cyclosome, subunit 3	S	KOG3785	Uncharacterized conserved protein
Q99PG2	Opioid growth factor receptor OS=Mus musculus OX=10090 GN=Ogfr PE=1 SV=1	Ogfr	1.577	0.000969078	Up	70.678	0.66	0.583	0.587	0.968	0.903	1.014	1.517	1.662	1.412	0.9	0.951	0.994	nucleus				GO:0001558 regulation of cell growth; GO:0007154 cell communication; GO:0007165 signal transduction; GO:0007186 G protein-coupled receptor signaling pathway; GO:0009987 cellular process; GO:0023052 signaling; GO:0038003 opioid receptor signaling pathway; GO:0040008 regulation of growth; GO:0050789 regulation of biological process; GO:0050794 regulation of cellular process; GO:0050896 response to …		GO:0001653 peptide receptor activity; GO:0004888 transmembrane signaling receptor activity; GO:0004930 G protein-coupled receptor activity; GO:0004985 opioid receptor activity; GO:0008528 G protein-coupled peptide receptor activity; GO:0038023 signaling receptor activity; GO:0060089 molecular transducer activity;
P02802	Metallothionein-1 OS=Mus musculus OX=10090 GN=Mt1 PE=1 SV=1	Mt1	1.662	0.0113278	Up	6.0181	0.702	0.875	0.644	1.404	1.113	1.174	1.762	1.956	1.871	0.165	0.206	0.085	extracellular	K14739	MT1_2; metallothionein 1/2	mmu04978 Mineral absorption				PF00131	Metallothionein
Q8BQN6	Zinc finger protein OZF OS=Mus musculus OX=10090 GN=Znf146 PE=2 SV=2	Znf146	0.654	0.0087163	Down	33.092	1.36		1.257	0.861		0.851	0.727		0.944	1.063		0.994	nucleus				GO:0006355 regulation of transcription, DNA-templated; GO:0006357 regulation of transcription by RNA polymerase II; GO:0009889 regulation of biosynthetic process; GO:0010468 regulation of gene expression; GO:0010556 regulation of macromolecule biosynthetic process; GO:0019219 regulation of nucleobase-containing compound metabolic process; GO:0019222 regulation of metabolic process; GO:0031323 reg…	GO:0005622 intracellular; GO:0005623 cell; GO:0005634 nucleus; GO:0005730 nucleolus; GO:0005737 cytoplasm; GO:0005829 cytosol; GO:0031974 membrane-enclosed lumen; GO:0031981 nuclear lumen; GO:0043226 organelle; GO:0043227 membrane-bounded organelle; GO:0043228 non-membrane-bounded organelle; GO:0043229 intracellular organelle; GO:0043231 intracellular membrane-bounded organelle; GO:0043232 intrac…	GO:0000981 DNA-binding transcription factor activity, RNA polymerase II-specific; GO:0003676 nucleic acid binding; GO:0003677 DNA binding; GO:0003700 DNA-binding transcription factor activity; GO:0005488 binding; GO:0005539 glycosaminoglycan binding; GO:0008201 heparin binding; GO:0008270 zinc ion binding; GO:0043167 ion binding; GO:0043168 anion binding; GO:0043169 cation binding; GO:0046872 met…	PF00096	Zinc finger, C2H2 type	K	KOG1721	FOG: Zn-finger
Q9WVD5	Mitochondrial ornithine transporter 1 OS=Mus musculus OX=10090 GN=Slc25a15 PE=1 SV=1	Slc25a15	0.518	0.00810462	Down	32.823	1.449		1.482	0.714		0.803	0.684		0.787	1.157		0.985	cytoplasm	K15101			GO:0000050 urea cycle; GO:0003333 amino acid transmembrane transport; GO:0006807 nitrogen compound metabolic process; GO:0006810 transport; GO:0006811 ion transport; GO:0006812 cation transport; GO:0006820 anion transport; GO:0006839 mitochondrial transport; GO:0006855 drug transmembrane transport; GO:0006865 amino acid transport; GO:0008152 metabolic process; GO:0009058 biosynthetic process; GO:…	GO:0005622 intracellular; GO:0005623 cell; GO:0005737 cytoplasm; GO:0005739 mitochondrion; GO:0005740 mitochondrial envelope; GO:0005743 mitochondrial inner membrane; GO:0016020 membrane; GO:0016021 integral component of membrane; GO:0019866 organelle inner membrane; GO:0031090 organelle membrane; GO:0031224 intrinsic component of membrane; GO:0031966 mitochondrial membrane; GO:0031967 organelle …	GO:0000064 L-ornithine transmembrane transporter activity; GO:0005215 transporter activity; GO:0005342 organic acid transmembrane transporter activity; GO:0008324 cation transmembrane transporter activity; GO:0008509 anion transmembrane transporter activity; GO:0008514 organic anion transmembrane transporter activity; GO:0015075 ion transmembrane transporter activity; GO:0015171 amino acid transm…			C	KOG0763	Mitochondrial ornithine transporter
Q3UHB1	5'-nucleotidase domain-containing protein 3 OS=Mus musculus OX=10090 GN=Nt5dc3 PE=1 SV=1	Nt5dc3	0.643	9.20988e-05	Down	63.17	1.378	1.475	1.376	0.879	0.918	0.924	0.819	0.77	0.854	0.932	0.902	0.902	mitochondria				GO:0006793 phosphorus metabolic process; GO:0006796 phosphate-containing compound metabolic process; GO:0008152 metabolic process; GO:0009987 cellular process; GO:0016311 dephosphorylation; GO:0044237 cellular metabolic process;	GO:0005622 intracellular; GO:0005623 cell; GO:0005737 cytoplasm; GO:0005829 cytosol; GO:0032991 protein-containing complex; GO:0043235 receptor complex;	GO:0003824 catalytic activity; GO:0008252 nucleotidase activity; GO:0008253 5'-nucleotidase activity; GO:0016787 hydrolase activity; GO:0016788 hydrolase activity, acting on ester bonds; GO:0016791 phosphatase activity; GO:0042578 phosphoric ester hydrolase activity;			F	KOG2470	Similar to IMP-GMP specific 5'-nucleotidase
Q6ZPR5	Sphingomyelin phosphodiesterase 4 OS=Mus musculus OX=10090 GN=Smpd4 PE=1 SV=2	Smpd4	0.534	0.00143288	Down	93.275	1.373	1.413	1.598	0.723	0.885	0.731	0.639	0.615	0.65	1.263	1.073	1.061	plasma membrane	K12353	SMPD4; sphingomyelin phosphodiesterase 4 [EC:3.1.4.12]	mmu01100 Metabolic pathways; mmu00600 Sphingolipid metabolism	GO:0006629 lipid metabolic process; GO:0006643 membrane lipid metabolic process; GO:0006644 phospholipid metabolic process; GO:0006650 glycerophospholipid metabolic process; GO:0006665 sphingolipid metabolic process; GO:0006672 ceramide metabolic process; GO:0006684 sphingomyelin metabolic process; GO:0006685 sphingomyelin catabolic process; GO:0006793 phosphorus metabolic process; GO:0006796 pho…	GO:0005622 intracellular; GO:0005623 cell; GO:0005737 cytoplasm; GO:0005783 endoplasmic reticulum; GO:0005794 Golgi apparatus; GO:0005802 trans-Golgi network; GO:0012505 endomembrane system; GO:0031984 organelle subcompartment; GO:0043226 organelle; GO:0043227 membrane-bounded organelle; GO:0043229 intracellular organelle; GO:0043231 intracellular membrane-bounded organelle; GO:0098791 Golgi appa…	GO:0003824 catalytic activity; GO:0004620 phospholipase activity; GO:0008081 phosphoric diester hydrolase activity; GO:0016298 lipase activity; GO:0016787 hydrolase activity; GO:0016788 hydrolase activity, acting on ester bonds; GO:0042578 phosphoric ester hydrolase activity; GO:0050290 sphingomyelin phosphodiesterase D activity;			S	KOG4396	Predicted membrane-anchored protein
Q9Z0X1	Apoptosis-inducing factor 1, mitochondrial OS=Mus musculus OX=10090 GN=Aifm1 PE=1 SV=1	Aifm1	0.6	0.000146623	Down	66.765	1.562	1.472	1.504	0.857	0.957	0.908	0.782	0.778	0.879	0.828	0.827	0.748	mitochondria	K04727	AIFM1; apoptosis-inducing factor 1 [EC:1.-.-.-]	mmu04210 Apoptosis; mmu04217 Necroptosis	GO:0000302 response to reactive oxygen species; GO:0001101 response to acid chemical; GO:0002931 response to ischemia; GO:0006091 generation of precursor metabolites and energy; GO:0006323 DNA packaging; GO:0006915 apoptotic process; GO:0006919 activation of cysteine-type endopeptidase activity involved in apoptotic process; GO:0006950 response to stress; GO:0006979 response to oxidative stress; …	GO:0005622 intracellular; GO:0005623 cell; GO:0005634 nucleus; GO:0005737 cytoplasm; GO:0005739 mitochondrion; GO:0005740 mitochondrial envelope; GO:0005741 mitochondrial outer membrane; GO:0005743 mitochondrial inner membrane; GO:0005758 mitochondrial intermembrane space; GO:0005829 cytosol; GO:0016020 membrane; GO:0019866 organelle inner membrane; GO:0019867 outer membrane; GO:0031090 organelle…	GO:0000166 nucleotide binding; GO:0003676 nucleic acid binding; GO:0003677 DNA binding; GO:0003824 catalytic activity; GO:0004174 electron-transferring-flavoprotein dehydrogenase activity; GO:0005488 binding; GO:0009055 electron transfer activity; GO:0016174 NAD(P)H oxidase (H(2)O(2)-forming activity; GO:0016491 oxidoreductase activity; GO:0016645 oxidoreductase activity, acting on the CH-NH grou…	PF07992	Pyridine nucleotide-disulphide oxidoreductase	C	KOG1346	Programmed cell death 8 (apoptosis-inducing factor)
Q8CAS9	Protein mono-ADP-ribosyltransferase PARP9 OS=Mus musculus OX=10090 GN=Parp9 PE=1 SV=2	Parp9	1.947	0.000182917	Up	96.658	0.525	0.497	0.481	0.925	1.06	0.941	1.068	0.996	1.032	1.526	1.476	1.43	nucleus	K15260			GO:0000122 negative regulation of transcription by RNA polymerase II; GO:0001932 regulation of protein phosphorylation; GO:0001934 positive regulation of protein phosphorylation; GO:0001959 regulation of cytokine-mediated signaling pathway; GO:0001961 positive regulation of cytokine-mediated signaling pathway; GO:0002230 positive regulation of defense response to virus by host; GO:0002682 regulat…	GO:0005622 intracellular; GO:0005623 cell; GO:0005634 nucleus; GO:0005654 nucleoplasm; GO:0005694 chromosome; GO:0005737 cytoplasm; GO:0005739 mitochondrion; GO:0005829 cytosol; GO:0031974 membrane-enclosed lumen; GO:0031981 nuclear lumen; GO:0032991 protein-containing complex; GO:0043226 organelle; GO:0043227 membrane-bounded organelle; GO:0043228 non-membrane-bounded organelle; GO:0043229 intra…	GO:0003824 catalytic activity; GO:0003950 NAD+ ADP-ribosyltransferase activity; GO:0004857 enzyme inhibitor activity; GO:0005488 binding; GO:0005515 protein binding; GO:0016740 transferase activity; GO:0016757 transferase activity, transferring glycosyl groups; GO:0016763 transferase activity, transferring pentosyl groups; GO:0019899 enzyme binding; GO:0030234 enzyme regulator activity; GO:004239…	PF01661	Macro domain	BK	KOG2633	Hismacro and SEC14 domain-containing proteins
B1AUE5	Peroxisome biogenesis factor 10 OS=Mus musculus OX=10090 GN=Pex10 PE=2 SV=1	Pex10	0.629	0.00350691	Down	37.157	1.278	1.435	1.596	0.898	0.966	0.846	0.76	0.771	0.634	1.019	0.86	0.987	nucleus	K13346	PEX10; peroxin-10	mmu04146 Peroxisome	GO:0006464 cellular protein modification process; GO:0006605 protein targeting; GO:0006625 protein targeting to peroxisome; GO:0006807 nitrogen compound metabolic process; GO:0006810 transport; GO:0006886 intracellular protein transport; GO:0006996 organelle organization; GO:0007031 peroxisome organization; GO:0008104 protein localization; GO:0008152 metabolic process; GO:0009987 cellular process…	GO:0005622 intracellular; GO:0005623 cell; GO:0005737 cytoplasm; GO:0005777 peroxisome; GO:0005778 peroxisomal membrane; GO:0005779 integral component of peroxisomal membrane; GO:0016020 membrane; GO:0016021 integral component of membrane; GO:0031090 organelle membrane; GO:0031224 intrinsic component of membrane; GO:0031231 intrinsic component of peroxisomal membrane; GO:0031300 intrinsic compone…	GO:0005488 binding; GO:0005515 protein binding; GO:0008022 protein C-terminus binding; GO:0008270 zinc ion binding; GO:0043167 ion binding; GO:0043169 cation binding; GO:0046872 metal ion binding; GO:0046914 transition metal ion binding;	PF13920	Zinc finger, C3HC4 type (RING finger)	O	KOG0317	Predicted E3 ubiquitin ligase, integral peroxisomal membrane protein
Q9D3P8	Plasminogen receptor (KT) OS=Mus musculus OX=10090 GN=Plgrkt PE=1 SV=1	Plgrkt	0.49	0.000394764	Down	17.261	1.556	1.656	1.637	0.716	0.887	0.775	0.669	0.614	0.718	1.078	0.975	0.97	cytoplasm				GO:0009893 positive regulation of metabolic process; GO:0010468 regulation of gene expression; GO:0010604 positive regulation of macromolecule metabolic process; GO:0010628 positive regulation of gene expression; GO:0010755 regulation of plasminogen activation; GO:0010756 positive regulation of plasminogen activation; GO:0010954 positive regulation of protein processing; GO:0019222 regulation of …	GO:0005623 cell; GO:0005886 plasma membrane; GO:0005887 integral component of plasma membrane; GO:0016020 membrane; GO:0016021 integral component of membrane; GO:0031224 intrinsic component of membrane; GO:0031226 intrinsic component of plasma membrane; GO:0071944 cell periphery;				S	KOG4544	Uncharacterized conserved protein
A1L314	Macrophage-expressed gene 1 protein OS=Mus musculus OX=10090 GN=Mpeg1 PE=1 SV=1	Mpeg1	1.75	0.00700538	Up	78.39	0.749	0.933	0.686	1.429	1.218	1.497	1.081	0.99	1.088	0.775	0.896	0.786	extracellular							PF01823	MAC/Perforin domain
Q8K385	Ferric-chelate reductase 1 OS=Mus musculus OX=10090 GN=FRRS1 PE=1 SV=1	FRRS1	0.591	0.000256218	Down	66.047	1.712	1.64	1.689	0.963	1.076	0.942	0.694	0.655	0.667	0.697	0.711	0.81	plasma membrane				GO:0008152 metabolic process; GO:0055114 oxidation-reduction process;		GO:0000293 ferric-chelate reductase activity; GO:0003824 catalytic activity; GO:0016491 oxidoreductase activity; GO:0016722 oxidoreductase activity, oxidizing metal ions; GO:0016723 oxidoreductase activity, oxidizing metal ions, NAD or NADP as acceptor;	PF03351	DOMON domain	T	KOG4293	Predicted membrane protein, contains DoH and Cytochrome b-561/ferric reductase transmembrane domains
P0DOV1	Interferon-activable protein 205-B OS=Mus musculus OX=10090 GN=Mnda PE=1 SV=1	Mnda	4.026	0.00277063	Up	46.977	0.233	0.255	0.131	0.742	0.917	0.833	1.331	1.214	1.338	1.447	1.477	1.621	nucleus				GO:0000122 negative regulation of transcription by RNA polymerase II; GO:0001558 regulation of cell growth; GO:0001817 regulation of cytokine production; GO:0001819 positive regulation of cytokine production; GO:0002218 activation of innate immune response; GO:0002252 immune effector process; GO:0002253 activation of immune response; GO:0002376 immune system process; GO:0002520 immune system deve…	GO:0005622 intracellular; GO:0005623 cell; GO:0005634 nucleus; GO:0005654 nucleoplasm; GO:0005730 nucleolus; GO:0005737 cytoplasm; GO:0005829 cytosol; GO:0016234 inclusion body; GO:0016604 nuclear body; GO:0016607 nuclear speck; GO:0031974 membrane-enclosed lumen; GO:0031981 nuclear lumen; GO:0032991 protein-containing complex; GO:0034399 nuclear periphery; GO:0042405 nuclear inclusion body; GO:0…	GO:0000976 transcription regulatory region sequence-specific DNA binding; GO:0000977 RNA polymerase II transcription regulatory region sequence-specific DNA binding; GO:0000978 RNA polymerase II cis-regulatory region sequence-specific DNA binding; GO:0000981 DNA-binding transcription factor activity, RNA polymerase II-specific; GO:0000987 cis-regulatory region sequence-specific DNA binding; GO:00…	PF02758	PAAD/DAPIN/Pyrin domain
Q920L1	Acyl-CoA (8-3)-desaturase OS=Mus musculus OX=10090 GN=Fads1 PE=1 SV=1	Fads1	0.403	0.000126395	Down	52.322	1.612	1.679	1.827	0.64	0.756	0.668	0.688	0.658	0.668	1.071	0.909	0.94	plasma membrane	K10224	FADS1; acyl-CoA (8-3)-desaturase (Delta-5 desaturase) [EC:1.14.19.44]	mmu01040 Biosynthesis of unsaturated fatty acids; mmu01100 Metabolic pathways; mmu01212 Fatty acid metabolism	GO:0001676 long-chain fatty acid metabolic process; GO:0006082 organic acid metabolic process; GO:0006355 regulation of transcription, DNA-templated; GO:0006629 lipid metabolic process; GO:0006631 fatty acid metabolic process; GO:0006633 fatty acid biosynthetic process; GO:0006636 unsaturated fatty acid biosynthetic process; GO:0006644 phospholipid metabolic process; GO:0006690 icosanoid metaboli…	GO:0005622 intracellular; GO:0005623 cell; GO:0005634 nucleus; GO:0005737 cytoplasm; GO:0005783 endoplasmic reticulum; GO:0005789 endoplasmic reticulum membrane; GO:0012505 endomembrane system; GO:0016020 membrane; GO:0016021 integral component of membrane; GO:0031224 intrinsic component of membrane; GO:0031984 organelle subcompartment; GO:0042175 nuclear outer membrane-endoplasmic reticulum memb…	GO:0000248 C-5 sterol desaturase activity; GO:0003824 catalytic activity; GO:0016213 linoleoyl-CoA desaturase activity; GO:0016215 acyl-CoA desaturase activity; GO:0016491 oxidoreductase activity; GO:0016705 oxidoreductase activity, acting on paired donors, with incorporation or reduction of molecular oxygen; GO:0016717 oxidoreductase activity, acting on paired donors, with oxidation of a pair of…	PF00173; PF00487	Cytochrome b5-like Heme/Steroid binding domain; Fatty acid desaturase	I	KOG4232	Delta 6-fatty acid desaturase/delta-8 sphingolipid desaturase
A2AKG8	Focadhesin OS=Mus musculus OX=10090 GN=Focad PE=1 SV=1	Focad	0.624	0.00103171	Down	198.95	1.273	1.273	1.277	0.732	0.882	0.77	0.621	0.742	0.798	1.336	1.151	1.153	plasma membrane					GO:0005912 adherens junction; GO:0005925 focal adhesion; GO:0030054 cell junction; GO:0030055 cell-substrate junction; GO:0070161 anchoring junction;
Q8BLF1	Neutral cholesterol ester hydrolase 1 OS=Mus musculus OX=10090 GN=Nceh1 PE=1 SV=1	Nceh1	0.66	0.000165177	Down	45.739	1.306	1.298	1.334	0.833	0.917	0.85	0.792	0.752	0.793	1.088	1.018	1.036	extracellular	K14349	NCEH1; neutral cholesterol ester hydrolase 1 [EC:3.1.1.-]	mmu04979 Cholesterol metabolism; mmu04976 Bile secretion; mmu04927 Cortisol synthesis and secretion; mmu04934 Cushing syndrome	GO:0006464 cellular protein modification process; GO:0006470 protein dephosphorylation; GO:0006793 phosphorus metabolic process; GO:0006796 phosphate-containing compound metabolic process; GO:0006805 xenobiotic metabolic process; GO:0006807 nitrogen compound metabolic process; GO:0007154 cell communication; GO:0007165 signal transduction; GO:0007166 cell surface receptor signaling pathway; GO:000…	GO:0005622 intracellular; GO:0005623 cell; GO:0005737 cytoplasm; GO:0005783 endoplasmic reticulum; GO:0005789 endoplasmic reticulum membrane; GO:0012505 endomembrane system; GO:0016020 membrane; GO:0031984 organelle subcompartment; GO:0042175 nuclear outer membrane-endoplasmic reticulum membrane network; GO:0043226 organelle; GO:0043227 membrane-bounded organelle; GO:0043229 intracellular organel…	GO:0003824 catalytic activity; GO:0004771 sterol esterase activity; GO:0005488 binding; GO:0016298 lipase activity; GO:0016787 hydrolase activity; GO:0016788 hydrolase activity, acting on ester bonds; GO:0017171 serine hydrolase activity; GO:0042301 phosphate ion binding; GO:0043167 ion binding; GO:0043168 anion binding; GO:0052689 carboxylic ester hydrolase activity;	PF07859	alpha/beta hydrolase fold	V	KOG1515	Arylacetamide deacetylase
Q61179	Interferon regulatory factor 9 OS=Mus musculus OX=10090 GN=Irf9 PE=1 SV=1	Irf9	2.615	0.00455914	Up	44.61	0.466	0.382	0.647	1.248	1.495	1.166	1.22	1.147	1.128	1.088	1.014	1.074	nucleus	K04693	IRF9; interferon regulatory factor 9	mmu04630 JAK-STAT signaling pathway; mmu05171 Coronavirus disease - COVID-19; mmu05165 Human papillomavirus infection; mmu05203 Viral carcinogenesis; mmu05164 Influenza A; mmu04621 NOD-like receptor signaling pathway; mmu05167 Kaposi sarcoma-associated herpesvirus infection; mmu05169 Epstein-Barr virus infection; mmu04380 Osteoclast differentiation; mmu04217 Necroptosis; mmu05160 Hepatitis C; mmu…	GO:0001816 cytokine production; GO:0002376 immune system process; GO:0006139 nucleobase-containing compound metabolic process; GO:0006351 transcription, DNA-templated; GO:0006355 regulation of transcription, DNA-templated; GO:0006357 regulation of transcription by RNA polymerase II; GO:0006366 transcription by RNA polymerase II; GO:0006725 cellular aromatic compound metabolic process; GO:0006807 …	GO:0005622 intracellular; GO:0005623 cell; GO:0005634 nucleus; GO:0005654 nucleoplasm; GO:0005737 cytoplasm; GO:0005829 cytosol; GO:0031974 membrane-enclosed lumen; GO:0031981 nuclear lumen; GO:0043226 organelle; GO:0043227 membrane-bounded organelle; GO:0043229 intracellular organelle; GO:0043231 intracellular membrane-bounded organelle; GO:0043233 organelle lumen; GO:0070013 intracellular organ…	GO:0000976 transcription regulatory region sequence-specific DNA binding; GO:0000977 RNA polymerase II transcription regulatory region sequence-specific DNA binding; GO:0000978 RNA polymerase II cis-regulatory region sequence-specific DNA binding; GO:0000981 DNA-binding transcription factor activity, RNA polymerase II-specific; GO:0000987 cis-regulatory region sequence-specific DNA binding; GO:00…	PF00605	Interferon regulatory factor transcription factor
P35951	Low-density lipoprotein receptor OS=Mus musculus OX=10090 GN=Ldlr PE=1 SV=2	Ldlr	1.743	0.000794865	Up	94.946	0.819	0.69	0.803	1.385	1.269	1.376	1.197	1.397	1.2	0.666	0.679	0.643	extracellular	K12473	LDLR; low-density lipoprotein receptor	mmu04934 Cushing syndrome; mmu05145 Toxoplasmosis; mmu04913 Ovarian steroidogenesis; mmu04976 Bile secretion; mmu04979 Cholesterol metabolism; mmu05160 Hepatitis C; mmu04927 Cortisol synthesis and secretion; mmu04144 Endocytosis; mmu04925 Aldosterone synthesis and secretion	GO:0001101 response to acid chemical; GO:0001666 response to hypoxia; GO:0002682 regulation of immune system process; GO:0002683 negative regulation of immune system process; GO:0002694 regulation of leukocyte activation; GO:0002695 negative regulation of leukocyte activation; GO:0003008 system process; GO:0006066 alcohol metabolic process; GO:0006629 lipid metabolic process; GO:0006807 nitrogen …	GO:0000323 lytic vacuole; GO:0005622 intracellular; GO:0005623 cell; GO:0005737 cytoplasm; GO:0005764 lysosome; GO:0005765 lysosomal membrane; GO:0005768 endosome; GO:0005769 early endosome; GO:0005770 late endosome; GO:0005771 multivesicular body; GO:0005773 vacuole; GO:0005774 vacuolar membrane; GO:0005794 Golgi apparatus; GO:0005886 plasma membrane; GO:0005887 integral component of plasma memb…	GO:0001540 amyloid-beta binding; GO:0002020 protease binding; GO:0005041 low-density lipoprotein particle receptor activity; GO:0005488 binding; GO:0005515 protein binding; GO:0019899 enzyme binding; GO:0030169 low-density lipoprotein particle binding; GO:0030228 lipoprotein particle receptor activity; GO:0030229 very-low-density lipoprotein particle receptor activity; GO:0030276 clathrin binding…	PF07645	Calcium-binding EGF domain	T	KOG1215	Low-density lipoprotein receptors containing Ca2+-binding EGF-like domains
Q9CR62	Mitochondrial 2-oxoglutarate/malate carrier protein OS=Mus musculus OX=10090 GN=Slc25a11 PE=1 SV=3	Slc25a11	0.408	0.000693462	Down	34.155	1.574	1.652	1.828	0.594	0.795	0.671	0.577	0.622	0.678	1.226	0.97	0.871	cytoplasm	K15104			GO:0005975 carbohydrate metabolic process; GO:0005996 monosaccharide metabolic process; GO:0006006 glucose metabolic process; GO:0006094 gluconeogenesis; GO:0006810 transport; GO:0006811 ion transport; GO:0006820 anion transport; GO:0006835 dicarboxylic acid transport; GO:0006839 mitochondrial transport; GO:0008152 metabolic process; GO:0009058 biosynthetic process; GO:0015711 organic anion trans…	GO:0005622 intracellular; GO:0005623 cell; GO:0005737 cytoplasm; GO:0005739 mitochondrion; GO:0005740 mitochondrial envelope; GO:0005743 mitochondrial inner membrane; GO:0005886 plasma membrane; GO:0005887 integral component of plasma membrane; GO:0016020 membrane; GO:0016021 integral component of membrane; GO:0019866 organelle inner membrane; GO:0031090 organelle membrane; GO:0031224 intrinsic c…	GO:0005215 transporter activity; GO:0005310 dicarboxylic acid transmembrane transporter activity; GO:0005342 organic acid transmembrane transporter activity; GO:0008509 anion transmembrane transporter activity; GO:0008514 organic anion transmembrane transporter activity; GO:0015075 ion transmembrane transporter activity; GO:0015140 malate transmembrane transporter activity; GO:0015291 secondary a…			C	KOG0759	Mitochondrial oxoglutarate/malate carrier proteins
Q61941	NAD(P) transhydrogenase, mitochondrial OS=Mus musculus OX=10090 GN=Nnt PE=1 SV=2	Nnt	0.626	0.000910114	Down	113.84	1.365	1.389	1.492	0.825	0.964	0.87	0.782	0.701	0.744	1.009	0.94	0.965	plasma membrane	K00323	NNT; H+-translocating NAD(P) transhydrogenase [EC:1.6.1.2 7.1.1.1]	mmu00760 Nicotinate and nicotinamide metabolism; mmu01100 Metabolic pathways	GO:0006082 organic acid metabolic process; GO:0006091 generation of precursor metabolites and energy; GO:0006099 tricarboxylic acid cycle; GO:0006101 citrate metabolic process; GO:0006139 nucleobase-containing compound metabolic process; GO:0006725 cellular aromatic compound metabolic process; GO:0006732 coenzyme metabolic process; GO:0006733 oxidoreduction coenzyme metabolic process; GO:0006739 …	GO:0005622 intracellular; GO:0005623 cell; GO:0005737 cytoplasm; GO:0005739 mitochondrion; GO:0005740 mitochondrial envelope; GO:0005743 mitochondrial inner membrane; GO:0005746 mitochondrial respirasome; GO:0016020 membrane; GO:0019866 organelle inner membrane; GO:0031090 organelle membrane; GO:0031966 mitochondrial membrane; GO:0031967 organelle envelope; GO:0031975 envelope; GO:0043226 organel…	GO:0000166 nucleotide binding; GO:0003824 catalytic activity; GO:0003957 NAD(P)+ transhydrogenase (B-specific) activity; GO:0005215 transporter activity; GO:0005488 binding; GO:0008324 cation transmembrane transporter activity; GO:0008746 NAD(P)+ transhydrogenase activity; GO:0008750 NAD(P)+ transhydrogenase (AB-specific) activity; GO:0015075 ion transmembrane transporter activity; GO:0015077 mon…	PF05222; PF01262	Alanine dehydrogenase/PNT, N-terminal domain; Alanine dehydrogenase/PNT, C-terminal domain
Q8R4V1	NFAT activation molecule 1 OS=Mus musculus OX=10090 GN=Nfam1 PE=1 SV=1	Nfam1	1.648	0.0245059	Up	29.987	0.862	0.536	0.627	1.031	1.208	1.099	1.058	0.916	1.062	0.911	1.362	1.207	mitochondria				GO:0001775 cell activation; GO:0001817 regulation of cytokine production; GO:0001819 positive regulation of cytokine production; GO:0002252 immune effector process; GO:0002253 activation of immune response; GO:0002263 cell activation involved in immune response; GO:0002274 myeloid leukocyte activation; GO:0002275 myeloid cell activation involved in immune response; GO:0002283 neutrophil activatio…	GO:0000323 lytic vacuole; GO:0005622 intracellular; GO:0005623 cell; GO:0005737 cytoplasm; GO:0005764 lysosome; GO:0005765 lysosomal membrane; GO:0005766 primary lysosome; GO:0005773 vacuole; GO:0005774 vacuolar membrane; GO:0005886 plasma membrane; GO:0009986 cell surface; GO:0012505 endomembrane system; GO:0012506 vesicle membrane; GO:0016020 membrane; GO:0016021 integral component of membrane;…	GO:0004888 transmembrane signaling receptor activity; GO:0038023 signaling receptor activity; GO:0060089 molecular transducer activity;
Q64345	Interferon-induced protein with tetratricopeptide repeats 3 OS=Mus musculus OX=10090 GN=Ifit3 PE=1 SV=1	Ifit3	3.018	1.00621e-05	Up	47.222	0.303	0.302	0.309	0.942	0.85	0.966	1.795	1.769	1.485	1.089	1.107	1.229	cytoplasm				GO:0002252 immune effector process; GO:0002376 immune system process; GO:0006950 response to stress; GO:0006952 defense response; GO:0006955 immune response; GO:0007154 cell communication; GO:0007165 signal transduction; GO:0007166 cell surface receptor signaling pathway; GO:0008285 negative regulation of cell population proliferation; GO:0009605 response to external stimulus; GO:0009607 response…	GO:0005622 intracellular; GO:0005623 cell; GO:0005737 cytoplasm; GO:0005739 mitochondrion; GO:0005829 cytosol; GO:0043226 organelle; GO:0043227 membrane-bounded organelle; GO:0043229 intracellular organelle; GO:0043231 intracellular membrane-bounded organelle;	GO:0005488 binding; GO:0005515 protein binding; GO:0042802 identical protein binding;			T	KOG1124	FOG: TPR repeat
P28574	Protein max OS=Mus musculus OX=10090 GN=Max PE=1 SV=2	Max	1.531	0.00204764	Up	18.245	0.805	0.749	0.692	1.145	1.066	1.228	1.47	1.54	1.558	0.587	0.623	0.51	nucleus	K04453	MAX; Max protein	mmu04010 MAPK signaling pathway; mmu05222 Small cell lung cancer; mmu05202 Transcriptional misregulation in cancer; mmu05200 Pathways in cancer	GO:0000082 G1/S transition of mitotic cell cycle; GO:0000122 negative regulation of transcription by RNA polymerase II; GO:0000278 mitotic cell cycle; GO:0001654 eye development; GO:0006139 nucleobase-containing compound metabolic process; GO:0006351 transcription, DNA-templated; GO:0006355 regulation of transcription, DNA-templated; GO:0006357 regulation of transcription by RNA polymerase II; GO…	GO:0000228 nuclear chromosome; GO:0000785 chromatin; GO:0000790 nuclear chromatin; GO:0005622 intracellular; GO:0005623 cell; GO:0005634 nucleus; GO:0005654 nucleoplasm; GO:0005667 transcription regulator complex; GO:0005694 chromosome; GO:0005737 cytoplasm; GO:0016604 nuclear body; GO:0016605 PML body; GO:0030425 dendrite; GO:0031974 membrane-enclosed lumen; GO:0031981 nuclear lumen; GO:0032991 …	GO:0000976 transcription regulatory region sequence-specific DNA binding; GO:0000977 RNA polymerase II transcription regulatory region sequence-specific DNA binding; GO:0000978 RNA polymerase II cis-regulatory region sequence-specific DNA binding; GO:0000981 DNA-binding transcription factor activity, RNA polymerase II-specific; GO:0000987 cis-regulatory region sequence-specific DNA binding; GO:00…	PF00010	Helix-loop-helix DNA-binding domain	K	KOG2483	Upstream transcription factor 2/L-myc-2 protein
Q791T5	Mitochondrial carrier homolog 1 OS=Mus musculus OX=10090 GN=Mtch1 PE=1 SV=1	Mtch1	0.614	0.00147099	Down	41.565	1.267	1.404	1.385	0.754	0.909	0.829	0.823	0.802	0.841	1.138	0.974	0.969	plasma membrane	K17885			GO:0006919 activation of cysteine-type endopeptidase activity involved in apoptotic process; GO:0007275 multicellular organism development; GO:0007399 nervous system development; GO:0009893 positive regulation of metabolic process; GO:0009966 regulation of signal transduction; GO:0009987 cellular process; GO:0010604 positive regulation of macromolecule metabolic process; GO:0010646 regulation of …	GO:0005622 intracellular; GO:0005623 cell; GO:0005737 cytoplasm; GO:0005739 mitochondrion; GO:0016020 membrane; GO:0043226 organelle; GO:0043227 membrane-bounded organelle; GO:0043229 intracellular organelle; GO:0043231 intracellular membrane-bounded organelle;				C	KOG2745	Mitochondrial carrier protein
Q6A037	NEDD4-binding protein 1 OS=Mus musculus OX=10090 GN=N4bp1 PE=1 SV=2	N4bp1	1.538	0.000489071	Up	99.146	0.64	0.72	0.7	1.06	1.015	1.094	1.32	1.305	1.183	0.972	1.02	0.987	cytoplasm				GO:0009314 response to radiation; GO:0009411 response to UV; GO:0009416 response to light stimulus; GO:0009628 response to abiotic stimulus; GO:0009892 negative regulation of metabolic process; GO:0009894 regulation of catabolic process; GO:0009895 negative regulation of catabolic process; GO:0009987 cellular process; GO:0010605 negative regulation of macromolecule metabolic process; GO:0019222 r…	GO:0005622 intracellular; GO:0005623 cell; GO:0005634 nucleus; GO:0005654 nucleoplasm; GO:0005730 nucleolus; GO:0016604 nuclear body; GO:0016605 PML body; GO:0031974 membrane-enclosed lumen; GO:0031981 nuclear lumen; GO:0043226 organelle; GO:0043227 membrane-bounded organelle; GO:0043228 non-membrane-bounded organelle; GO:0043229 intracellular organelle; GO:0043231 intracellular membrane-bounded …		PF11977	Zc3h12a-like Ribonuclease NYN domain	S	KOG3777	Uncharacterized conserved protein
Q8CGE8	Interferon-activable protein 205-A OS=Mus musculus OX=10090 GN=Ifi205a PE=2 SV=1	Ifi205a	2.752	0.00102947	Up	45.176	0.349	0.242	0.332	0.846	0.898	0.796	1.274	1.257	1.146	1.528	1.641	1.492	nucleus				GO:0000122 negative regulation of transcription by RNA polymerase II; GO:0001558 regulation of cell growth; GO:0001817 regulation of cytokine production; GO:0001819 positive regulation of cytokine production; GO:0002218 activation of innate immune response; GO:0002252 immune effector process; GO:0002253 activation of immune response; GO:0002376 immune system process; GO:0002520 immune system deve…	GO:0005622 intracellular; GO:0005623 cell; GO:0005634 nucleus; GO:0005654 nucleoplasm; GO:0005730 nucleolus; GO:0005737 cytoplasm; GO:0005829 cytosol; GO:0016234 inclusion body; GO:0016604 nuclear body; GO:0016607 nuclear speck; GO:0031974 membrane-enclosed lumen; GO:0031981 nuclear lumen; GO:0032991 protein-containing complex; GO:0034399 nuclear periphery; GO:0042405 nuclear inclusion body; GO:0…	GO:0000976 transcription regulatory region sequence-specific DNA binding; GO:0000977 RNA polymerase II transcription regulatory region sequence-specific DNA binding; GO:0000978 RNA polymerase II cis-regulatory region sequence-specific DNA binding; GO:0000981 DNA-binding transcription factor activity, RNA polymerase II-specific; GO:0000987 cis-regulatory region sequence-specific DNA binding; GO:00…	PF02758	PAAD/DAPIN/Pyrin domain
P10749	Interleukin-1 beta OS=Mus musculus OX=10090 GN=Il1b PE=1 SV=1	Il1b	5.652	0.000116434	Up	30.931	0.458	0.464	0.332	2.298	2.239	2.55	0.722	0.734	0.641	0.553	0.576	0.524	nucleus	K04519	IL1B; interleukin 1 beta	mmu05134 Legionellosis; mmu05142 Chagas disease; mmu05135 Yersinia infection; mmu04060 Cytokine-cytokine receptor interaction; mmu05162 Measles; mmu05163 Human cytomegalovirus infection; mmu05164 Influenza A; mmu05144 Malaria; mmu05146 Amoebiasis; mmu01523 Antifolate resistance; mmu04657 IL-17 signaling pathway; mmu05132 Salmonella infection; mmu05152 Tuberculosis; mmu05133 Pertussis; mmu04380 Os…	GO:0000003 reproduction; GO:0000122 negative regulation of transcription by RNA polymerase II; GO:0000165 MAPK cascade; GO:0000187 activation of MAPK activity; GO:0000302 response to reactive oxygen species; GO:0001101 response to acid chemical; GO:0001505 regulation of neurotransmitter levels; GO:0001659 temperature homeostasis; GO:0001660 fever generation; GO:0001666 response to hypoxia; GO:000…	GO:0005576 extracellular region; GO:0005615 extracellular space; GO:0005622 intracellular; GO:0005623 cell; GO:0005737 cytoplasm; GO:0005829 cytosol; GO:0012505 endomembrane system; GO:0030141 secretory granule; GO:0031410 cytoplasmic vesicle; GO:0031982 vesicle; GO:0043226 organelle; GO:0043227 membrane-bounded organelle; GO:0043229 intracellular organelle; GO:0097708 intracellular vesicle; GO:0…	GO:0005102 signaling receptor binding; GO:0005125 cytokine activity; GO:0005126 cytokine receptor binding; GO:0005149 interleukin-1 receptor binding; GO:0005178 integrin binding; GO:0005488 binding; GO:0005515 protein binding; GO:0019904 protein domain specific binding; GO:0030545 receptor regulator activity; GO:0044877 protein-containing complex binding; GO:0048018 receptor ligand activity; GO:0…	PF00340	Interleukin-1 / 18
Q64525	Histone H2B type 2-B OS=Mus musculus OX=10090 GN=Hist2h2bb PE=1 SV=3	Hist2h2bb	0.622	5.25165e-05	Down	13.92	1.433		1.431	0.894		0.888	0.863		0.837	0.839		0.904	nucleus	K11252	H2B; histone H2B	mmu05322 Systemic lupus erythematosus; mmu05203 Viral carcinogenesis; mmu05034 Alcoholism	GO:0006323 DNA packaging; GO:0006325 chromatin organization; GO:0006333 chromatin assembly or disassembly; GO:0006334 nucleosome assembly; GO:0006996 organelle organization; GO:0009987 cellular process; GO:0016043 cellular component organization; GO:0022607 cellular component assembly; GO:0031497 chromatin assembly; GO:0034622 cellular protein-containing complex assembly; GO:0034728 nucleosome or…	GO:0005622 intracellular; GO:0005623 cell; GO:0005634 nucleus; GO:0005654 nucleoplasm; GO:0005694 chromosome; GO:0005737 cytoplasm; GO:0005829 cytosol; GO:0031974 membrane-enclosed lumen; GO:0031981 nuclear lumen; GO:0043226 organelle; GO:0043227 membrane-bounded organelle; GO:0043228 non-membrane-bounded organelle; GO:0043229 intracellular organelle; GO:0043231 intracellular membrane-bounded org…	GO:0003676 nucleic acid binding; GO:0003677 DNA binding; GO:0005488 binding; GO:0097159 organic cyclic compound binding; GO:1901363 heterocyclic compound binding;	PF00125	Core histone H2A/H2B/H3/H4	B	KOG1744	Histone H2B
P54987	Cis-aconitate decarboxylase OS=Mus musculus OX=10090 GN=Acod1 PE=1 SV=2	Acod1	4.115	2.28592e-05	Up	53.758	0.292	0.272	0.25	1.059	1.216	1.075	1.096	1.034	1.022	1.539	1.454	1.591	nucleus	K17724	IRG1; aconitate decarboxylase [EC:4.1.1.6]	mmu01100 Metabolic pathways	GO:0000003 reproduction; GO:0001817 regulation of cytokine production; GO:0001818 negative regulation of cytokine production; GO:0002237 response to molecule of bacterial origin; GO:0002376 immune system process; GO:0002507 tolerance induction; GO:0002520 immune system development; GO:0002682 regulation of immune system process; GO:0002683 negative regulation of immune system process; GO:0002684 …	GO:0005622 intracellular; GO:0005623 cell; GO:0005737 cytoplasm; GO:0005739 mitochondrion; GO:0043226 organelle; GO:0043227 membrane-bounded organelle; GO:0043229 intracellular organelle; GO:0043231 intracellular membrane-bounded organelle;	GO:0003824 catalytic activity; GO:0016829 lyase activity; GO:0016830 carbon-carbon lyase activity; GO:0016831 carboxy-lyase activity; GO:0016835 carbon-oxygen lyase activity; GO:0016836 hydro-lyase activity; GO:0047547 2-methylcitrate dehydratase activity; GO:0047613 aconitate decarboxylase activity;
Q8VCM4	Lipoyltransferase 1, mitochondrial OS=Mus musculus OX=10090 GN=Lipt1 PE=1 SV=1	Lipt1	0.609	0.00300967	Down	42.145	1.438	1.177	1.473	0.853	0.853	0.784	0.754	0.768	0.919	0.973	1.226	0.884	cytoplasm	K10105	LIPT1; lipoyltransferase 1	mmu00785 Lipoic acid metabolism; mmu01100 Metabolic pathways; mmu01240 Biosynthesis of cofactors	GO:0006464 cellular protein modification process; GO:0006629 lipid metabolic process; GO:0006807 nitrogen compound metabolic process; GO:0008152 metabolic process; GO:0009249 protein lipoylation; GO:0009987 cellular process; GO:0010467 gene expression; GO:0018065 protein-cofactor linkage; GO:0018193 peptidyl-amino acid modification; GO:0018205 peptidyl-lysine modification; GO:0019538 protein meta…	GO:0005622 intracellular; GO:0005623 cell; GO:0005737 cytoplasm; GO:0005739 mitochondrion; GO:0005759 mitochondrial matrix; GO:0031974 membrane-enclosed lumen; GO:0043226 organelle; GO:0043227 membrane-bounded organelle; GO:0043229 intracellular organelle; GO:0043231 intracellular membrane-bounded organelle; GO:0043233 organelle lumen; GO:0070013 intracellular organelle lumen;	GO:0003824 catalytic activity; GO:0016740 transferase activity; GO:0016746 transferase activity, transferring acyl groups; GO:0016772 transferase activity, transferring phosphorus-containing groups; GO:0016779 nucleotidyltransferase activity; GO:0016874 ligase activity; GO:0016879 ligase activity, forming carbon-nitrogen bonds; GO:0016979 lipoate-protein ligase activity; GO:0140096 catalytic acti…			H	KOG3159	Lipoate-protein ligase A
Q8BTX9	Inactive hydroxysteroid dehydrogenase-like protein 1 OS=Mus musculus OX=10090 GN=Hsdl1 PE=1 SV=1	Hsdl1	0.636	0.00558211	Down	36.867	1.408	1.227	1.44	0.782	0.979	0.829	0.706	0.79	0.796	1.109	1.026	0.992	cytoplasm							PF00106	short chain dehydrogenase	Q	KOG1014	17 beta-hydroxysteroid dehydrogenase type 3, HSD17B3
Q9QXH4	Integrin alpha-X OS=Mus musculus OX=10090 GN=Itgax PE=1 SV=1	Itgax	0.628	0.00357936	Down	129.15	1.771	1.672	1.391	0.993	0.992	1.049	0.694	0.709	0.774	0.612	0.659	0.68	plasma membrane	K06462	ITGAX; integrin alpha X	mmu04610 Complement and coagulation cascades; mmu04810 Regulation of actin cytoskeleton; mmu05152 Tuberculosis	GO:0001774 microglial cell activation; GO:0001775 cell activation; GO:0001776 leukocyte homeostasis; GO:0001780 neutrophil homeostasis; GO:0001781 neutrophil apoptotic process; GO:0002252 immune effector process; GO:0002262 myeloid cell homeostasis; GO:0002263 cell activation involved in immune response; GO:0002274 myeloid leukocyte activation; GO:0002275 myeloid cell activation involved in immun…	GO:0005576 extracellular region; GO:0005615 extracellular space; GO:0005622 intracellular; GO:0005623 cell; GO:0005634 nucleus; GO:0005737 cytoplasm; GO:0005886 plasma membrane; GO:0005887 integral component of plasma membrane; GO:0008305 integrin complex; GO:0009897 external side of plasma membrane; GO:0009986 cell surface; GO:0012505 endomembrane system; GO:0012506 vesicle membrane; GO:0016020 …	GO:0001846 opsonin binding; GO:0001848 complement binding; GO:0001851 complement component C3b binding; GO:0005488 binding; GO:0005515 protein binding; GO:0005539 glycosaminoglycan binding; GO:0008201 heparin binding; GO:0031072 heat shock protein binding; GO:0038023 signaling receptor activity; GO:0043167 ion binding; GO:0043168 anion binding; GO:0043394 proteoglycan binding; GO:0043395 heparan …	PF00092	von Willebrand factor type A domain	W	KOG3637	Vitronectin receptor, alpha subunit
Q9CXY9	GPI-anchor transamidase OS=Mus musculus OX=10090 GN=Pigk PE=1 SV=2	Pigk	0.526	0.00457501	Down	44.895	1.4	1.396	1.651	0.652	0.917	0.772	0.672	0.69	0.675	1.273	1.033	0.959	plasma membrane	K05290	PIGK; GPI-anchor transamidase subunit K	mmu00563 Glycosylphosphatidylinositol (GPI)-anchor biosynthesis; mmu01100 Metabolic pathways	GO:0006464 cellular protein modification process; GO:0006497 protein lipidation; GO:0006505 GPI anchor metabolic process; GO:0006506 GPI anchor biosynthetic process; GO:0006629 lipid metabolic process; GO:0006643 membrane lipid metabolic process; GO:0006644 phospholipid metabolic process; GO:0006650 glycerophospholipid metabolic process; GO:0006661 phosphatidylinositol biosynthetic process; GO:00…	GO:0005622 intracellular; GO:0005623 cell; GO:0005737 cytoplasm; GO:0005783 endoplasmic reticulum; GO:0005789 endoplasmic reticulum membrane; GO:0012505 endomembrane system; GO:0016020 membrane; GO:0016021 integral component of membrane; GO:0030176 integral component of endoplasmic reticulum membrane; GO:0031224 intrinsic component of membrane; GO:0031227 intrinsic component of endoplasmic reticu…	GO:0003756 protein disulfide isomerase activity; GO:0003824 catalytic activity; GO:0003923 GPI-anchor transamidase activity; GO:0016787 hydrolase activity; GO:0016853 isomerase activity; GO:0016860 intramolecular oxidoreductase activity; GO:0016864 intramolecular oxidoreductase activity, transposing S-S bonds; GO:0140096 catalytic activity, acting on a protein;			O	KOG1349	Gpi-anchor transamidase
Q80YQ2	Mediator of RNA polymerase II transcription subunit 23 OS=Mus musculus OX=10090 GN=Med23 PE=1 SV=2	Med23	0.545	0.00697305	Down	156.09	1.475	1.326	1.54	0.671	0.971	0.724	0.637	0.724	0.681	1.231	1.004	1.133	cytoplasm	K15166			GO:0002682 regulation of immune system process; GO:0002684 positive regulation of immune system process; GO:0002685 regulation of leukocyte migration; GO:0002687 positive regulation of leukocyte migration; GO:0002691 regulation of cellular extravasation; GO:0002693 positive regulation of cellular extravasation; GO:0006139 nucleobase-containing compound metabolic process; GO:0006351 transcription,…	GO:0000151 ubiquitin ligase complex; GO:0005622 intracellular; GO:0005623 cell; GO:0005634 nucleus; GO:0005654 nucleoplasm; GO:0005667 transcription regulator complex; GO:0016592 mediator complex; GO:0031974 membrane-enclosed lumen; GO:0031981 nuclear lumen; GO:0032991 protein-containing complex; GO:0043226 organelle; GO:0043227 membrane-bounded organelle; GO:0043229 intracellular organelle; GO:0…	GO:0003712 transcription coregulator activity; GO:0003713 transcription coactivator activity; GO:0140110 transcription regulator activity;			K	KOG1883	Cofactor required for Sp1 transcriptional activation, subunit 3
Q3U2U7	Methyltransferase-like protein 17, mitochondrial OS=Mus musculus OX=10090 GN=Mettl17 PE=1 SV=2	Mettl17	0.624	0.000264784	Down	52.06	1.482	1.437	1.396	0.841	0.948	0.905	0.663	0.661	0.762	1.026	0.958	1.038	mitochondria					GO:0005622 intracellular; GO:0005623 cell; GO:0005634 nucleus; GO:0005654 nucleoplasm; GO:0031974 membrane-enclosed lumen; GO:0031981 nuclear lumen; GO:0043226 organelle; GO:0043227 membrane-bounded organelle; GO:0043229 intracellular organelle; GO:0043231 intracellular membrane-bounded organelle; GO:0043233 organelle lumen; GO:0070013 intracellular organelle lumen;				J	KOG2539	Mitochondrial/chloroplast ribosome small subunit component
P28667	MARCKS-related protein OS=Mus musculus OX=10090 GN=Marcksl1 PE=1 SV=2	Marcksl1	3.56	0.000368005	Up	20.165	0.405	0.277	0.355	1.192	1.199	1.301	1.787	1.988	1.701	0.682	0.647	0.625	nucleus	K13536	MARCKSL1; MARCKS-related protein	mmu05140 Leishmaniasis; mmu04666 Fc gamma R-mediated phagocytosis	GO:0008284 positive regulation of cell population proliferation; GO:0042127 regulation of cell population proliferation; GO:0048518 positive regulation of biological process; GO:0048522 positive regulation of cellular process; GO:0050789 regulation of biological process; GO:0050794 regulation of cellular process; GO:0065007 biological regulation;	GO:0005623 cell; GO:0005886 plasma membrane; GO:0016020 membrane; GO:0071944 cell periphery;
P02798	Metallothionein-2 OS=Mus musculus OX=10090 GN=Mt2 PE=1 SV=2	Mt2	2.059	0.00188791	Up	6.1153	0.615	0.605	0.669	1.489	1.082	1.318	1.531	1.845	1.755	0.205	0.191	0.175	extracellular	K14739	MT1_2; metallothionein 1/2	mmu04978 Mineral absorption				PF00131	Metallothionein
Q91YT0	NADH dehydrogenase [ubiquinone] flavoprotein 1, mitochondrial OS=Mus musculus OX=10090 GN=Ndufv1 PE=1 SV=1	Ndufv1	0.617	0.000455561	Down	50.834	1.562	1.48	1.526	0.887	1.021	0.911	0.718	0.648	0.694	0.919	0.859	0.88	mitochondria	K03942	NDUFV1; NADH dehydrogenase (ubiquinone) flavoprotein 1 [EC:7.1.1.2]	mmu05020 Prion disease; mmu00190 Oxidative phosphorylation; mmu04714 Thermogenesis; mmu05016 Huntington disease; mmu01100 Metabolic pathways; mmu04723 Retrograde endocannabinoid signaling; mmu05014 Amyotrophic lateral sclerosis; mmu05010 Alzheimer disease; mmu05022 Pathways of neurodegeneration - multiple diseases; mmu04932 Non-alcoholic fatty liver disease; mmu05012 Parkinson disease	GO:0006091 generation of precursor metabolites and energy; GO:0006119 oxidative phosphorylation; GO:0006120 mitochondrial electron transport, NADH to ubiquinone; GO:0006139 nucleobase-containing compound metabolic process; GO:0006163 purine nucleotide metabolic process; GO:0006725 cellular aromatic compound metabolic process; GO:0006753 nucleoside phosphate metabolic process; GO:0006793 phosphoru…	GO:0005622 intracellular; GO:0005623 cell; GO:0005737 cytoplasm; GO:0005739 mitochondrion; GO:0005740 mitochondrial envelope; GO:0005743 mitochondrial inner membrane; GO:0005746 mitochondrial respirasome; GO:0005747 mitochondrial respiratory chain complex I; GO:0005829 cytosol; GO:0016020 membrane; GO:0019866 organelle inner membrane; GO:0030964 NADH dehydrogenase complex; GO:0031090 organelle me…	GO:0003824 catalytic activity; GO:0003954 NADH dehydrogenase activity; GO:0008137 NADH dehydrogenase (ubiquinone) activity; GO:0016491 oxidoreductase activity; GO:0016651 oxidoreductase activity, acting on NAD(P)H; GO:0016655 oxidoreductase activity, acting on NAD(P)H, quinone or similar compound as acceptor; GO:0050136 NADH dehydrogenase (quinone) activity;	PF10531; PF10589	SLBB domain; NADH-ubiquinone oxidoreductase-F iron-sulfur binding region	C	KOG2658	NADH:ubiquinone oxidoreductase, NDUFV1/51kDa subunit
Q9DC69	NADH dehydrogenase [ubiquinone] 1 alpha subcomplex subunit 9, mitochondrial OS=Mus musculus OX=10090 GN=Ndufa9 PE=1 SV=2	Ndufa9	0.508	0.000458824	Down	42.525	1.535	1.612	1.782	0.774	0.909	0.82	0.646	0.583	0.617	1.054	0.92	0.921	mitochondria	K03953	NDUFA9; NADH dehydrogenase (ubiquinone) 1 alpha subcomplex subunit 9	mmu05020 Prion disease; mmu00190 Oxidative phosphorylation; mmu04714 Thermogenesis; mmu05016 Huntington disease; mmu01100 Metabolic pathways; mmu04723 Retrograde endocannabinoid signaling; mmu05014 Amyotrophic lateral sclerosis; mmu05010 Alzheimer disease; mmu05022 Pathways of neurodegeneration - multiple diseases; mmu04932 Non-alcoholic fatty liver disease; mmu05012 Parkinson disease	GO:0006091 generation of precursor metabolites and energy; GO:0006119 oxidative phosphorylation; GO:0006120 mitochondrial electron transport, NADH to ubiquinone; GO:0006139 nucleobase-containing compound metabolic process; GO:0006163 purine nucleotide metabolic process; GO:0006725 cellular aromatic compound metabolic process; GO:0006732 coenzyme metabolic process; GO:0006733 oxidoreduction coenzy…	GO:0005622 intracellular; GO:0005623 cell; GO:0005634 nucleus; GO:0005654 nucleoplasm; GO:0005737 cytoplasm; GO:0005739 mitochondrion; GO:0005740 mitochondrial envelope; GO:0005743 mitochondrial inner membrane; GO:0005746 mitochondrial respirasome; GO:0005747 mitochondrial respiratory chain complex I; GO:0005759 mitochondrial matrix; GO:0016020 membrane; GO:0019866 organelle inner membrane; GO:00…	GO:0003824 catalytic activity; GO:0003954 NADH dehydrogenase activity; GO:0005488 binding; GO:0008137 NADH dehydrogenase (ubiquinone) activity; GO:0016491 oxidoreductase activity; GO:0016651 oxidoreductase activity, acting on NAD(P)H; GO:0016655 oxidoreductase activity, acting on NAD(P)H, quinone or similar compound as acceptor; GO:0044877 protein-containing complex binding; GO:0050136 NADH dehyd…			C	KOG2865	NADH:ubiquinone oxidoreductase, NDUFA9/39kDa subunit
Q3UFF7	Lysophospholipase-like protein 1 OS=Mus musculus OX=10090 GN=Lyplal1 PE=1 SV=3	Lyplal1	0.535	0.00530797	Down	26.354	1.337	1.363	1.497	0.757	0.883	0.604	0.742	0.815	1.201	1.17	0.971	0.761	mitochondria	K06999			GO:0002084 protein depalmitoylation; GO:0006464 cellular protein modification process; GO:0006807 nitrogen compound metabolic process; GO:0008152 metabolic process; GO:0009056 catabolic process; GO:0009057 macromolecule catabolic process; GO:0009987 cellular process; GO:0019538 protein metabolic process; GO:0030163 protein catabolic process; GO:0032879 regulation of localization; GO:0032880 regul…	GO:0005622 intracellular; GO:0005623 cell; GO:0005737 cytoplasm; GO:0005829 cytosol;	GO:0003824 catalytic activity; GO:0004620 phospholipase activity; GO:0004622 lysophospholipase activity; GO:0008474 palmitoyl-(protein) hydrolase activity; GO:0016298 lipase activity; GO:0016787 hydrolase activity; GO:0016788 hydrolase activity, acting on ester bonds; GO:0016790 thiolester hydrolase activity; GO:0052689 carboxylic ester hydrolase activity; GO:0098599 palmitoyl hydrolase activity;…	PF02230	Phospholipase/Carboxylesterase	I	KOG2112	Lysophospholipase
Q9D023	Mitochondrial pyruvate carrier 2 OS=Mus musculus OX=10090 GN=Mpc2 PE=1 SV=1	Mpc2	0.661	0.00358019	Down	14.286	1.395	1.304	1.258	0.871	0.964	0.781	0.77	0.837	0.902	1.002	1.04	1.113	mitochondria	K22139			GO:0002791 regulation of peptide secretion; GO:0002793 positive regulation of peptide secretion; GO:0006082 organic acid metabolic process; GO:0006084 acetyl-CoA metabolic process; GO:0006085 acetyl-CoA biosynthetic process; GO:0006086 acetyl-CoA biosynthetic process from pyruvate; GO:0006090 pyruvate metabolic process; GO:0006139 nucleobase-containing compound metabolic process; GO:0006163 purin…	GO:0005622 intracellular; GO:0005623 cell; GO:0005737 cytoplasm; GO:0005739 mitochondrion; GO:0005740 mitochondrial envelope; GO:0005743 mitochondrial inner membrane; GO:0016020 membrane; GO:0016021 integral component of membrane; GO:0019866 organelle inner membrane; GO:0031090 organelle membrane; GO:0031224 intrinsic component of membrane; GO:0031300 intrinsic component of organelle membrane; GO…	GO:0005215 transporter activity; GO:0005342 organic acid transmembrane transporter activity; GO:0008028 monocarboxylic acid transmembrane transporter activity; GO:0008509 anion transmembrane transporter activity; GO:0008514 organic anion transmembrane transporter activity; GO:0015075 ion transmembrane transporter activity; GO:0015318 inorganic molecular entity transmembrane transporter activity; …			C	KOG1589	Uncharacterized conserved protein
Q62425	Cytochrome c oxidase subunit NDUFA4 OS=Mus musculus OX=10090 GN=Ndufa4 PE=1 SV=2	Ndufa4	0.657	0.000654055	Down	9.3267	1.626	1.548	1.43	0.978	0.996	1.053	0.82	0.786	0.867	0.696	0.707	0.701	extracellular	K03948	NDUFA4; NADH dehydrogenase (ubiquinone) 1 alpha subcomplex subunit 4	mmu05020 Prion disease; mmu00190 Oxidative phosphorylation; mmu04714 Thermogenesis; mmu05016 Huntington disease; mmu01100 Metabolic pathways; mmu04723 Retrograde endocannabinoid signaling; mmu05014 Amyotrophic lateral sclerosis; mmu05010 Alzheimer disease; mmu05022 Pathways of neurodegeneration - multiple diseases; mmu04932 Non-alcoholic fatty liver disease; mmu05012 Parkinson disease		GO:0005622 intracellular; GO:0005623 cell; GO:0005737 cytoplasm; GO:0005739 mitochondrion; GO:0005740 mitochondrial envelope; GO:0005743 mitochondrial inner membrane; GO:0005746 mitochondrial respirasome; GO:0005751 mitochondrial respiratory chain complex IV; GO:0016020 membrane; GO:0019866 organelle inner membrane; GO:0031090 organelle membrane; GO:0031966 mitochondrial membrane; GO:0031967 orga…	GO:0005488 binding; GO:0044877 protein-containing complex binding;
Q8VC65	Nurim OS=Mus musculus OX=10090 GN=Nrm PE=1 SV=1	Nrm	0.644	0.00926918	Down	29.435	1.118	1.332	1.524	0.886	0.826	0.846	0.914	0.933	0.794	1.055	0.951	0.898	plasma membrane					GO:0005622 intracellular; GO:0005623 cell; GO:0005634 nucleus; GO:0005635 nuclear envelope; GO:0005637 nuclear inner membrane; GO:0005652 nuclear lamina; GO:0012505 endomembrane system; GO:0016020 membrane; GO:0019866 organelle inner membrane; GO:0031090 organelle membrane; GO:0031965 nuclear membrane; GO:0031967 organelle envelope; GO:0031974 membrane-enclosed lumen; GO:0031975 envelope; GO:0031…
Q99P69	Kinetochore protein Nuf2 OS=Mus musculus OX=10090 GN=Nuf2 PE=1 SV=2	Nuf2	1.547	0.000873412	Up	54.594	0.879	0.862	0.864	1.39	1.218	1.422	0.838	0.988	0.921	0.913	0.937	0.833	cytoplasm	K11548			GO:0007049 cell cycle; GO:0007059 chromosome segregation; GO:0008608 attachment of spindle microtubules to kinetochore; GO:0009987 cellular process; GO:0022402 cell cycle process; GO:0098813 nuclear chromosome segregation;	GO:0000775 chromosome, centromeric region; GO:0000776 kinetochore; GO:0000777 condensed chromosome kinetochore; GO:0000779 condensed chromosome, centromeric region; GO:0000793 condensed chromosome; GO:0005622 intracellular; GO:0005623 cell; GO:0005634 nucleus; GO:0005694 chromosome; GO:0005737 cytoplasm; GO:0005829 cytosol; GO:0031262 Ndc80 complex; GO:0032991 protein-containing complex; GO:00432…				D	KOG4438	Centromere-associated protein NUF2
P04441	H-2 class II histocompatibility antigen gamma chain OS=Mus musculus OX=10090 GN=Cd74 PE=1 SV=3	Cd74	1.885	0.00587768	Up	31.557	0.576	0.608	0.845	1.314	1.276	1.234	1.241	1.299	1.111	0.848	0.879	0.863	plasma membrane	K06505	CD74; CD74 antigen	mmu04612 Antigen processing and presentation; mmu05168 Herpes simplex virus 1 infection; mmu05152 Tuberculosis	GO:0000187 activation of MAPK activity; GO:0001516 prostaglandin biosynthetic process; GO:0001775 cell activation; GO:0001817 regulation of cytokine production; GO:0001819 positive regulation of cytokine production; GO:0001932 regulation of protein phosphorylation; GO:0001934 positive regulation of protein phosphorylation; GO:0001959 regulation of cytokine-mediated signaling pathway; GO:0001961 p…	GO:0000139 Golgi membrane; GO:0000323 lytic vacuole; GO:0005622 intracellular; GO:0005623 cell; GO:0005737 cytoplasm; GO:0005764 lysosome; GO:0005765 lysosomal membrane; GO:0005768 endosome; GO:0005770 late endosome; GO:0005771 multivesicular body; GO:0005773 vacuole; GO:0005774 vacuolar membrane; GO:0005775 vacuolar lumen; GO:0005783 endoplasmic reticulum; GO:0005789 endoplasmic reticulum membra…	GO:0001540 amyloid-beta binding; GO:0004888 transmembrane signaling receptor activity; GO:0004896 cytokine receptor activity; GO:0005102 signaling receptor binding; GO:0005488 binding; GO:0005515 protein binding; GO:0019899 enzyme binding; GO:0019955 cytokine binding; GO:0023023 MHC protein complex binding; GO:0023026 MHC class II protein complex binding; GO:0033218 amide binding; GO:0035718 macr…	PF09307; PF08831; PF00086	CLIP, MHC2 interacting; Class II MHC-associated invariant chain trimerisation domain; Thyroglobulin type-1 repeat	T	KOG1214	Nidogen and related basement membrane protein proteins
Q571H0	Nucleolar pre-ribosomal-associated protein 1 OS=Mus musculus OX=10090 GN=Urb1 PE=1 SV=2	Urb1	0.499	0.000763857	Down	254.61	1.373	1.485	1.612	0.677	0.829	0.725	0.656	0.591	0.678	1.295	1.079	1.037	plasma membrane	K14861				GO:0001650 fibrillar center; GO:0005622 intracellular; GO:0005623 cell; GO:0005634 nucleus; GO:0005730 nucleolus; GO:0031974 membrane-enclosed lumen; GO:0031981 nuclear lumen; GO:0043226 organelle; GO:0043227 membrane-bounded organelle; GO:0043228 non-membrane-bounded organelle; GO:0043229 intracellular organelle; GO:0043231 intracellular membrane-bounded organelle; GO:0043232 intracellular non-m…				S	KOG1791	Uncharacterized conserved protein
Q8R5K4	Nucleolar protein 6 OS=Mus musculus OX=10090 GN=Nol6 PE=2 SV=2	Nol6	0.612	0.00610352	Down	129.23	1.24	1.301	1.549	0.816	0.935	0.753	0.734	0.659	0.666	1.224	1.116	1.042	cytoplasm,nucleus	K14544	UTP22; U3 small nucleolar RNA-associated protein 22	mmu03008 Ribosome biogenesis in eukaryotes	GO:0006139 nucleobase-containing compound metabolic process; GO:0006364 rRNA processing; GO:0006396 RNA processing; GO:0006403 RNA localization; GO:0006405 RNA export from nucleus; GO:0006409 tRNA export from nucleus; GO:0006611 protein export from nucleus; GO:0006725 cellular aromatic compound metabolic process; GO:0006807 nitrogen compound metabolic process; GO:0006810 transport; GO:0006886 int…	GO:0000228 nuclear chromosome; GO:0000793 condensed chromosome; GO:0000794 condensed nuclear chromosome; GO:0005622 intracellular; GO:0005623 cell; GO:0005634 nucleus; GO:0005654 nucleoplasm; GO:0005694 chromosome; GO:0005730 nucleolus; GO:0005737 cytoplasm; GO:0005739 mitochondrion; GO:0030684 preribosome; GO:0030686 90S preribosome; GO:0031974 membrane-enclosed lumen; GO:0031981 nuclear lumen; …		PF03813	Nrap protein	J	KOG2054	Nucleolar RNA-associated protein (NRAP)
Q64133	Amine oxidase [flavin-containing] A OS=Mus musculus OX=10090 GN=Maoa PE=1 SV=3	Maoa	0.558	0.000717339	Down	59.601	1.456	1.403	1.56	0.762	0.911	0.794	0.716	0.716	0.706	1.07	0.993	1.001	plasma membrane	K00274	MAO; monoamine oxidase [EC:1.4.3.4]	mmu00360 Phenylalanine metabolism; mmu04728 Dopaminergic synapse; mmu00340 Histidine metabolism; mmu05031 Amphetamine addiction; mmu05030 Cocaine addiction; mmu01100 Metabolic pathways; mmu04726 Serotonergic synapse; mmu00260 Glycine, serine and threonine metabolism; mmu00380 Tryptophan metabolism; mmu00982 Drug metabolism - cytochrome P450; mmu00330 Arginine and proline metabolism; mmu00350 Tyro…	GO:0001505 regulation of neurotransmitter levels; GO:0006576 cellular biogenic amine metabolic process; GO:0006584 catecholamine metabolic process; GO:0006725 cellular aromatic compound metabolic process; GO:0006807 nitrogen compound metabolic process; GO:0007154 cell communication; GO:0007165 signal transduction; GO:0007166 cell surface receptor signaling pathway; GO:0008152 metabolic process; G…	GO:0005622 intracellular; GO:0005623 cell; GO:0005737 cytoplasm; GO:0005739 mitochondrion; GO:0005740 mitochondrial envelope; GO:0005741 mitochondrial outer membrane; GO:0016020 membrane; GO:0019867 outer membrane; GO:0031090 organelle membrane; GO:0031966 mitochondrial membrane; GO:0031967 organelle envelope; GO:0031968 organelle outer membrane; GO:0031975 envelope; GO:0043226 organelle; GO:0043…	GO:0000166 nucleotide binding; GO:0003824 catalytic activity; GO:0005488 binding; GO:0008131 primary amine oxidase activity; GO:0016491 oxidoreductase activity; GO:0016638 oxidoreductase activity, acting on the CH-NH2 group of donors; GO:0016641 oxidoreductase activity, acting on the CH-NH2 group of donors, oxygen as acceptor; GO:0036094 small molecule binding; GO:0042165 neurotransmitter binding…	PF01593	Flavin containing amine oxidoreductase	Q	KOG0029	Amine oxidase
Q8BK63	Casein kinase I isoform alpha OS=Mus musculus OX=10090 GN=Csnk1a1 PE=1 SV=2	Csnk1a1	0.635	0.0022273	Down	38.914	1.318	1.348	1.394	0.762	0.948	0.87	0.645	0.624	0.72	1.298	1.091	1.015	cytoplasm	K08957	CSNK1A; casein kinase 1, alpha [EC:2.7.11.1]	mmu04310 Wnt signaling pathway; mmu05165 Human papillomavirus infection; mmu05224 Breast cancer; mmu05010 Alzheimer disease; mmu05226 Gastric cancer; mmu04340 Hedgehog signaling pathway; mmu05022 Pathways of neurodegeneration - multiple diseases; mmu05225 Hepatocellular carcinoma	GO:0006464 cellular protein modification process; GO:0006468 protein phosphorylation; GO:0006793 phosphorus metabolic process; GO:0006796 phosphate-containing compound metabolic process; GO:0006807 nitrogen compound metabolic process; GO:0006810 transport; GO:0006897 endocytosis; GO:0006909 phagocytosis; GO:0006996 organelle organization; GO:0007010 cytoskeleton organization; GO:0007154 cell comm…	GO:0005622 intracellular; GO:0005623 cell; GO:0005634 nucleus; GO:0005654 nucleoplasm; GO:0005737 cytoplasm; GO:0005815 microtubule organizing center; GO:0005829 cytosol; GO:0005856 cytoskeleton; GO:0005929 cilium; GO:0015630 microtubule cytoskeleton; GO:0016604 nuclear body; GO:0016607 nuclear speck; GO:0030877 beta-catenin destruction complex; GO:0031974 membrane-enclosed lumen; GO:0031981 nucl…	GO:0000166 nucleotide binding; GO:0000287 magnesium ion binding; GO:0003824 catalytic activity; GO:0004672 protein kinase activity; GO:0004674 protein serine/threonine kinase activity; GO:0005488 binding; GO:0005515 protein binding; GO:0005524 ATP binding; GO:0008144 drug binding; GO:0016301 kinase activity; GO:0016740 transferase activity; GO:0016772 transferase activity, transferring phosphorus…	PF00069	Protein kinase domain	T	KOG1164	Casein kinase (serine/threonine/tyrosine protein kinase)
Q3TQB2	FAD-dependent oxidoreductase domain-containing protein 1 OS=Mus musculus OX=10090 GN=Foxred1 PE=1 SV=1	Foxred1	0.62	0.00359565	Down	54.177	1.696	1.352	1.579	0.895	1.025	0.948	0.684	0.778	0.874	0.771	0.808	0.687	mitochondria	K18166			GO:0006996 organelle organization; GO:0007005 mitochondrion organization; GO:0008152 metabolic process; GO:0009987 cellular process; GO:0010257 NADH dehydrogenase complex assembly; GO:0016043 cellular component organization; GO:0022607 cellular component assembly; GO:0032981 mitochondrial respiratory chain complex I assembly; GO:0033108 mitochondrial respiratory chain complex assembly; GO:0034622…	GO:0005622 intracellular; GO:0005623 cell; GO:0005737 cytoplasm; GO:0005739 mitochondrion; GO:0005740 mitochondrial envelope; GO:0005743 mitochondrial inner membrane; GO:0005746 mitochondrial respirasome; GO:0005747 mitochondrial respiratory chain complex I; GO:0016020 membrane; GO:0019866 organelle inner membrane; GO:0030964 NADH dehydrogenase complex; GO:0031090 organelle membrane; GO:0031966 m…	GO:0003824 catalytic activity; GO:0016491 oxidoreductase activity;	PF01266	FAD dependent oxidoreductase	S	KOG2853	Possible oxidoreductase
Q9WV30	Nuclear factor of activated T-cells 5 OS=Mus musculus OX=10090 GN=Nfat5 PE=1 SV=2	Nfat5	1.656	0.0120305	Up	165.8	0.535	0.731	0.756	1.212	1.076	1.061	1.424	1.262	1.196	0.871	0.982	0.982	nucleus	K17335			GO:0001816 cytokine production; GO:0003008 system process; GO:0006139 nucleobase-containing compound metabolic process; GO:0006351 transcription, DNA-templated; GO:0006355 regulation of transcription, DNA-templated; GO:0006357 regulation of transcription by RNA polymerase II; GO:0006366 transcription by RNA polymerase II; GO:0006725 cellular aromatic compound metabolic process; GO:0006807 nitroge…	GO:0005622 intracellular; GO:0005623 cell; GO:0005634 nucleus; GO:0005654 nucleoplasm; GO:0005737 cytoplasm; GO:0005829 cytosol; GO:0031974 membrane-enclosed lumen; GO:0031981 nuclear lumen; GO:0043226 organelle; GO:0043227 membrane-bounded organelle; GO:0043229 intracellular organelle; GO:0043231 intracellular membrane-bounded organelle; GO:0043233 organelle lumen; GO:0070013 intracellular organ…	GO:0000976 transcription regulatory region sequence-specific DNA binding; GO:0000977 RNA polymerase II transcription regulatory region sequence-specific DNA binding; GO:0000978 RNA polymerase II cis-regulatory region sequence-specific DNA binding; GO:0000981 DNA-binding transcription factor activity, RNA polymerase II-specific; GO:0000987 cis-regulatory region sequence-specific DNA binding; GO:00…	PF00554	Rel homology domain (RHD)
Q7TNP2	Serine/threonine-protein phosphatase 2A 65 kDa regulatory subunit A beta isoform OS=Mus musculus OX=10090 GN=Ppp2r1b PE=1 SV=2	Ppp2r1b	1.506	0.000470462	Up	65.934	0.692	0.754	0.7	1.083	1.022	1.127	1.269	1.334	1.242	0.978	0.938	0.94	cytoplasm	K03456	PPP2R1; serine/threonine-protein phosphatase 2A regulatory subunit A	mmu04114 Oocyte meiosis; mmu04728 Dopaminergic synapse; mmu05165 Human papillomavirus infection; mmu03015 mRNA surveillance pathway; mmu05142 Chagas disease; mmu04071 Sphingolipid signaling pathway; mmu04261 Adrenergic signaling in cardiomyocytes; mmu04151 PI3K-Akt signaling pathway; mmu05160 Hepatitis C; mmu04390 Hippo signaling pathway; mmu04152 AMPK signaling pathway; mmu04730 Long-term depres…	GO:0006915 apoptotic process; GO:0008219 cell death; GO:0009653 anatomical structure morphogenesis; GO:0009966 regulation of signal transduction; GO:0009967 positive regulation of signal transduction; GO:0009987 cellular process; GO:0010646 regulation of cell communication; GO:0010647 positive regulation of cell communication; GO:0010941 regulation of cell death; GO:0010942 positive regulation of…	GO:0016020 membrane; GO:0045121 membrane raft; GO:0098589 membrane region; GO:0098805 whole membrane; GO:0098857 membrane microdomain;				T	KOG0211	Protein phosphatase 2A regulatory subunit A and related proteins
Q8BZT9	Purine nucleoside phosphorylase LACC1 OS=Mus musculus OX=10090 GN=Lacc1 PE=1 SV=1	Lacc1	1.793	0.0058957	Up	47.514	0.69	0.632	0.477	1.085	1.074	1.067	1.188	1.19	1.168	1.06	1.14	1.242	cytoplasm	K05810				GO:0005622 intracellular; GO:0005623 cell; GO:0005737 cytoplasm; GO:0005777 peroxisome; GO:0042579 microbody; GO:0043226 organelle; GO:0043227 membrane-bounded organelle; GO:0043229 intracellular organelle; GO:0043231 intracellular membrane-bounded organelle;	GO:0005488 binding; GO:0005507 copper ion binding; GO:0043167 ion binding; GO:0043169 cation binding; GO:0046872 metal ion binding; GO:0046914 transition metal ion binding;
Q9CR47	Ribosome biogenesis protein NSA2 homolog OS=Mus musculus OX=10090 GN=Nsa2 PE=2 SV=1	Nsa2	0.389	0.00152772	Down	30.036	1.737	1.82	2.209	0.736	0.881	0.626	0.649	0.599	0.564	0.942	0.758	0.722	nucleus	K14842			GO:0000460 maturation of 5.8S rRNA; GO:0000470 maturation of LSU-rRNA; GO:0006139 nucleobase-containing compound metabolic process; GO:0006364 rRNA processing; GO:0006396 RNA processing; GO:0006725 cellular aromatic compound metabolic process; GO:0006807 nitrogen compound metabolic process; GO:0008152 metabolic process; GO:0009987 cellular process; GO:0010467 gene expression; GO:0016070 RNA metab…	GO:0005622 intracellular; GO:0005623 cell; GO:0005634 nucleus; GO:0005730 nucleolus; GO:0030684 preribosome; GO:0030687 preribosome, large subunit precursor; GO:0031974 membrane-enclosed lumen; GO:0031981 nuclear lumen; GO:0032991 protein-containing complex; GO:0043226 organelle; GO:0043227 membrane-bounded organelle; GO:0043228 non-membrane-bounded organelle; GO:0043229 intracellular organelle; …				J	KOG3163	Uncharacterized conserved protein related to ribosomal protein S8E
P62806	Histone H4 OS=Mus musculus OX=10090 GN=H4c1 PE=1 SV=2	H4c1	0.625	9.07968e-05	Down	11.367	1.421	1.434	1.51	0.888	0.951	0.889	0.741	0.695	0.714	0.962	0.931	0.939	nucleus	K11254	H4; histone H4	mmu05322 Systemic lupus erythematosus; mmu05203 Viral carcinogenesis; mmu05034 Alcoholism						B	KOG3467	Histone H4
O08573	Galectin-9 OS=Mus musculus OX=10090 GN=Lgals9 PE=1 SV=1	Lgals9	1.535	0.00879113	Up	40.035	0.741	0.637	0.581	0.959	1.116	0.933	1.155	1.065	1.196	1.216	1.204	1.11	cytoplasm,nucleus	K10093			GO:0000003 reproduction; GO:0000165 MAPK cascade; GO:0001817 regulation of cytokine production; GO:0001818 negative regulation of cytokine production; GO:0001819 positive regulation of cytokine production; GO:0001910 regulation of leukocyte mediated cytotoxicity; GO:0001911 negative regulation of leukocyte mediated cytotoxicity; GO:0001932 regulation of protein phosphorylation; GO:0001934 positiv…	GO:0005576 extracellular region; GO:0005615 extracellular space; GO:0005622 intracellular; GO:0005623 cell; GO:0005634 nucleus; GO:0005737 cytoplasm; GO:0005829 cytosol; GO:0043226 organelle; GO:0043227 membrane-bounded organelle; GO:0043229 intracellular organelle; GO:0043231 intracellular membrane-bounded organelle;	GO:0005102 signaling receptor binding; GO:0005488 binding; GO:0005515 protein binding; GO:0005534 galactose binding; GO:0008047 enzyme activator activity; GO:0016936 galactoside binding; GO:0019207 kinase regulator activity; GO:0019209 kinase activator activity; GO:0019887 protein kinase regulator activity; GO:0019899 enzyme binding; GO:0030234 enzyme regulator activity; GO:0030246 carbohydrate b…	PF00337	Galactoside-binding lectin	W	KOG3587	Galectin, galactose-binding lectin
O35309	N-myc-interactor OS=Mus musculus OX=10090 GN=Nmi PE=1 SV=1	Nmi	1.63	0.000620849	Up	35.235	0.69	0.663	0.61	1.024	1.034	1.141	1.681	1.671	1.57	0.675	0.704	0.69	cytoplasm				GO:0001817 regulation of cytokine production; GO:0001818 negative regulation of cytokine production; GO:0002682 regulation of immune system process; GO:0002683 negative regulation of immune system process; GO:0006139 nucleobase-containing compound metabolic process; GO:0006351 transcription, DNA-templated; GO:0006366 transcription by RNA polymerase II; GO:0006725 cellular aromatic compound metabo…	GO:0005622 intracellular; GO:0005623 cell; GO:0005634 nucleus; GO:0005654 nucleoplasm; GO:0005737 cytoplasm; GO:0005829 cytosol; GO:0031974 membrane-enclosed lumen; GO:0031981 nuclear lumen; GO:0043226 organelle; GO:0043227 membrane-bounded organelle; GO:0043229 intracellular organelle; GO:0043231 intracellular membrane-bounded organelle; GO:0043233 organelle lumen; GO:0070013 intracellular organ…	GO:0003712 transcription coregulator activity; GO:0005488 binding; GO:0005515 protein binding; GO:0042802 identical protein binding; GO:0140110 transcription regulator activity;	PF07292	Nmi/IFP 35 domain (NID)
Q9CQX4	PCNA-associated factor OS=Mus musculus OX=10090 GN=Pclaf PE=1 SV=1	Pclaf	1.579	0.00386684	Up	11.993	1.15	1.151	0.949	1.837	1.591	1.704	0.777	0.863	0.898	0.29	0.48	0.414	mitochondria				GO:0000226 microtubule cytoskeleton organization; GO:0000731 DNA synthesis involved in DNA repair; GO:0006139 nucleobase-containing compound metabolic process; GO:0006259 DNA metabolic process; GO:0006260 DNA replication; GO:0006281 DNA repair; GO:0006301 postreplication repair; GO:0006725 cellular aromatic compound metabolic process; GO:0006807 nitrogen compound metabolic process; GO:0006950 res…	GO:0005622 intracellular; GO:0005623 cell; GO:0005634 nucleus; GO:0005654 nucleoplasm; GO:0005737 cytoplasm; GO:0005813 centrosome; GO:0005815 microtubule organizing center; GO:0005856 cytoskeleton; GO:0015630 microtubule cytoskeleton; GO:0031974 membrane-enclosed lumen; GO:0031981 nuclear lumen; GO:0043226 organelle; GO:0043227 membrane-bounded organelle; GO:0043228 non-membrane-bounded organell…	GO:0003682 chromatin binding; GO:0005488 binding;
Q5XJY4	Presenilins-associated rhomboid-like protein, mitochondrial OS=Mus musculus OX=10090 GN=Parl PE=1 SV=1	Parl	0.494	0.000430813	Down	41.963	1.575	1.606	1.56	0.71	0.883	0.748	0.68	0.644	0.704	0.973	0.928	0.988	cytoplasm	K09650			GO:0006508 proteolysis; GO:0006807 nitrogen compound metabolic process; GO:0007275 multicellular organism development; GO:0007399 nervous system development; GO:0008152 metabolic process; GO:0009605 response to external stimulus; GO:0009894 regulation of catabolic process; GO:0009966 regulation of signal transduction; GO:0009968 negative regulation of signal transduction; GO:0009987 cellular proc…	GO:0005622 intracellular; GO:0005623 cell; GO:0005634 nucleus; GO:0005737 cytoplasm; GO:0005739 mitochondrion; GO:0005740 mitochondrial envelope; GO:0005743 mitochondrial inner membrane; GO:0016020 membrane; GO:0019866 organelle inner membrane; GO:0031090 organelle membrane; GO:0031966 mitochondrial membrane; GO:0031967 organelle envelope; GO:0031975 envelope; GO:0043226 organelle; GO:0043227 mem…	GO:0003824 catalytic activity; GO:0004175 endopeptidase activity; GO:0008233 peptidase activity; GO:0016787 hydrolase activity; GO:0070011 peptidase activity, acting on L-amino acid peptides; GO:0140096 catalytic activity, acting on a protein;			T	KOG2980	Integral membrane protease of the rhomboid family involved in different forms of regulated intramembrane proteolysis
A6H5X4	PHD finger protein 11 OS=Mus musculus OX=10090 GN=Phf11 PE=2 SV=1	Phf11	2.217	0.00133668	Up	37.728	0.327	0.363	0.455	0.829	0.819	0.89	1.495	1.337	1.267	1.363	1.529	1.271	nucleus					GO:0005622 intracellular; GO:0005623 cell; GO:0005634 nucleus; GO:0005635 nuclear envelope; GO:0005654 nucleoplasm; GO:0012505 endomembrane system; GO:0016020 membrane; GO:0031090 organelle membrane; GO:0031965 nuclear membrane; GO:0031967 organelle envelope; GO:0031974 membrane-enclosed lumen; GO:0031975 envelope; GO:0031981 nuclear lumen; GO:0043226 organelle; GO:0043227 membrane-bounded organe…		PF13771	PHD-like zinc-binding domain	K	KOG1084	Transcription factor TCF20
Q3UUQ7	GPI inositol-deacylase OS=Mus musculus OX=10090 GN=Pgap1 PE=1 SV=3	Pgap1	0.427	0.000247022	Down	104.58	1.647	1.664	1.74	0.652	0.815	0.688	0.623	0.536	0.628	1.199	0.996	0.971	plasma membrane	K05294	PGAP1; GPI inositol-deacylase [EC:3.-.-.-]	mmu00563 Glycosylphosphatidylinositol (GPI)-anchor biosynthesis; mmu01100 Metabolic pathways	GO:0003002 regionalization; GO:0003008 system process; GO:0006139 nucleobase-containing compound metabolic process; GO:0006464 cellular protein modification process; GO:0006497 protein lipidation; GO:0006505 GPI anchor metabolic process; GO:0006506 GPI anchor biosynthetic process; GO:0006629 lipid metabolic process; GO:0006643 membrane lipid metabolic process; GO:0006644 phospholipid metabolic pr…	GO:0005622 intracellular; GO:0005623 cell; GO:0005737 cytoplasm; GO:0005783 endoplasmic reticulum; GO:0005789 endoplasmic reticulum membrane; GO:0012505 endomembrane system; GO:0016020 membrane; GO:0031984 organelle subcompartment; GO:0042175 nuclear outer membrane-endoplasmic reticulum membrane network; GO:0043226 organelle; GO:0043227 membrane-bounded organelle; GO:0043229 intracellular organel…	GO:0003824 catalytic activity; GO:0004518 nuclease activity; GO:0016787 hydrolase activity; GO:0016788 hydrolase activity, acting on ester bonds; GO:0042578 phosphoric ester hydrolase activity;			U	KOG3724	Negative regulator of COPII vesicle formation
Q3U4H6	Hexosaminidase D OS=Mus musculus OX=10090 GN=Hexd PE=1 SV=1	Hexd	0.497	0.0164445	Down	54.576	1.54	2.403	1.503	0.99	0.769	0.947	0.742	0.444	0.771	0.759	0.414	0.845	cytoplasm,nucleus	K14459	HEX; hexosaminidase [EC:3.2.1.52]	mmu00511 Other glycan degradation; mmu01100 Metabolic pathways; mmu00513 Various types of N-glycan biosynthesis		GO:0005622 intracellular; GO:0005623 cell; GO:0005634 nucleus; GO:0005737 cytoplasm; GO:0043226 organelle; GO:0043227 membrane-bounded organelle; GO:0043229 intracellular organelle; GO:0043231 intracellular membrane-bounded organelle;	GO:0003824 catalytic activity; GO:0004553 hydrolase activity, hydrolyzing O-glycosyl compounds; GO:0004563 beta-N-acetylhexosaminidase activity; GO:0015929 hexosaminidase activity; GO:0016787 hydrolase activity; GO:0016798 hydrolase activity, acting on glycosyl bonds;	PF00728	Glycosyl hydrolase family 20, catalytic domain
P02468	Laminin subunit gamma-1 OS=Mus musculus OX=10090 GN=Lamc1 PE=1 SV=2	Lamc1	1.521	0.0119877	Up	177.3	0.752	0.672	0.934	1.236	1.177	1.173	1.18	1.313	1.136	0.843	0.91	0.797	extracellular	K05635	LAMC1; laminin, gamma 1	mmu05020 Prion disease; mmu05165 Human papillomavirus infection; mmu05146 Amoebiasis; mmu04510 Focal adhesion; mmu05145 Toxoplasmosis; mmu04151 PI3K-Akt signaling pathway; mmu04512 ECM-receptor interaction; mmu05222 Small cell lung cancer; mmu05200 Pathways in cancer	GO:0000902 cell morphogenesis; GO:0000904 cell morphogenesis involved in differentiation; GO:0006464 cellular protein modification process; GO:0006807 nitrogen compound metabolic process; GO:0006928 movement of cell or subcellular component; GO:0007044 cell-substrate junction assembly; GO:0007155 cell adhesion; GO:0007275 multicellular organism development; GO:0007399 nervous system development; …	GO:0005576 extracellular region; GO:0005604 basement membrane; GO:0005606 laminin-1 complex; GO:0005615 extracellular space; GO:0005622 intracellular; GO:0005623 cell; GO:0005737 cytoplasm; GO:0005783 endoplasmic reticulum; GO:0005788 endoplasmic reticulum lumen; GO:0012505 endomembrane system; GO:0031012 extracellular matrix; GO:0031974 membrane-enclosed lumen; GO:0032991 protein-containing comp…	GO:0005198 structural molecule activity; GO:0005201 extracellular matrix structural constituent; GO:0005488 binding; GO:0008289 lipid binding; GO:0043208 glycosphingolipid binding; GO:0046625 sphingolipid binding; GO:0051861 glycolipid binding; GO:0097367 carbohydrate derivative binding;	PF00053	Laminin EGF-like (Domains III and V)	W	KOG1836	Extracellular matrix glycoprotein Laminin subunits alpha and gamma
Q9D009	Putative lipoyltransferase 2, mitochondrial OS=Mus musculus OX=10090 GN=Lipt2 PE=1 SV=2	Lipt2	0.639	0.0016761	Down	24.955	1.425	1.408	1.237	0.801	0.892	0.906	0.769	0.797	0.865	1.021	0.935	1.036	extracellular	K23735	LIPT2; lipoyl(octanoyl) transferase 2 [EC:2.3.1.181]	mmu00785 Lipoic acid metabolism; mmu01100 Metabolic pathways; mmu01240 Biosynthesis of cofactors	GO:0006464 cellular protein modification process; GO:0006807 nitrogen compound metabolic process; GO:0008152 metabolic process; GO:0009249 protein lipoylation; GO:0009893 positive regulation of metabolic process; GO:0009987 cellular process; GO:0010467 gene expression; GO:0018065 protein-cofactor linkage; GO:0018193 peptidyl-amino acid modification; GO:0018205 peptidyl-lysine modification; GO:001…	GO:0005622 intracellular; GO:0005623 cell; GO:0005737 cytoplasm; GO:0005739 mitochondrion; GO:0005759 mitochondrial matrix; GO:0031974 membrane-enclosed lumen; GO:0043226 organelle; GO:0043227 membrane-bounded organelle; GO:0043229 intracellular organelle; GO:0043231 intracellular membrane-bounded organelle; GO:0043233 organelle lumen; GO:0070013 intracellular organelle lumen;	GO:0003824 catalytic activity; GO:0016740 transferase activity; GO:0016746 transferase activity, transferring acyl groups; GO:0016747 transferase activity, transferring acyl groups other than amino-acyl groups; GO:0033819 lipoyl(octanoyl) transferase activity;	PF03099	Biotin/lipoate A/B protein ligase family	CH	KOG0325	Lipoyltransferase
Q9D6V8	Polyadenylate-binding protein-interacting protein 2 OS=Mus musculus OX=10090 GN=Paip2 PE=1 SV=1	Paip2	1.726	0.00252643	Up	14.7	0.657	0.85	0.756	1.389	1.247	1.269	1.383	1.336	1.261	0.656	0.627	0.778	cytoplasm,nucleus				GO:0000003 reproduction; GO:0003008 system process; GO:0006417 regulation of translation; GO:0006446 regulation of translational initiation; GO:0007276 gamete generation; GO:0007283 spermatogenesis; GO:0007610 behavior; GO:0007611 learning or memory; GO:0007613 memory; GO:0009889 regulation of biosynthetic process; GO:0009890 negative regulation of biosynthetic process; GO:0009892 negative regula…	GO:0005622 intracellular; GO:0005623 cell; GO:0005737 cytoplasm;	GO:0000900 translation repressor activity, mRNA regulatory element binding; GO:0003676 nucleic acid binding; GO:0003723 RNA binding; GO:0003727 single-stranded RNA binding; GO:0003729 mRNA binding; GO:0005488 binding; GO:0008143 poly(A) binding; GO:0030371 translation repressor activity; GO:0045182 translation regulator activity; GO:0070717 poly-purine tract binding; GO:0090079 translation regula…
Q922R5	Serine/threonine-protein phosphatase 4 regulatory subunit 3B OS=Mus musculus OX=10090 GN=Ppp4r3b PE=1 SV=2	Ppp4r3b	1.57	0.000918054	Up	93.933	0.8	0.788	0.7	1.2	1.136	1.257	1.136	1.24	1.214	0.888	0.913	0.883	nucleus	K17491	SMEK; protein phosphatase 4 regulatory subunit 3	mmu04922 Glucagon signaling pathway	GO:0006109 regulation of carbohydrate metabolic process; GO:0006111 regulation of gluconeogenesis; GO:0006464 cellular protein modification process; GO:0006470 protein dephosphorylation; GO:0006793 phosphorus metabolic process; GO:0006796 phosphate-containing compound metabolic process; GO:0006807 nitrogen compound metabolic process; GO:0008152 metabolic process; GO:0009889 regulation of biosynth…	GO:0005622 intracellular; GO:0005623 cell; GO:0005634 nucleus; GO:0005654 nucleoplasm; GO:0005737 cytoplasm; GO:0005813 centrosome; GO:0005815 microtubule organizing center; GO:0005856 cytoskeleton; GO:0008287 protein serine/threonine phosphatase complex; GO:0015630 microtubule cytoskeleton; GO:0016604 nuclear body; GO:0016607 nuclear speck; GO:0030289 protein phosphatase 4 complex; GO:0031974 me…				G	KOG2175	Protein predicted to be involved in carbohydrate metabolism
Q2YFS2	Paired immunoglobulin-like type 2 receptor beta OS=Mus musculus OX=10090 GN=Pilrb PE=1 SV=1	Pilrb	3.108	0.00201864	Up	25.2	0.414	0.374		1.218	1.231		1.81	1.722		0.628	0.754		extracellular	K15411	PILR; paired immunoglobulin-like type 2 receptor	mmu05168 Herpes simplex virus 1 infection	GO:0001773 myeloid dendritic cell activation; GO:0001775 cell activation; GO:0002274 myeloid leukocyte activation; GO:0002376 immune system process; GO:0002682 regulation of immune system process; GO:0002683 negative regulation of immune system process; GO:0002761 regulation of myeloid leukocyte differentiation; GO:0002762 negative regulation of myeloid leukocyte differentiation; GO:0007154 cell …	GO:0005623 cell; GO:0005886 plasma membrane; GO:0016020 membrane; GO:0071944 cell periphery;	GO:0005102 signaling receptor binding; GO:0005488 binding; GO:0005515 protein binding; GO:0042287 MHC protein binding; GO:0042288 MHC class I protein binding;
Q9EQ61	Pescadillo homolog OS=Mus musculus OX=10090 GN=Pes1 PE=1 SV=1	Pes1	0.656	0.00485998	Down	67.795	1.337	1.341	1.416	0.791	1.018	0.878	0.692	0.694	0.716	1.198	1	1.002	cytoplasm,nucleus	K14843			GO:0000460 maturation of 5.8S rRNA; GO:0000463 maturation of LSU-rRNA from tricistronic rRNA transcript (SSU-rRNA, 5.8S rRNA, LSU-rRNA); GO:0000466 maturation of 5.8S rRNA from tricistronic rRNA transcript (SSU-rRNA, 5.8S rRNA, LSU-rRNA); GO:0000470 maturation of LSU-rRNA; GO:0006139 nucleobase-containing compound metabolic process; GO:0006364 rRNA processing; GO:0006396 RNA processing; GO:000672…	GO:0000793 condensed chromosome; GO:0005622 intracellular; GO:0005623 cell; GO:0005634 nucleus; GO:0005654 nucleoplasm; GO:0005694 chromosome; GO:0005730 nucleolus; GO:0005737 cytoplasm; GO:0005829 cytosol; GO:0030684 preribosome; GO:0030686 90S preribosome; GO:0030687 preribosome, large subunit precursor; GO:0031974 membrane-enclosed lumen; GO:0031981 nuclear lumen; GO:0032991 protein-containing…	GO:0003676 nucleic acid binding; GO:0003723 RNA binding; GO:0005488 binding; GO:0097159 organic cyclic compound binding; GO:1901363 heterocyclic compound binding;			A	KOG2481	Protein required for normal rRNA processing
Q3TC72	Fumarylacetoacetate hydrolase domain-containing protein 2A OS=Mus musculus OX=10090 GN=Fahd2 PE=1 SV=1	Fahd2	0.66	0.0210439	Down	34.69	1.395	1.198	1.716	0.978	0.984	0.882	0.78	0.839	0.732	0.871	0.916	0.74	mitochondria									Q	KOG1535	Predicted fumarylacetoacetate hydralase
Q3UIU2	NADH dehydrogenase [ubiquinone] 1 beta subcomplex subunit 6 OS=Mus musculus OX=10090 GN=Ndufb6 PE=1 SV=3	Ndufb6	0.63	0.000995842	Down	15.515	1.312	1.383	1.434	0.808	0.947	0.845	0.833	0.75	0.772	1.076	0.961	1.003	cytoplasm	K03962	NDUFB6; NADH dehydrogenase (ubiquinone) 1 beta subcomplex subunit 6	mmu05020 Prion disease; mmu00190 Oxidative phosphorylation; mmu04714 Thermogenesis; mmu05016 Huntington disease; mmu04723 Retrograde endocannabinoid signaling; mmu05014 Amyotrophic lateral sclerosis; mmu05010 Alzheimer disease; mmu05022 Pathways of neurodegeneration - multiple diseases; mmu05012 Parkinson disease; mmu04932 Non-alcoholic fatty liver disease	GO:0006091 generation of precursor metabolites and energy; GO:0006119 oxidative phosphorylation; GO:0006120 mitochondrial electron transport, NADH to ubiquinone; GO:0006139 nucleobase-containing compound metabolic process; GO:0006163 purine nucleotide metabolic process; GO:0006725 cellular aromatic compound metabolic process; GO:0006753 nucleoside phosphate metabolic process; GO:0006793 phosphoru…	GO:0005622 intracellular; GO:0005623 cell; GO:0005634 nucleus; GO:0005654 nucleoplasm; GO:0005737 cytoplasm; GO:0005739 mitochondrion; GO:0005740 mitochondrial envelope; GO:0005743 mitochondrial inner membrane; GO:0005746 mitochondrial respirasome; GO:0005747 mitochondrial respiratory chain complex I; GO:0016020 membrane; GO:0019866 organelle inner membrane; GO:0030964 NADH dehydrogenase complex;…	GO:0003824 catalytic activity; GO:0003954 NADH dehydrogenase activity; GO:0008137 NADH dehydrogenase (ubiquinone) activity; GO:0016491 oxidoreductase activity; GO:0016651 oxidoreductase activity, acting on NAD(P)H; GO:0016655 oxidoreductase activity, acting on NAD(P)H, quinone or similar compound as acceptor; GO:0050136 NADH dehydrogenase (quinone) activity;			C	KOG4633	NADH:ubiquinone oxidoreductase, NDUFB6/B17 subunit
Q9Z110	Delta-1-pyrroline-5-carboxylate synthase OS=Mus musculus OX=10090 GN=Aldh18a1 PE=1 SV=2	Aldh18a1	0.666	0.00250279	Down	87.265	1.361	1.306	1.413	0.828	1.003	0.888	0.765	0.72	0.784	1.039	0.954	0.957	mitochondria	K12657	ALDH18A1; delta-1-pyrroline-5-carboxylate synthetase [EC:2.7.2.11 1.2.1.41]	mmu01230 Biosynthesis of amino acids; mmu00330 Arginine and proline metabolism; mmu01100 Metabolic pathways	GO:0000052 citrulline metabolic process; GO:0006082 organic acid metabolic process; GO:0006520 cellular amino acid metabolic process; GO:0006536 glutamate metabolic process; GO:0006560 proline metabolic process; GO:0006561 proline biosynthetic process; GO:0006591 ornithine metabolic process; GO:0006592 ornithine biosynthetic process; GO:0006793 phosphorus metabolic process; GO:0006796 phosphate-c…	GO:0005622 intracellular; GO:0005623 cell; GO:0005737 cytoplasm; GO:0005739 mitochondrion; GO:0005740 mitochondrial envelope; GO:0005743 mitochondrial inner membrane; GO:0005829 cytosol; GO:0016020 membrane; GO:0019866 organelle inner membrane; GO:0031090 organelle membrane; GO:0031966 mitochondrial membrane; GO:0031967 organelle envelope; GO:0031975 envelope; GO:0043226 organelle; GO:0043227 mem…	GO:0003824 catalytic activity; GO:0004349 glutamate 5-kinase activity; GO:0004350 glutamate-5-semialdehyde dehydrogenase activity; GO:0005488 binding; GO:0005515 protein binding; GO:0016301 kinase activity; GO:0016491 oxidoreductase activity; GO:0016620 oxidoreductase activity, acting on the aldehyde or oxo group of donors, NAD or NADP as acceptor; GO:0016740 transferase activity; GO:0016772 tran…			E	KOG4165	Gamma-glutamyl phosphate reductase
Q9JJT9	Phosphorylated adapter RNA export protein OS=Mus musculus OX=10090 GN=Phax PE=1 SV=1	Phax	1.505	0.00215146	Up	43.247	0.682	0.774	0.73	1.145	1	1.144	1.55	1.55	1.405	0.676	0.754	0.767	nucleus	K14291	PHAX; phosphorylated adapter RNA export protein	mmu03013 RNA transport	GO:0006139 nucleobase-containing compound metabolic process; GO:0006351 transcription, DNA-templated; GO:0006366 transcription by RNA polymerase II; GO:0006403 RNA localization; GO:0006405 RNA export from nucleus; GO:0006408 snRNA export from nucleus; GO:0006725 cellular aromatic compound metabolic process; GO:0006807 nitrogen compound metabolic process; GO:0006810 transport; GO:0006913 nucleocyt…	GO:0005622 intracellular; GO:0005623 cell; GO:0005634 nucleus; GO:0005654 nucleoplasm; GO:0005737 cytoplasm; GO:0005813 centrosome; GO:0005815 microtubule organizing center; GO:0005829 cytosol; GO:0005856 cytoskeleton; GO:0015630 microtubule cytoskeleton; GO:0031974 membrane-enclosed lumen; GO:0031981 nuclear lumen; GO:0036477 somatodendritic compartment; GO:0043025 neuronal cell body; GO:0043226…	GO:0005488 binding; GO:0015643 toxic substance binding;	PF10258	PHAX RNA-binding domain	A	KOG3948	Mediator of U snRNA nuclear export PHAX
Q8C669	E3 ubiquitin-protein ligase pellino homolog 1 OS=Mus musculus OX=10090 GN=Peli1 PE=1 SV=2	Peli1	1.809	0.00392269	Up	46.259	0.808	0.796	0.594	1.322	1.35	1.304	0.919	0.927	0.917	0.971	0.936	0.995	cytoplasm	K11964			GO:0000209 protein polyubiquitination; GO:0001817 regulation of cytokine production; GO:0001819 positive regulation of cytokine production; GO:0002237 response to molecule of bacterial origin; GO:0002376 immune system process; GO:0002682 regulation of immune system process; GO:0002683 negative regulation of immune system process; GO:0002684 positive regulation of immune system process; GO:0002694…	GO:0005622 intracellular; GO:0005623 cell; GO:0005634 nucleus; GO:0005737 cytoplasm; GO:0005829 cytosol; GO:0043226 organelle; GO:0043227 membrane-bounded organelle; GO:0043229 intracellular organelle; GO:0043231 intracellular membrane-bounded organelle;	GO:0003824 catalytic activity; GO:0004672 protein kinase activity; GO:0004674 protein serine/threonine kinase activity; GO:0004842 ubiquitin-protein transferase activity; GO:0016301 kinase activity; GO:0016740 transferase activity; GO:0016772 transferase activity, transferring phosphorus-containing groups; GO:0016773 phosphotransferase activity, alcohol group as acceptor; GO:0019787 ubiquitin-lik…			T	KOG3842	Adaptor protein Pellino
Q8K2C9	Very-long-chain (3R)-3-hydroxyacyl-CoA dehydratase 3 OS=Mus musculus OX=10090 GN=Hacd3 PE=1 SV=2	Hacd3	0.657	0.0125197	Down	43.131	1.184	1.21	1.409	0.736	0.968	0.794	0.706	0.657	0.718	1.281	1.129	1.104	cytoplasm	K10703	HACD; very-long-chain (3R)-3-hydroxyacyl-CoA dehydratase [EC:4.2.1.134]	mmu01040 Biosynthesis of unsaturated fatty acids; mmu00062 Fatty acid elongation; mmu01100 Metabolic pathways; mmu01212 Fatty acid metabolism	GO:0000038 very long-chain fatty acid metabolic process; GO:0000165 MAPK cascade; GO:0000187 activation of MAPK activity; GO:0001932 regulation of protein phosphorylation; GO:0001934 positive regulation of protein phosphorylation; GO:0006082 organic acid metabolic process; GO:0006464 cellular protein modification process; GO:0006468 protein phosphorylation; GO:0006629 lipid metabolic process; GO:…	GO:0005622 intracellular; GO:0005623 cell; GO:0005634 nucleus; GO:0005635 nuclear envelope; GO:0005737 cytoplasm; GO:0005739 mitochondrion; GO:0005783 endoplasmic reticulum; GO:0005789 endoplasmic reticulum membrane; GO:0005829 cytosol; GO:0012505 endomembrane system; GO:0016020 membrane; GO:0016021 integral component of membrane; GO:0030176 integral component of endoplasmic reticulum membrane; G…	GO:0003824 catalytic activity; GO:0005096 GTPase activator activity; GO:0005488 binding; GO:0005515 protein binding; GO:0008047 enzyme activator activity; GO:0016829 lyase activity; GO:0016835 carbon-oxygen lyase activity; GO:0016836 hydro-lyase activity; GO:0018812 3-hydroxyacyl-CoA dehydratase activity; GO:0019899 enzyme binding; GO:0030234 enzyme regulator activity; GO:0030695 GTPase regulator…			I	KOG3187	Protein tyrosine phosphatase-like protein PTPLA (contains Pro instead of catalytic Arg)
P11152	Lipoprotein lipase OS=Mus musculus OX=10090 GN=Lpl PE=1 SV=3	Lpl	0.563	0.00052673	Down	53.109	1.276	1.253	1.396	0.77	0.769	0.671	0.76	0.799	0.746	1.172	1.214	1.175	extracellular	K01059	LPL; lipoprotein lipase [EC:3.1.1.34]	mmu04979 Cholesterol metabolism; mmu00561 Glycerolipid metabolism; mmu03320 PPAR signaling pathway; mmu05010 Alzheimer disease	GO:0001817 regulation of cytokine production; GO:0001819 positive regulation of cytokine production; GO:0002791 regulation of peptide secretion; GO:0002793 positive regulation of peptide secretion; GO:0006082 organic acid metabolic process; GO:0006629 lipid metabolic process; GO:0006631 fatty acid metabolic process; GO:0006633 fatty acid biosynthetic process; GO:0006638 neutral lipid metabolic pr…	GO:0005576 extracellular region; GO:0005615 extracellular space; GO:0005623 cell; GO:0005886 plasma membrane; GO:0009986 cell surface; GO:0016020 membrane; GO:0031012 extracellular matrix; GO:0071944 cell periphery;	GO:0003824 catalytic activity; GO:0004465 lipoprotein lipase activity; GO:0004620 phospholipase activity; GO:0004806 triglyceride lipase activity; GO:0005102 signaling receptor binding; GO:0005488 binding; GO:0005515 protein binding; GO:0005539 glycosaminoglycan binding; GO:0008201 heparin binding; GO:0008289 lipid binding; GO:0016298 lipase activity; GO:0016787 hydrolase activity; GO:0016788 hyd…	PF00151; PF01477	Lipase; PLAT/LH2 domain
Q810S1	Calcium uniporter regulatory subunit MCUb, mitochondrial OS=Mus musculus OX=10090 GN=Mcub PE=1 SV=1	Mcub	0.646	0.00360646	Down	39.799	1.449	1.3	1.63	0.896	0.982	0.953	0.756	0.754	0.718	0.919	0.99	0.882	mitochondria	K22829			GO:0006810 transport; GO:0006811 ion transport; GO:0006812 cation transport; GO:0006816 calcium ion transport; GO:0006839 mitochondrial transport; GO:0006851 mitochondrial calcium ion transmembrane transport; GO:0006873 cellular ion homeostasis; GO:0006874 cellular calcium ion homeostasis; GO:0006875 cellular metal ion homeostasis; GO:0009987 cellular process; GO:0019725 cellular homeostasis; GO:…	GO:0005622 intracellular; GO:0005623 cell; GO:0005737 cytoplasm; GO:0005739 mitochondrion; GO:0005740 mitochondrial envelope; GO:0005743 mitochondrial inner membrane; GO:0016020 membrane; GO:0016021 integral component of membrane; GO:0019866 organelle inner membrane; GO:0031090 organelle membrane; GO:0031224 intrinsic component of membrane; GO:0031300 intrinsic component of organelle membrane; GO…	GO:0005246 calcium channel regulator activity; GO:0008200 ion channel inhibitor activity; GO:0016247 channel regulator activity; GO:0016248 channel inhibitor activity; GO:0019855 calcium channel inhibitor activity; GO:0098772 molecular function regulator; GO:0099106 ion channel regulator activity;			S	KOG2966	Uncharacterized conserved protein
Q9WTI7	Unconventional myosin-Ic OS=Mus musculus OX=10090 GN=Myo1c PE=1 SV=2	Myo1c	0.516	0.00113151	Down	121.94	1.302	1.429	1.4	0.609	0.77	0.753	0.59	0.639	0.685	1.455	1.183	1.19	cytoplasm	K10356			GO:0002252 immune effector process; GO:0002253 activation of immune response; GO:0002376 immune system process; GO:0002429 immune response-activating cell surface receptor signaling pathway; GO:0002431 Fc receptor mediated stimulatory signaling pathway; GO:0002433 immune response-regulating cell surface receptor signaling pathway involved in phagocytosis; GO:0002682 regulation of immune system pr…	GO:0001726 ruffle; GO:0005622 intracellular; GO:0005623 cell; GO:0005634 nucleus; GO:0005635 nuclear envelope; GO:0005643 nuclear pore; GO:0005654 nucleoplasm; GO:0005730 nucleolus; GO:0005737 cytoplasm; GO:0005829 cytosol; GO:0005856 cytoskeleton; GO:0005884 actin filament; GO:0005886 plasma membrane; GO:0005902 microvillus; GO:0005903 brush border; GO:0009925 basal plasma membrane; GO:0012505 e…	GO:0000146 microfilament motor activity; GO:0000166 nucleotide binding; GO:0003774 motor activity; GO:0003779 actin binding; GO:0003824 catalytic activity; GO:0005102 signaling receptor binding; GO:0005488 binding; GO:0005515 protein binding; GO:0005516 calmodulin binding; GO:0005524 ATP binding; GO:0005543 phospholipid binding; GO:0008022 protein C-terminus binding; GO:0008092 cytoskeletal prote…	PF00063	Myosin head (motor domain)	Z	KOG0164	Myosin class I heavy chain
Q9R0L6	Pericentriolar material 1 protein OS=Mus musculus OX=10090 GN=Pcm1 PE=1 SV=2	Pcm1	1.59	0.000228739	Up	228.84	0.631	0.665	0.674	1.076	0.981	1.076	1.401	1.492	1.297	0.928	0.928	0.918	nucleus	K16537			GO:0000086 G2/M transition of mitotic cell cycle; GO:0000226 microtubule cytoskeleton organization; GO:0000278 mitotic cell cycle; GO:0001764 neuron migration; GO:0006810 transport; GO:0006928 movement of cell or subcellular component; GO:0006996 organelle organization; GO:0007010 cytoskeleton organization; GO:0007017 microtubule-based process; GO:0007018 microtubule-based movement; GO:0007049 ce…	GO:0000242 pericentriolar material; GO:0005622 intracellular; GO:0005623 cell; GO:0005634 nucleus; GO:0005635 nuclear envelope; GO:0005737 cytoplasm; GO:0005813 centrosome; GO:0005814 centriole; GO:0005815 microtubule organizing center; GO:0005829 cytosol; GO:0005856 cytoskeleton; GO:0005929 cilium; GO:0012505 endomembrane system; GO:0015630 microtubule cytoskeleton; GO:0016020 membrane; GO:00310…	GO:0005488 binding; GO:0005515 protein binding; GO:0042802 identical protein binding;
Q64339	Ubiquitin-like protein ISG15 OS=Mus musculus OX=10090 GN=Isg15 PE=1 SV=4	Isg15	3.161	0.00360249	Up	17.897	0.286	0.27	0.494	1.067	1.09	1.162	2.028	2.022	1.641	0.658	0.698	0.722	cytoplasm	K12159	ISG15; ubiquitin cross-reactive protein	mmu05171 Coronavirus disease - COVID-19; mmu05165 Human papillomavirus infection; mmu04622 RIG-I-like receptor signaling pathway; mmu05169 Epstein-Barr virus infection	GO:0000731 DNA synthesis involved in DNA repair; GO:0001817 regulation of cytokine production; GO:0001818 negative regulation of cytokine production; GO:0002252 immune effector process; GO:0002376 immune system process; GO:0002682 regulation of immune system process; GO:0002684 positive regulation of immune system process; GO:0006139 nucleobase-containing compound metabolic process; GO:0006259 DN…	GO:0005576 extracellular region; GO:0005622 intracellular; GO:0005623 cell; GO:0005634 nucleus; GO:0005654 nucleoplasm; GO:0005737 cytoplasm; GO:0005829 cytosol; GO:0031974 membrane-enclosed lumen; GO:0031981 nuclear lumen; GO:0043226 organelle; GO:0043227 membrane-bounded organelle; GO:0043229 intracellular organelle; GO:0043231 intracellular membrane-bounded organelle; GO:0043233 organelle lume…	GO:0031386 protein tag;	PF00240	Ubiquitin family	O	KOG0001	Ubiquitin and ubiquitin-like proteins
E9Q3L2	Phosphatidylinositol 4-kinase alpha OS=Mus musculus OX=10090 GN=Pi4ka PE=1 SV=2	Pi4ka	0.65	0.0104217	Down	237.04	1.354	1.179	1.348	0.712	0.95	0.859	0.675	0.739	0.707	1.254	1.135	1.12	nucleus	K00888	PI4KA; phosphatidylinositol 4-kinase A [EC:2.7.1.67]	mmu04070 Phosphatidylinositol signaling system; mmu01100 Metabolic pathways; mmu00562 Inositol phosphate metabolism	GO:0006629 lipid metabolic process; GO:0006644 phospholipid metabolic process; GO:0006650 glycerophospholipid metabolic process; GO:0006793 phosphorus metabolic process; GO:0006796 phosphate-containing compound metabolic process; GO:0006996 organelle organization; GO:0007010 cytoskeleton organization; GO:0007154 cell communication; GO:0007165 signal transduction; GO:0008152 metabolic process; GO:…	GO:0005622 intracellular; GO:0005623 cell; GO:0005737 cytoplasm; GO:0005798 Golgi-associated vesicle; GO:0005886 plasma membrane; GO:0016020 membrane; GO:0018995 host cellular component; GO:0019034 viral replication complex; GO:0030660 Golgi-associated vesicle membrane; GO:0031090 organelle membrane; GO:0031410 cytoplasmic vesicle; GO:0031982 vesicle; GO:0033643 host cell part; GO:0033646 host in…	GO:0003824 catalytic activity; GO:0004430 1-phosphatidylinositol 4-kinase activity; GO:0016301 kinase activity; GO:0016740 transferase activity; GO:0016772 transferase activity, transferring phosphorus-containing groups; GO:0016773 phosphotransferase activity, alcohol group as acceptor; GO:0052742 phosphatidylinositol kinase activity;			T	KOG0902	Phosphatidylinositol 4-kinase
Q99MZ7	Peroxisomal trans-2-enoyl-CoA reductase OS=Mus musculus OX=10090 GN=Pecr PE=1 SV=1	Pecr	0.65	0.00310356	Down	32.41	1.376	1.216	1.386	0.811	0.955	0.82	0.714	0.736	0.813	1.08	1.08	0.993	cytoplasm,nucleus	K07753	PECR; peroxisomal trans-2-enoyl-CoA reductase [EC:1.3.1.38]	mmu04146 Peroxisome	GO:0001561 fatty acid alpha-oxidation; GO:0006066 alcohol metabolic process; GO:0006082 organic acid metabolic process; GO:0006605 protein targeting; GO:0006625 protein targeting to peroxisome; GO:0006629 lipid metabolic process; GO:0006631 fatty acid metabolic process; GO:0006633 fatty acid biosynthetic process; GO:0006720 isoprenoid metabolic process; GO:0006721 terpenoid metabolic process; GO:…	GO:0005622 intracellular; GO:0005623 cell; GO:0005737 cytoplasm; GO:0005739 mitochondrion; GO:0005777 peroxisome; GO:0005778 peroxisomal membrane; GO:0005829 cytosol; GO:0016020 membrane; GO:0031090 organelle membrane; GO:0031903 microbody membrane; GO:0042579 microbody; GO:0043226 organelle; GO:0043227 membrane-bounded organelle; GO:0043229 intracellular organelle; GO:0043231 intracellular membr…	GO:0003824 catalytic activity; GO:0005102 signaling receptor binding; GO:0005488 binding; GO:0005515 protein binding; GO:0016491 oxidoreductase activity; GO:0016627 oxidoreductase activity, acting on the CH-CH group of donors; GO:0016628 oxidoreductase activity, acting on the CH-CH group of donors, NAD or NADP as acceptor; GO:0019166 trans-2-enoyl-CoA reductase (NADPH) activity;	PF13561	Enoyl-(Acyl carrier protein) reductase	Q	KOG0725	Reductases with broad range of substrate specificities
P58058	NAD kinase OS=Mus musculus OX=10090 GN=Nadk PE=1 SV=2	Nadk	1.84	0.000463436	Up	48.597	0.645	0.631	0.734	1.172	1.314	1.212	1.402	1.295	1.328	0.806	0.816	0.756	nucleus	K00858	ppnK; NAD+ kinase [EC:2.7.1.23]	mmu00760 Nicotinate and nicotinamide metabolism; mmu01100 Metabolic pathways; mmu01240 Biosynthesis of cofactors	GO:0006139 nucleobase-containing compound metabolic process; GO:0006163 purine nucleotide metabolic process; GO:0006725 cellular aromatic compound metabolic process; GO:0006732 coenzyme metabolic process; GO:0006733 oxidoreduction coenzyme metabolic process; GO:0006753 nucleoside phosphate metabolic process; GO:0006793 phosphorus metabolic process; GO:0006796 phosphate-containing compound metabol…	GO:0005622 intracellular; GO:0005623 cell; GO:0005737 cytoplasm; GO:0005829 cytosol;	GO:0003824 catalytic activity; GO:0003951 NAD+ kinase activity; GO:0016301 kinase activity; GO:0016740 transferase activity; GO:0016772 transferase activity, transferring phosphorus-containing groups; GO:0016773 phosphotransferase activity, alcohol group as acceptor;			G	KOG2178	Predicted sugar kinase
Q99PV0	Pre-mRNA-processing-splicing factor 8 OS=Mus musculus OX=10090 GN=Prpf8 PE=1 SV=2	Prpf8	0.453	0.00180489	Down	273.61	1.44	1.582	1.601	0.572	0.817	0.705	0.536	0.576	0.662	1.392	1.043	1.048	cytoplasm	K12856	PRPF8; pre-mRNA-processing factor 8	mmu03040 Spliceosome	GO:0000244 spliceosomal tri-snRNP complex assembly; GO:0000375 RNA splicing, via transesterification reactions; GO:0000377 RNA splicing, via transesterification reactions with bulged adenosine as nucleophile; GO:0000387 spliceosomal snRNP assembly; GO:0000398 mRNA splicing, via spliceosome; GO:0002237 response to molecule of bacterial origin; GO:0006139 nucleobase-containing compound metabolic pr…	GO:0005622 intracellular; GO:0005623 cell; GO:0005634 nucleus; GO:0005654 nucleoplasm; GO:0005681 spliceosomal complex; GO:0005682 U5 snRNP; GO:0005684 U2-type spliceosomal complex; GO:0030532 small nuclear ribonucleoprotein complex; GO:0031974 membrane-enclosed lumen; GO:0031981 nuclear lumen; GO:0032991 protein-containing complex; GO:0043226 organelle; GO:0043227 membrane-bounded organelle; GO:…	GO:0000386 second spliceosomal transesterification activity; GO:0003676 nucleic acid binding; GO:0003723 RNA binding; GO:0003824 catalytic activity; GO:0005488 binding; GO:0005515 protein binding; GO:0017069 snRNA binding; GO:0017070 U6 snRNA binding; GO:0030619 U1 snRNA binding; GO:0030620 U2 snRNA binding; GO:0030623 U5 snRNA binding; GO:0031593 polyubiquitin modification-dependent protein bind…	PF08082; PF08083; PF10598; PF10597; PF10596; PF12134; PF08084	PRO8NT (NUC069), PrP8 N-terminal domain; PROCN (NUC071) domain; RNA recognition motif of the spliceosomal PrP8; U5-snRNA binding site 2 of PrP8; U6-snRNA interacting domain of PrP8; PRP8 domain IV core; PROCT (NUC072) domain	A	KOG1795	U5 snRNP spliceosome subunit
Q8VE10	N-alpha-acetyltransferase 40 OS=Mus musculus OX=10090 GN=Naa40 PE=1 SV=1	Naa40	1.672	0.00279871	Up	27.229	0.6	0.676	0.759	1.166	1.046	1.191	1.116	1.092	1.056	1.101	1.178	1.039	extracellular	K20794			GO:0006325 chromatin organization; GO:0006464 cellular protein modification process; GO:0006473 protein acetylation; GO:0006474 N-terminal protein amino acid acetylation; GO:0006475 internal protein amino acid acetylation; GO:0006629 lipid metabolic process; GO:0006807 nitrogen compound metabolic process; GO:0006996 organelle organization; GO:0008152 metabolic process; GO:0009987 cellular process…		GO:0003824 catalytic activity; GO:0004402 histone acetyltransferase activity; GO:0004596 peptide alpha-N-acetyltransferase activity; GO:0008080 N-acetyltransferase activity; GO:0010485 H4 histone acetyltransferase activity; GO:0016407 acetyltransferase activity; GO:0016410 N-acyltransferase activity; GO:0016740 transferase activity; GO:0016746 transferase activity, transferring acyl groups; GO:00…			S	KOG2488	Acetyltransferase (GNAT) domain-containing protein
Q6ZQH8	Nucleoporin NUP188 OS=Mus musculus OX=10090 GN=Nup188 PE=1 SV=2	Nup188	0.505	0.00136553	Down	196.69	1.384	1.396	1.61	0.673	0.846	0.696	0.635	0.672	0.555	1.288	1.088	1.12	plasma membrane	K14311	NUP188; nuclear pore complex protein Nup188	mmu05014 Amyotrophic lateral sclerosis; mmu03013 RNA transport	GO:0001667 ameboidal-type cell migration; GO:0006403 RNA localization; GO:0006405 RNA export from nucleus; GO:0006406 mRNA export from nucleus; GO:0006606 protein import into nucleus; GO:0006611 protein export from nucleus; GO:0006810 transport; GO:0006886 intracellular protein transport; GO:0006913 nucleocytoplasmic transport; GO:0006928 movement of cell or subcellular component; GO:0008104 prot…	GO:0005622 intracellular; GO:0005623 cell; GO:0005634 nucleus; GO:0005635 nuclear envelope; GO:0005643 nuclear pore; GO:0012505 endomembrane system; GO:0031967 organelle envelope; GO:0031975 envelope; GO:0032991 protein-containing complex; GO:0043226 organelle; GO:0043227 membrane-bounded organelle; GO:0043229 intracellular organelle; GO:0043231 intracellular membrane-bounded organelle; GO:004461…	GO:0005198 structural molecule activity; GO:0017056 structural constituent of nuclear pore;			S	KOG4833	Uncharacterized conserved protein
Q80XU3	Nuclear ubiquitous casein and cyclin-dependent kinase substrate 1 OS=Mus musculus OX=10090 GN=Nucks1 PE=1 SV=1	Nucks1	1.508	0.0195383	Up	26.313	0.67	0.735	0.704	0.901	1.004	1.276	1.185	1.583	1.565	1.277	0.581	0.457	nucleus				GO:0000724 double-strand break repair via homologous recombination; GO:0000725 recombinational repair; GO:0001678 cellular glucose homeostasis; GO:0006139 nucleobase-containing compound metabolic process; GO:0006259 DNA metabolic process; GO:0006260 DNA replication; GO:0006261 DNA-dependent DNA replication; GO:0006275 regulation of DNA replication; GO:0006281 DNA repair; GO:0006302 double-strand …	GO:0000228 nuclear chromosome; GO:0000785 chromatin; GO:0000790 nuclear chromatin; GO:0005622 intracellular; GO:0005623 cell; GO:0005634 nucleus; GO:0005694 chromosome; GO:0005730 nucleolus; GO:0005737 cytoplasm; GO:0031974 membrane-enclosed lumen; GO:0031981 nuclear lumen; GO:0043226 organelle; GO:0043227 membrane-bounded organelle; GO:0043228 non-membrane-bounded organelle; GO:0043229 intracell…	GO:0000981 DNA-binding transcription factor activity, RNA polymerase II-specific; GO:0001228 DNA-binding transcription activator activity, RNA polymerase II-specific; GO:0003676 nucleic acid binding; GO:0003677 DNA binding; GO:0003682 chromatin binding; GO:0003690 double-stranded DNA binding; GO:0003697 single-stranded DNA binding; GO:0003700 DNA-binding transcription factor activity; GO:0005488 …
Q922Q4	Pyrroline-5-carboxylate reductase 2 OS=Mus musculus OX=10090 GN=Pycr2 PE=1 SV=1	Pycr2	0.636	0.00117272	Down	33.659	1.324	1.288	1.461	0.818	0.931	0.842	0.809	0.766	0.788	1.099	1.055	0.965	extracellular	K00286	proC; pyrroline-5-carboxylate reductase [EC:1.5.1.2]	mmu01230 Biosynthesis of amino acids; mmu00330 Arginine and proline metabolism; mmu01100 Metabolic pathways	GO:0006082 organic acid metabolic process; GO:0006520 cellular amino acid metabolic process; GO:0006560 proline metabolic process; GO:0006561 proline biosynthetic process; GO:0006807 nitrogen compound metabolic process; GO:0006950 response to stress; GO:0006979 response to oxidative stress; GO:0008152 metabolic process; GO:0008652 cellular amino acid biosynthetic process; GO:0009058 biosynthetic …	GO:0005622 intracellular; GO:0005623 cell; GO:0005737 cytoplasm; GO:0005739 mitochondrion; GO:0005759 mitochondrial matrix; GO:0031974 membrane-enclosed lumen; GO:0043226 organelle; GO:0043227 membrane-bounded organelle; GO:0043229 intracellular organelle; GO:0043231 intracellular membrane-bounded organelle; GO:0043233 organelle lumen; GO:0070013 intracellular organelle lumen;	GO:0003824 catalytic activity; GO:0004735 pyrroline-5-carboxylate reductase activity; GO:0016491 oxidoreductase activity; GO:0016645 oxidoreductase activity, acting on the CH-NH group of donors; GO:0016646 oxidoreductase activity, acting on the CH-NH group of donors, NAD or NADP as acceptor;			E	KOG3124	Pyrroline-5-carboxylate reductase
Q3U9G9	Delta(14)-sterol reductase LBR OS=Mus musculus OX=10090 GN=Lbr PE=1 SV=2	Lbr	0.481	0.00364035	Down	71.439	1.408	1.535	1.651	0.644	0.911	0.657	0.527	0.537	0.579	1.461	1.012	1.129	plasma membrane	K19532	LBR; Delta14-sterol reductase (lamin-B receptor) [EC:1.3.1.70]	mmu00100 Steroid biosynthesis; mmu01100 Metabolic pathways	GO:0006066 alcohol metabolic process; GO:0006629 lipid metabolic process; GO:0006694 steroid biosynthetic process; GO:0006695 cholesterol biosynthetic process; GO:0008152 metabolic process; GO:0008202 steroid metabolic process; GO:0008203 cholesterol metabolic process; GO:0008610 lipid biosynthetic process; GO:0009058 biosynthetic process; GO:0016125 sterol metabolic process; GO:0016126 sterol bi…	GO:0005622 intracellular; GO:0005623 cell; GO:0005634 nucleus; GO:0005635 nuclear envelope; GO:0005637 nuclear inner membrane; GO:0005639 integral component of nuclear inner membrane; GO:0005643 nuclear pore; GO:0005652 nuclear lamina; GO:0005737 cytoplasm; GO:0012505 endomembrane system; GO:0016020 membrane; GO:0016021 integral component of membrane; GO:0019866 organelle inner membrane; GO:00310…	GO:0003676 nucleic acid binding; GO:0003677 DNA binding; GO:0003824 catalytic activity; GO:0005048 signal sequence binding; GO:0005488 binding; GO:0005515 protein binding; GO:0005521 lamin binding; GO:0008139 nuclear localization sequence binding; GO:0016491 oxidoreductase activity; GO:0016627 oxidoreductase activity, acting on the CH-CH group of donors; GO:0016628 oxidoreductase activity, acting…	PF09465	Lamin-B receptor of TUDOR domain	IT	KOG1435	Sterol reductase/lamin B receptor
[truncated: 334 more rows]

## Sheet: BV2_12vsBV2_mock
Protein accession	Protein description	Gene name	BV2_12/BV2_mock Ratio	BV2_12/BV2_mock P value	Regulated Type	MW [kDa]	BV2_mock_1	BV2_mock_2	BV2_mock_3	BV2_6_1	BV2_6_2	BV2_6_3	BV2_12_1	BV2_12_2	BV2_12_3	BV2_24_1	BV2_24_2	BV2_24_3	Subcellular localization	KEGG KO No.	KEGG Gene	KEGG pathway	Biological Process	Cellular Component	Molecular Function	Pfam ID	Domain description	KOG category	KOG NO.	KOG description
[truncated: 1,681 more rows]

## Sheet: BV2_24vsBV2_mock
Protein accession	Protein description	Gene name	BV2_24/BV2_mock Ratio	BV2_24/BV2_mock P value	Regulated Type	MW [kDa]	BV2_mock_1	BV2_mock_2	BV2_mock_3	BV2_6_1	BV2_6_2	BV2_6_3	BV2_12_1	BV2_12_2	BV2_12_3	BV2_24_1	BV2_24_2	BV2_24_3	Subcellular localization	KEGG KO No.	KEGG Gene	KEGG pathway	Biological Process	Cellular Component	Molecular Function	Pfam ID	Domain description	KOG category	KOG NO.	KOG description
[truncated: 969 more rows]
